# Supplementary material for: Crystal structure of catena-poly[bis(formato-κO)bis­[μ2-1,1′-(1,4-phenyl­ene)bis­(1H-imidazole)-κ2 N 3:N 3′]cobalt(II)]
Source: Acta Crystallogr E Crystallogr Commun. 2015 Aug 6;71(Pt 9):m156–7. doi: 10.1107/S2056989015014255 (PMC4555424; doi:10.1107/S2056989015014255)
Supplement: Supplementary file 1 [file e-71-0m156-sup1.cif]

##############################################################################
#                                                                            #
# This CIF contains the data in a paper accepted for publication in          #
# Acta Crystallographica Section E. It conforms to the requirements of       #
# Notes for Authors for Acta Crystallographica Section E, and has been       #
# peer reviewed under the auspices of the IUCr Commission on Journals.       #
#                                                                            #
# Full details of the Crystallographic Information File format               #
# are given in the paper "The Crystallographic Information File (CIF):       #
# a New Standard Archive File for Crystallography" by S. R. Hall, F. H.      #
# Allen and I. D. Brown [Acta Cryst. (1991), A47, 655-685].                  #
#                                                                            #
# The current version of the core CIF dictionary is obtainable from          #
# ftp://ftp.iucr.org/pub/cif_core.dic.                                       #
#                                                                            #
# Software is freely available for graphical display of the structure(s)     #
# in this CIF. For information consult the CIF software page                 #
# http://www.iucr.org/resources/cif/software.                                #
#                                                                            #
# This file may be used for bona fide research purposes within the           #
# scientific community so long as proper attribution is given to the journal # 
# article from which it was obtained.                                        #
#                                                                            #
##############################################################################
data_I
_database_code_depnum_ccdc_archive 'CCDC 1415558'
_audit_creation_method     'SHELXL-2014/7'
_chemical_name_systematic
;\
<i>catena</i>-Poly[bis(formato-\k<i>O</i>)bis[\m~2~-1,1'-(1,4-\
phenylene)bis(1<i>H</i>-imidazole)-\
\k^2^<i>N</i>^3^:<i>N</i>^3'^]cobalt(II)]
;
_chemical_name_common     ?
_chemical_formula_moiety     'C26 H22 Co N8 O4'
_chemical_formula_sum     'C26 H22 Co N8 O4'
_chemical_formula_iupac     '[Co (C H O2)2 (C12 H10 N4)2]'
_chemical_formula_weight     569.44
_chemical_melting_point     ?
_shelx_space_group_comment
;
The symmetry employed for this shelxl refinement is uniquely defined
by the following loop, which should always be used as a source of
symmetry information in preference to the above space-group names.
They are only intended as comments.
;
_space_group_crystal_system     monoclinic
_space_group_name_H-M_alt     'P 21/c'
_space_group_name_Hall     '-P 2ybc'
loop_
    _space_group_symop_operation_xyz
    'x, y, z'
    '-x, y+1/2, -z+1/2'
    '-x, -y, -z'
    'x, -y-1/2, z-1/2'
_cell_length_a     7.601(6)
_cell_length_b     11.715(9)
_cell_length_c     13.791(10)
_cell_angle_alpha     90
_cell_angle_beta     99.017(9)
_cell_angle_gamma     90
_cell_volume     1212.8(16)
_cell_formula_units_Z     2
_cell_measurement_reflns_used     2599
_cell_measurement_theta_min     2.3
_cell_measurement_theta_max     27.5
_cell_measurement_temperature     293(2)
_exptl_crystal_description     block
_exptl_crystal_colour     red
_exptl_crystal_size_max     0.200
_exptl_crystal_size_mid     0.180
_exptl_crystal_size_min     0.170
_exptl_crystal_density_diffrn     1.559
_exptl_crystal_density_meas     ?
_exptl_crystal_density_method     'not measured'
_exptl_crystal_F_000     586
_exptl_absorpt_coefficient_mu     0.760
_exptl_absorpt_correction_type     multi-scan
_exptl_absorpt_process_details
;
(SADABS; Bruker, 2007)
;
_shelx_estimated_absorpt_T_min     0.863
_shelx_estimated_absorpt_T_max     0.882
_exptl_absorpt_correction_T_min     0.732
_exptl_absorpt_correction_T_max     1
_diffrn_ambient_temperature     293(2)
_diffrn_radiation_type     MoK\a
_diffrn_radiation_wavelength     0.71073
_diffrn_measurement_device_type     'Bruker SMART 1000 CCD'
_diffrn_measurement_method     '\f and \w scans'
_diffrn_detector_area_resol_mean     13.6612
_diffrn_reflns_number     12595
_diffrn_reflns_av_R_equivalents     0.0924
_diffrn_reflns_theta_min     2.713
_diffrn_reflns_theta_max     27.502
_diffrn_reflns_theta_full     25.242
_diffrn_measured_fraction_theta_max     0.997
_diffrn_measured_fraction_theta_full     0.999
_diffrn_reflns_limit_h_min     -9
_diffrn_reflns_limit_h_max     9
_diffrn_reflns_limit_k_min     -15
_diffrn_reflns_limit_k_max     15
_diffrn_reflns_limit_l_min     -17
_diffrn_reflns_limit_l_max     17
_refine_special_details     ?
_reflns_number_total     2773
_reflns_number_gt     2059
_reflns_threshold_expression     'I > 2\s(I)'
_refine_ls_structure_factor_coef     Fsqd
_refine_ls_matrix_type     full
_refine_ls_R_factor_all     0.0779
_refine_ls_R_factor_gt     0.0525
_refine_ls_wR_factor_gt     0.1102
_refine_ls_wR_factor_ref     0.1210
_refine_ls_goodness_of_fit_ref     1.069
_refine_ls_restrained_S_all     1.069
_refine_ls_number_reflns     2773
_refine_ls_number_parameters     178
_refine_ls_number_restraints     0
_refine_ls_hydrogen_treatment     constr
_refine_ls_weighting_scheme     calc
_refine_ls_weighting_details
              'w=1/[\s^2^(Fo^2^)+(0.0395P)^2^+0.7123P] where P=(Fo^2^+2Fc^2^)/3'
_atom_sites_solution_hydrogens     geom
_atom_sites_solution_primary     ?
_atom_sites_solution_secondary     ?
_refine_ls_shift/su_max     0.000
_refine_ls_shift/su_mean     0.000
_refine_diff_density_max     0.334
_refine_diff_density_min     -0.407
_refine_ls_extinction_method     none
_refine_ls_extinction_coef     .
loop_
    _atom_type_symbol
    _atom_type_description
    _atom_type_scat_dispersion_real
    _atom_type_scat_dispersion_imag
    _atom_type_scat_source
    'C' 'C' 0.0033 0.0016
                         'International Tables Vol C Tables 4.2.6.8 and 6.1.1.4'
    'H' 'H' 0.0000 0.0000
                         'International Tables Vol C Tables 4.2.6.8 and 6.1.1.4'
    'N' 'N' 0.0061 0.0033
                         'International Tables Vol C Tables 4.2.6.8 and 6.1.1.4'
    'O' 'O' 0.0106 0.0060
                         'International Tables Vol C Tables 4.2.6.8 and 6.1.1.4'
    'Co' 'Co' 0.3494 0.9721
                         'International Tables Vol C Tables 4.2.6.8 and 6.1.1.4'
_computing_data_collection
;
SMART (Bruker, 2007)
;
_computing_cell_refinement
;
SAINT-Plus (Bruker, 2007)
;
_computing_data_reduction
;
SAINT-Plus (Bruker, 2007)
;
_computing_structure_solution
;
SHELXTL (Sheldrick, 2008)
;
_computing_structure_refinement
;
SHELXL2014 (Sheldrick, 2015)
;
_computing_molecular_graphics
;
SHELXTL (Sheldrick, 2008)
;
_computing_publication_material
;
publCIF (Westrip, 2010)
;
loop_
    _atom_site_type_symbol
    _atom_site_label
    _atom_site_fract_x
    _atom_site_fract_y
    _atom_site_fract_z
    _atom_site_U_iso_or_equiv
    _atom_site_adp_type
    _atom_site_calc_flag
    _atom_site_occupancy
    _atom_site_disorder_assembly
    _atom_site_disorder_group
    Co Co1 0.0000 1.0000 0.0000 0.02562(17) Uani d 1 . .
    O O1 0.1750(3) 1.11742(17) 0.07673(16) 0.0356(5) Uani d 1 . .
    N N4 0.3551(3) 0.7072(2) 0.0552(2) 0.0357(6) Uani d 1 . .
    N N2 -0.0995(4) 0.9605(2) 0.29716(18) 0.0327(6) Uani d 1 . .
    N N3 0.1856(4) 0.8626(2) 0.04773(19) 0.0340(6) Uani d 1 . .
    C C4 -0.0494(4) 0.9811(2) 0.4001(2) 0.0294(6) Uani d 1 . .
    N N1 -0.1089(4) 0.9758(2) 0.13562(18) 0.0340(6) Uani d 1 . .
    C C6 -0.0753(4) 0.8960(3) 0.4668(2) 0.0330(7) Uani d 1 . .
    H H6 -0.1252 0.8265 0.4446 0.040 Uiso calc 1 . .
    C C11 0.4328(5) 0.5795(3) -0.0706(3) 0.0452(9) Uani d 1 . .
    H H11 0.3879 0.6324 -0.1184 0.054 Uiso calc 1 . .
    C C5 0.0263(4) 1.0845(3) 0.4333(2) 0.0336(7) Uani d 1 . .
    H H5 0.0442 1.1410 0.3885 0.040 Uiso calc 1 . .
    C C1 -0.2136(5) 0.8854(3) 0.1559(2) 0.0454(9) Uani d 1 . .
    H H1 -0.2780 0.8386 0.1087 0.055 Uiso calc 1 . .
    C C10 0.4314(4) 0.6030(3) 0.0271(2) 0.0361(7) Uani d 1 . .
    C C2 -0.2098(5) 0.8742(3) 0.2544(2) 0.0459(9) Uani d 1 . .
    H H2 -0.2689 0.8198 0.2864 0.055 Uiso calc 1 . .
    C C9 0.2525(4) 0.7840(2) -0.0035(2) 0.0343(7) Uani d 1 . .
    H H9 0.2326 0.7808 -0.0717 0.041 Uiso calc 1 . .
    C C3 -0.0435(4) 1.0190(3) 0.2222(2) 0.0346(7) Uani d 1 . .
    H H3 0.0318 1.0820 0.2310 0.041 Uiso calc 1 . .
    C C13 0.3415(5) 1.1113(3) 0.0969(2) 0.0422(8) Uani d 1 . .
    H H13 0.3948 1.0518 0.0675 0.051 Uiso calc 1 . .
    O O2 0.4414(4) 1.1735(3) 0.1501(2) 0.0710(9) Uani d 1 . .
    C C12 0.4980(5) 0.5242(3) 0.0977(3) 0.0448(9) Uani d 1 . .
    H H12 0.4969 0.5402 0.1636 0.054 Uiso calc 1 . .
    C C7 0.2476(5) 0.8367(3) 0.1452(3) 0.0527(10) Uani d 1 . .
    H H7 0.2220 0.8785 0.1986 0.063 Uiso calc 1 . .
    C C8 0.3512(5) 0.7414(3) 0.1518(3) 0.0494(10) Uani d 1 . .
    H H8 0.4076 0.7064 0.2088 0.059 Uiso calc 1 . .
loop_
    _atom_site_aniso_label
    _atom_site_aniso_U_11
    _atom_site_aniso_U_22
    _atom_site_aniso_U_33
    _atom_site_aniso_U_12
    _atom_site_aniso_U_13
    _atom_site_aniso_U_23
    Co1 0.0335(3) 0.0221(3) 0.0210(3) 0.0044(2) 0.0034(2) -0.0006(2)
    O1 0.0393(13) 0.0303(11) 0.0360(12) 0.0005(10) 0.0022(10) -0.0054(10)
    N4 0.0356(15) 0.0274(13) 0.0432(16) 0.0054(11) 0.0030(12) -0.0014(12)
    N2 0.0405(15) 0.0345(13) 0.0238(13) -0.0026(11) 0.0080(11) -0.0009(11)
    N3 0.0392(15) 0.0287(13) 0.0324(14) 0.0093(11) 0.0006(11) 0.0020(11)
    C4 0.0326(16) 0.0344(16) 0.0215(13) 0.0027(13) 0.0057(12) -0.0011(12)
    N1 0.0426(15) 0.0347(14) 0.0254(12) 0.0002(11) 0.0082(11) -0.0004(11)
    C6 0.0431(18) 0.0277(15) 0.0283(15) -0.0018(13) 0.0062(14) -0.0029(13)
    C11 0.054(2) 0.0387(18) 0.043(2) 0.0143(17) 0.0071(17) 0.0073(16)
    C5 0.0444(19) 0.0303(16) 0.0268(15) -0.0013(14) 0.0080(14) 0.0061(13)
    C1 0.052(2) 0.058(2) 0.0268(16) -0.0157(18) 0.0059(15) -0.0035(16)
    C10 0.0327(17) 0.0296(16) 0.0461(19) 0.0053(13) 0.0063(14) 0.0000(14)
    C2 0.058(2) 0.051(2) 0.0287(17) -0.0178(18) 0.0064(16) 0.0003(16)
    C9 0.0393(18) 0.0290(15) 0.0343(17) 0.0070(14) 0.0046(14) 0.0017(13)
    C3 0.0447(19) 0.0346(17) 0.0258(15) 0.0006(14) 0.0100(13) 0.0012(13)
    C13 0.045(2) 0.0397(19) 0.0398(19) -0.0021(16) 0.0017(16) -0.0043(15)
    O2 0.0624(19) 0.078(2) 0.0664(19) -0.0092(16) -0.0096(15) -0.0266(17)
    C12 0.057(2) 0.0379(18) 0.0400(18) 0.0143(16) 0.0079(17) 0.0024(15)
    C7 0.064(3) 0.047(2) 0.043(2) 0.0232(19) -0.0058(18) -0.0095(17)
    C8 0.063(3) 0.043(2) 0.0364(19) 0.0180(18) -0.0110(17) -0.0037(16)
_geom_special_details
;
All e.s.d.'s (except the e.s.d. in the dihedral angle between two l.s. planes)
are estimated using the full covariance matrix. The cell e.s.d.'s are taken
into account individually in the estimation of e.s.d.'s in distances, angles
and torsion angles; correlations between e.s.d.'s in cell parameters are only
used when they are defined by crystal symmetry. An approximate (isotropic)
treatment of cell e.s.d.'s is used for estimating e.s.d.'s involving l.s.
planes.
;
loop_
    _geom_bond_atom_site_label_1
    _geom_bond_atom_site_label_2
    _geom_bond_site_symmetry_2
    _geom_bond_distance
    _geom_bond_publ_flag
    Co1 O1 3_575 2.083(2) ?
    Co1 O1 . 2.083(2) ?
    Co1 N3 3_575 2.173(3) ?
    Co1 N3 . 2.173(3) ?
    Co1 N1 . 2.179(3) ?
    Co1 N1 3_575 2.179(3) ?
    O1 C13 . 1.254(4) ?
    N4 C9 . 1.369(4) ?
    N4 C8 . 1.396(4) ?
    N4 C10 . 1.431(4) ?
    N2 C3 . 1.363(4) ?
    N2 C2 . 1.385(4) ?
    N2 C4 . 1.432(4) ?
    N3 C9 . 1.311(4) ?
    N3 C7 . 1.387(4) ?
    C4 C5 . 1.387(4) ?
    C4 C6 . 1.391(4) ?
    N1 C3 . 1.320(4) ?
    N1 C1 . 1.379(4) ?
    C6 C5 3_576 1.389(4) ?
    C11 C10 . 1.377(5) ?
    C11 C12 3_665 1.397(4) ?
    C5 C6 3_576 1.389(4) ?
    C1 C2 . 1.361(5) ?
    C10 C12 . 1.379(4) ?
    C13 O2 . 1.212(4) ?
    C12 C11 3_665 1.397(4) ?
    C7 C8 . 1.360(5) ?
loop_
    _geom_angle_atom_site_label_1
    _geom_angle_atom_site_label_2
    _geom_angle_atom_site_label_3
    _geom_angle_site_symmetry_1
    _geom_angle_site_symmetry_3
    _geom_angle
    _geom_angle_publ_flag
    O1 Co1 O1 3_575 . 180.0 ?
    O1 Co1 N3 3_575 3_575 90.15(11) ?
    O1 Co1 N3 . 3_575 89.84(11) ?
    O1 Co1 N3 3_575 . 89.85(11) ?
    O1 Co1 N3 . . 90.16(11) ?
    N3 Co1 N3 3_575 . 180.00(13) ?
    O1 Co1 N1 3_575 . 92.97(10) ?
    O1 Co1 N1 . . 87.03(10) ?
    N3 Co1 N1 3_575 . 92.33(10) ?
    N3 Co1 N1 . . 87.67(10) ?
    O1 Co1 N1 3_575 3_575 87.04(10) ?
    O1 Co1 N1 . 3_575 92.96(10) ?
    N3 Co1 N1 3_575 3_575 87.67(10) ?
    N3 Co1 N1 . 3_575 92.33(10) ?
    N1 Co1 N1 . 3_575 180.0 ?
    C13 O1 Co1 . . 128.1(2) ?
    C9 N4 C8 . . 106.2(3) ?
    C9 N4 C10 . . 128.2(3) ?
    C8 N4 C10 . . 125.0(3) ?
    C3 N2 C2 . . 106.5(3) ?
    C3 N2 C4 . . 127.0(3) ?
    C2 N2 C4 . . 126.5(3) ?
    C9 N3 C7 . . 105.5(3) ?
    C9 N3 Co1 . . 130.2(2) ?
    C7 N3 Co1 . . 124.2(2) ?
    C5 C4 C6 . . 120.1(3) ?
    C5 C4 N2 . . 120.4(3) ?
    C6 C4 N2 . . 119.5(3) ?
    C3 N1 C1 . . 105.0(3) ?
    C3 N1 Co1 . . 125.9(2) ?
    C1 N1 Co1 . . 125.6(2) ?
    C5 C6 C4 3_576 . 119.6(3) ?
    C10 C11 C12 . 3_665 119.7(3) ?
    C4 C5 C6 . 3_576 120.2(3) ?
    C2 C1 N1 . . 110.7(3) ?
    C11 C10 C12 . . 119.9(3) ?
    C11 C10 N4 . . 120.1(3) ?
    C12 C10 N4 . . 119.9(3) ?
    C1 C2 N2 . . 105.7(3) ?
    N3 C9 N4 . . 112.1(3) ?
    N1 C3 N2 . . 112.0(3) ?
    O2 C13 O1 . . 127.9(4) ?
    C10 C12 C11 . 3_665 120.3(3) ?
    C8 C7 N3 . . 110.4(3) ?
    C7 C8 N4 . . 105.8(3) ?
loop_
    _geom_hbond_atom_site_label_D
    _geom_hbond_atom_site_label_H
    _geom_hbond_atom_site_label_A
    _geom_hbond_site_symmetry_A
    _geom_hbond_distance_DH
    _geom_hbond_distance_HA
    _geom_hbond_distance_DA
    _geom_hbond_angle_DHA
    C2 H2 O2 2_545 0.93 2.40 3.330(5) 173
    C3 H3 O1 . 0.93 2.57 3.026(4) 111
    C6 H6 O1 2_545 0.93 2.49 3.383(5) 161
    C8 H8 O2 2_645 0.93 2.13 3.038(5) 164
_shelx_hkl_file
;
   0   0  -2  826.80   14.04
   0   0   2  809.76   14.18
   0   0  -2  773.79   13.25
   0   0   2  795.84   13.62
   0   0   3    0.36    0.40
   0   0  -3    0.33    0.84
   0   0   3    1.46    0.63
   0   0   4   -0.16    0.34
   0   0  -4    0.00    1.17
   0   0   4    0.98    0.53
   0   0   5   -0.51    0.63
   0   0  -5   -2.03    1.24
   0   0   6    5.25    1.00
   0   0  -6    2.80    0.83
   0   0   6    2.92    0.77
   0   0   7   -0.80    0.77
   0   0  -7    0.00    1.35
   0   0   7    0.97    0.44
   0   0   8   30.01    2.25
   0   0  -8   25.62    5.54
   0   0   8   27.63    1.79
   0   0   9   -0.77    0.85
   0   0  -9    2.15    1.43
   0   0   9    1.20    0.45
   0   0  10    1.53    0.62
   0   0 -10    2.72    1.60
   0   0  10    2.46    0.79
   0   0  11    0.72    0.64
   0   0 -11    0.44    1.56
   0   0  11    0.87    0.94
   0   0  12   42.59    2.25
   0   0 -12   40.58    2.62
   0   0  12   37.66    3.48
   0   0  13    1.30    0.66
   0   0 -13    0.61    0.72
   0   0  13   -0.35    1.13
   0   0  14   41.83    9.55
   0   0 -14   43.96    9.94
   0   0  14   47.21   10.90
   0   0  15    0.60    0.60
   0   0 -15   -2.78    1.71
   0   0  15   -0.01    1.14
   0   0 -16    2.46    1.72
   0   0  16   -0.01    1.10
   0   0 -17    0.09    0.94
   0   0  17   -0.93    1.14
   0  -1   0   -0.10    0.11
   0   1   0   -0.73    0.24
   0   1   0   -0.05    0.12
   0  -1   0   -0.37    0.13
   0  -1   0   -0.85    0.26
   0   1  -2   16.99    1.16
   0  -1   2   16.61    1.14
   0   1   2   17.19    1.66
   0   1  -2   16.96    1.29
   0   1   2   11.97    1.01
   0  -1  -2   13.80    1.04
   0  -1   2   15.49    1.23
   0   1   2   14.71    1.12
   0   1  -3    2.19    0.46
   0  -1   3    2.57    0.51
   0   1   3    4.02    1.34
   0   1  -3    3.44    0.84
   0  -1  -3    3.80    0.79
   0  -1   3    4.08    0.92
   0   1   3    2.33    0.52
   0   1   4    1.58    0.90
   0  -1   4    0.30    0.41
   0   1  -4    1.13    0.52
   0  -1  -4    0.08    1.23
   0  -1   4   -0.13    0.76
   0   1   4    0.37    0.47
   0   1   5   86.83    2.49
   0  -1   5   87.58    2.09
   0   1  -5   77.79    3.45
   0  -1  -5   75.63    2.35
   0  -1   5   85.25    2.50
   0   1   5   79.76    2.47
   0   1   6    0.49    1.05
   0   1  -6   -3.13    1.39
   0  -1  -6   -3.17    1.46
   0  -1   6    0.79    0.91
   0   1   6    1.30    0.77
   0   1   7  308.70    7.32
   0  -1   7  300.26    6.86
   0   1  -7  291.24    7.17
   0  -1  -7  267.39    6.56
   0  -1   7  283.27    6.90
   0   1   7  283.29    6.78
   0   1   8   66.78    3.26
   0  -1   8   60.87    2.63
   0   1  -8   58.87    3.18
   0  -1  -8   58.49    3.05
   0  -1   8   56.75    2.81
   0   1   8   59.35    2.86
   0   1   9   35.18    4.02
   0  -1   9   27.95    1.94
   0   1  -9   38.23    3.54
   0  -1  -9   34.70    6.08
   0  -1   9   35.56    3.46
   0   1   9   29.17    5.87
   0   1  10    0.47    0.30
   0  -1  10    0.21    0.66
   0   1 -10    2.26    0.99
   0  -1 -10   -1.40    1.47
   0  -1  10    0.89    0.71
   0   1  10   -1.86    1.00
   0   1  11    1.34    1.05
   0  -1  11    2.99    1.06
   0   1 -11    2.78    1.58
   0  -1 -11    2.24    1.04
   0  -1  11    3.48    1.34
   0   1  11    3.41    1.42
   0   1  12   11.40    1.45
   0  -1  12    6.72    1.30
   0   1 -12    7.40    1.74
   0  -1 -12    6.54    2.63
   0  -1  12    9.22    2.61
   0   1  12    9.60    1.78
   0   1  13   65.76    5.75
   0  -1  13   62.77    5.71
   0   1 -13   62.59    5.40
   0  -1 -13   58.48   11.59
   0  -1  13   73.59    6.10
   0   1  13   61.96    5.52
   0   1  14    1.67    0.98
   0  -1  14    2.14    0.84
   0   1 -14    2.61    1.90
   0  -1 -14    3.68    1.71
   0  -1  14    1.34    1.13
   0   1  14    4.24    1.58
   0   1  15   12.52    3.90
   0   1 -15   16.76    4.95
   0  -1 -15   12.70    3.66
   0  -1  15   15.75    4.62
   0   1  15   19.56    3.22
   0   1  16    3.71    1.89
   0   1 -16   -0.69    1.55
   0  -1 -16    1.06    1.22
   0  -1  16   -0.24    1.19
   0   1  16    1.16    1.06
   0   1 -17    5.39    2.34
   0  -1 -17    3.07    2.11
   0  -1  17    8.93    2.42
   0   1  17    6.38    1.90
   0   2   0  641.18   11.03
   0  -2   0  613.16   10.61
   0  -2   0  562.01    9.82
   0  -2   1   19.87    1.39
   0   2   1   19.56    1.64
   0   2  -1   20.42    1.50
   0   2  -1   23.26    2.10
   0  -2  -1   21.45    1.56
   0  -2  -1   18.60    2.04
   0  -2   1   20.14    1.55
   0   2   2   32.99    1.34
   0   2  -2   31.05    1.04
   0  -2  -2   29.56    0.87
   0  -2  -2   30.74    1.15
   0  -2   2   32.16    1.45
   0   2   3  117.69    2.94
   0   2  -3  119.79    2.96
   0  -2  -3  100.50    2.36
   0  -2  -3  105.04    2.42
   0  -2   3  114.60    2.95
   0   2   4   41.80    1.79
   0  -2   4   43.06    0.95
   0   2  -4   45.74    2.84
   0  -2  -4   41.68    1.42
   0  -2  -4   42.34    1.40
   0  -2   4   43.57    1.60
   0   2   5    4.68    1.11
   0  -2   5    2.50    0.43
   0   2  -5    1.89    1.21
   0  -2  -5    2.96    1.13
   0  -2   5    3.98    0.96
   0   2   5    2.57    0.67
   0   2   6    3.83    0.99
   0  -2   6    2.65    0.58
   0   2  -6    4.61    0.98
   0  -2  -6    3.48    1.20
   0  -2   6    4.06    0.76
   0   2   6    2.65    0.71
   0   2   7   12.95    2.20
   0  -2   7   10.04    1.82
   0   2  -7   12.36    2.53
   0  -2  -7    9.86    1.06
   0  -2   7   13.47    2.25
   0   2   7   11.14    2.20
   0   2   8   41.66    2.44
   0  -2   8   38.75    2.94
   0   2  -8   44.26    2.84
   0  -2  -8   36.88    2.20
   0  -2   8   40.19    2.31
   0   2   8   38.36    2.32
   0   2   9   48.53    3.70
   0  -2   9   39.97    2.30
   0   2  -9   38.75    3.16
   0  -2  -9   43.53    7.21
   0  -2   9   41.18    2.84
   0   2  10  140.24    6.93
   0  -2  10  135.14   34.54
   0   2 -10  136.88    7.32
   0  -2 -10  126.39    6.37
   0  -2  10  139.86   35.86
   0   2  10  129.96    7.24
   0   2  11    0.11    0.91
   0  -2  11    0.27    0.36
   0   2 -11    4.07    2.30
   0  -2 -11    2.47    1.48
   0  -2  11   -0.99    1.24
   0   2  11    1.98    0.74
   0   2  12    8.98    1.54
   0  -2  12    5.26    1.64
   0   2 -12    6.15    1.67
   0  -2 -12   10.20    1.84
   0  -2  12    7.60    1.39
   0   2  12    9.78    1.95
   0   2  13   -1.08    1.06
   0   2 -13    2.32    1.56
   0  -2 -13    0.32    0.82
   0  -2  13    2.07    0.79
   0   2  13    2.67    1.43
   0   2  14    9.76    1.65
   0   2 -14   13.01    2.45
   0  -2 -14   10.36    1.85
   0  -2  14    7.44    1.65
   0   2  14   10.95    1.84
   0   2  15    1.43    1.32
   0   2 -15    4.73    3.25
   0  -2 -15    3.50    1.46
   0  -2  15    2.21    1.03
   0   2  15    2.47    0.97
   0   2  16    1.07    0.99
   0   2 -16    2.39    2.20
   0  -2 -16    2.78    1.80
   0  -2  16    3.06    2.13
   0   2  16    0.81    1.52
   0   2 -17    2.01    1.57
   0  -2 -17    1.00    1.09
   0  -2  17    0.52    1.06
   0   2  17    1.37    1.70
   0   3   0    0.93    0.44
   0  -3   0    1.29    0.58
   0  -3   0    2.02    1.33
   0   3   1   12.76    2.52
   0   3  -1   12.12    1.23
   0   3  -1   14.90    2.70
   0  -3  -1   11.29    1.01
   0  -3  -1    8.36    1.83
   0  -3   1   10.49    1.60
   0   3   2   54.14    1.89
   0   3  -2   51.23    1.12
   0   3  -2   53.82    1.81
   0  -3  -2   51.75    1.42
   0  -3  -2   49.60    4.27
   0  -3   2   50.12    1.85
   0   3   3  350.33    7.00
   0   3  -3  330.34    6.53
   0  -3  -3  311.81    5.86
   0  -3  -3  292.21    6.14
   0  -3   3  311.70    6.24
   0   3   4   12.25    2.62
   0   3  -4    8.19    1.63
   0  -3  -4    7.21    0.81
   0  -3  -4    7.77    1.14
   0  -3   4   10.63    2.05
   0   3   5  224.48    5.82
   0   3  -5  210.65    6.14
   0  -3  -5  195.03    4.67
   0  -3  -5  193.59    4.78
   0  -3   5  206.22    5.30
   0   3   6   20.85    1.54
   0  -3   6   18.06    0.45
   0   3  -6   19.53    4.53
   0  -3  -6   18.28    1.06
   0  -3  -6   18.76    3.78
   0  -3   6   18.52    1.57
   0   3   7   53.81    2.88
   0  -3   7   49.87    1.96
   0   3  -7   55.61    2.93
   0  -3  -7   53.02    3.38
   0  -3   7   58.39    3.39
   0   3   8   42.35    3.68
   0  -3   8   39.31    1.65
   0   3  -8   40.86    7.71
   0  -3  -8   33.20    3.09
   0  -3  -8   40.48    3.23
   0  -3   8   39.82    2.76
   0   3   9   59.23    3.97
   0  -3   9   53.95    2.84
   0   3  -9   55.73    3.98
   0  -3  -9   51.42    7.39
   0  -3  -9   51.60    3.25
   0  -3   9   55.18    5.29
   0   3  10    1.26    0.82
   0  -3  10    1.75    0.59
   0   3 -10    3.63    1.49
   0  -3 -10    4.27    1.34
   0  -3  10    1.66    1.30
   0   3  11    0.94    0.74
   0   3 -11   -0.56    1.71
   0  -3 -11    0.63    0.76
   0  -3  11    1.18    0.75
   0   3  12   -0.54    1.23
   0   3 -12    0.25    1.80
   0  -3 -12    1.23    0.61
   0  -3  12   -0.53    1.15
   0   3  13   12.62    2.04
   0   3 -13    9.47    1.95
   0  -3 -13    9.61    1.95
   0  -3 -13    9.72    1.68
   0  -3  13    9.68    2.31
   0   3  14    0.52    0.86
   0   3 -14   -1.67    1.96
   0  -3 -14   -1.84    1.31
   0  -3 -14    0.38    0.67
   0  -3  14    2.24    1.43
   0   3  15    9.31    2.62
   0   3 -15   12.03    3.14
   0  -3 -15    8.06    1.99
   0  -3 -15   12.46    3.37
   0  -3  15   10.98    2.82
   0   3  16    2.36    1.53
   0   3 -16    1.39    1.09
   0  -3 -16    3.30    1.98
   0  -3 -16    0.95    0.84
   0  -3  16   -0.69    1.29
   0   3  17   16.94    4.58
   0   3 -17   15.90    4.57
   0  -3 -17   12.13    4.23
   0  -3  17   13.10    5.30
   0   4   0    1.46    0.63
   0  -4   0    1.53    0.53
   0  -4   0   -0.86    1.13
   0   4   1   27.51    2.19
   0   4  -1   25.06    2.03
   0  -4  -1   26.12    1.97
   0  -4  -1   21.23    2.63
   0  -4   1   26.86    1.29
   0   4   2   -1.64    1.32
   0   4  -2    0.81    0.22
   0   4  -2   -0.11    0.81
   0  -4  -2    0.20    0.36
   0  -4  -2    0.97    0.49
   0  -4   2    0.43    0.60
   0   4   3    4.50    1.70
   0   4  -3    1.56    0.26
   0   4  -3    1.79    0.61
   0  -4  -3    2.13    0.66
   0  -4  -3    1.51    0.56
   0  -4   3    0.98    0.62
   0   4   4   35.90    6.98
   0   4  -4   35.62    4.28
   0  -4  -4   30.45    1.15
   0  -4  -4   28.78    1.30
   0  -4   4   31.93    1.46
   0   4   5   13.88    2.80
   0   4  -5   16.70    3.14
   0  -4  -5   12.40    2.47
   0  -4  -5   11.70    2.07
   0  -4   5   14.72    2.56
   0   4   6  168.82    5.17
   0  -4  -6  130.30    3.75
   0  -4   6  140.32    7.28
   0   4   7   12.05    3.10
   0   4  -7   10.13    2.51
   0  -4  -7    9.63    1.83
   0  -4  -7    8.05    1.70
   0  -4   7    8.02    1.40
   0   4   8  139.71    9.68
   0   4  -8  126.41    7.28
   0  -4  -8  121.65    6.41
   0  -4  -8  112.28    6.12
   0  -4   8  118.84    6.55
   0   4   9   -1.06    1.69
   0   4  -9    1.59    0.88
   0  -4  -9    0.58    0.89
   0  -4  -9   -1.02    1.11
   0  -4   9    0.49    0.66
   0   4  10  141.09   35.63
   0   4 -10  127.55    8.42
   0  -4 -10  122.14   30.42
   0  -4 -10  121.21    7.65
   0  -4  10  143.45   35.59
   0   4  11    2.12    1.35
   0   4 -11   -0.44    1.28
   0  -4 -11    0.63    0.71
   0  -4 -11   -0.57    0.98
   0  -4  11   -0.19    1.21
   0   4  12    7.71    1.66
   0   4 -12    6.30    2.79
   0  -4 -12    3.97    1.56
   0  -4 -12    7.94    1.95
   0  -4  12    7.38    1.61
   0   4  13    0.50    1.47
   0   4 -13    5.35    2.16
   0  -4 -13    0.60    0.58
   0  -4 -13    2.43    1.14
   0  -4  13    3.56    1.51
   0   4  14   30.27    5.02
   0   4 -14   28.01    3.36
   0  -4 -14   18.59    4.87
   0  -4 -14   24.32    5.81
   0  -4  14   29.27    5.69
   0   4  15   -0.49    0.86
   0   4 -15    1.52    1.39
   0  -4 -15   -0.33    1.01
   0  -4 -15    1.62    1.24
   0  -4  15    0.68    1.27
   0   4  16    8.16    2.29
   0   4 -16    3.32    2.52
   0  -4 -16    1.88    1.31
   0  -4 -16    6.17    2.10
   0  -4  16    5.32    1.58
   0   4  17   -0.39    0.89
   0  -4  17    1.16    1.45
   0   5   0   -0.10    0.84
   0  -5   0    0.90    0.33
   0  -5   0    0.58    1.18
   0   5   1   99.85    2.91
   0   5  -1   99.55    2.54
   0   5  -1  101.52    2.78
   0  -5  -1   93.15    2.44
   0  -5  -1   87.82    2.72
   0  -5   1   97.04    2.93
   0   5   2    7.84    1.71
   0   5  -2    6.07    1.42
   0   5  -2    7.78    1.59
   0  -5  -2    6.53    1.47
   0  -5  -2   10.08    1.62
   0  -5   2    6.39    1.68
   0   5   3  207.01    5.65
   0   5  -3  191.37    4.17
   0   5  -3  188.79    4.99
   0  -5  -3  179.61    4.39
   0  -5  -3  165.16    5.13
   0  -5   3  176.02    4.71
   0   5   4    1.65    0.66
   0   5  -4    1.34    0.17
   0   5  -4    3.63    0.82
   0  -5  -4    1.82    0.79
   0  -5  -4    1.10    0.57
   0  -5   4    0.95    0.65
   0   5   5  271.26   10.15
   0   5  -5  261.91    9.81
   0  -5  -5  236.71    5.64
   0  -5  -5  226.44    7.09
   0  -5   5  256.27    8.31
   0   5   6   35.67    5.44
   0   5  -6   38.77    2.34
   0  -5  -6   33.33    1.76
   0  -5  -6   33.30    4.49
   0  -5   6   40.88    4.27
   0   5   7  210.66   13.36
   0   5  -7  205.30   10.84
   0  -5  -7  173.70    9.08
   0  -5  -7  167.34    8.86
   0  -5   7  194.57   10.32
   0   5   8    3.62    1.19
   0   5  -8    3.19    0.86
   0  -5  -8    4.29    0.86
   0  -5  -8    3.68    0.89
   0  -5   8    4.14    1.72
   0   5   9   49.07    3.95
   0   5  -9   49.85   10.00
   0  -5  -9   38.40    2.76
   0  -5  -9   45.82    3.52
   0  -5   9   49.36    3.86
   0   5  10    3.30    1.25
   0   5 -10    1.94    1.52
   0  -5 -10    3.00    1.14
   0  -5 -10   -0.51    1.10
   0  -5  10    2.46    1.51
   0   5  11   -1.85    1.66
   0   5 -11    0.83    1.04
   0  -5 -11   -0.47    0.84
   0  -5 -11    0.91    0.71
   0  -5  11   -0.21    1.29
   0   5  12    1.02    0.99
   0   5 -12   -0.25    1.92
   0  -5 -12    1.34    0.66
   0  -5 -12    4.89    1.49
   0  -5  12    1.87    1.51
   0   5  13   27.06    3.55
   0   5 -13   25.53    5.71
   0  -5 -13   13.93    2.91
   0  -5 -13   17.16    3.89
   0  -5  13   22.54    5.75
   0   5  14    2.77    1.49
   0   5 -14   -1.14    1.98
   0  -5 -14    1.09    0.98
   0  -5 -14    1.94    1.00
   0  -5  14    3.12    1.96
   0   5  15   16.05    4.90
   0   5 -15   23.03   20.84
   0  -5 -15   13.75    2.88
   0  -5 -15   16.66    4.23
   0  -5  15   16.46    4.64
   0   5  16    1.59    1.31
   0   5 -16   -0.14    2.04
   0  -5 -16    0.30    0.69
   0  -5  16   -0.55    1.42
   0   6   0   78.34    2.56
   0  -6   0   73.88    2.44
   0  -6   0   71.52    2.59
   0   6   1    4.46    0.84
   0   6  -1    2.44    0.77
   0   6  -1    5.02    1.05
   0  -6  -1    3.27    0.65
   0  -6  -1    2.64    0.90
   0  -6   1    2.71    1.12
   0   6  -2    0.55    0.26
   0  -6  -2   -0.53    0.59
   0  -6  -2   -1.31    1.12
   0  -6   2   -0.30    0.99
   0   6   3    2.96    1.18
   0   6  -3    3.04    0.37
   0   6  -3    4.29    1.11
   0  -6  -3    2.10    0.58
   0  -6  -3    0.62    1.26
   0  -6   3    2.72    1.04
   0   6   4    7.70    1.69
   0   6  -4    5.32    0.74
   0   6  -4    6.22    1.36
   0  -6  -4    6.22    1.85
   0  -6  -4    6.02    1.20
   0  -6   4    8.51    1.77
   0   6   5   14.01    3.33
   0   6  -5   15.68    4.03
   0  -6  -5   11.64    1.95
   0  -6  -5   11.71    3.03
   0  -6   5   15.28    5.49
   0   6   6   75.41   12.33
   0   6  -6   60.53    3.81
   0  -6  -6   58.60    3.34
   0  -6  -6   56.41    3.85
   0  -6   6   53.71    3.50
   0   6   7    5.94    1.58
   0   6  -7    6.21    2.05
   0  -6  -7    8.66    1.07
   0  -6  -7    8.74    1.47
   0  -6   7   10.33    2.35
   0   6   8   86.51    5.94
   0   6  -8   85.57    7.10
   0  -6  -8   78.34    5.05
   0  -6  -8   82.18    6.43
   0  -6   8   90.86    6.24
   0   6   9   32.80    7.26
   0   6  -9   28.67    5.55
   0  -6  -9   28.31    3.98
   0  -6  -9   29.12    5.22
   0  -6   9   29.60    2.98
   0   6  10   32.45    6.34
   0   6 -10   30.91    5.69
   0  -6 -10   23.50    4.44
   0  -6 -10   28.28    3.73
   0  -6  10   36.28    4.50
   0   6  11    4.33    1.63
   0   6 -11    7.55    2.25
   0  -6 -11    5.95    2.03
   0  -6 -11    4.72    1.65
   0  -6  11    4.43    2.36
   0   6  12    6.51    1.63
   0   6 -12    7.56    2.38
   0  -6 -12    5.10    0.88
   0  -6 -12    3.18    1.01
   0  -6  12    4.06    1.61
   0   6  13    2.54    1.73
   0   6 -13    1.28    1.05
   0  -6 -13    0.56    0.58
   0  -6 -13   -1.20    0.98
   0  -6  13   -0.72    1.38
   0   6  14    4.12    1.81
   0   6 -14    8.47    2.90
   0  -6 -14    4.75    1.81
   0  -6  14    9.13    2.44
   0   6  15    2.49    1.65
   0   6 -15    5.81    3.13
   0  -6 -15    0.46    0.85
   0  -6  15    1.68    1.75
   0   6  16    5.22    1.85
   0   6 -16    4.89    2.27
   0  -6 -16    2.26    1.60
   0  -6  16    7.05    2.58
   0   7   0    1.46    0.77
   0  -7   0   -1.52    0.79
   0  -7   0    1.50    0.63
   0   7   1  272.95   32.89
   0   7  -1  264.56   31.81
   0   7  -1  269.65   32.50
   0  -7  -1  255.59    9.43
   0  -7  -1  235.97    8.97
   0  -7   1  241.26    9.18
   0   7   2    1.73    0.97
   0   7  -2    0.57    0.55
   0   7  -2    0.41    0.42
   0  -7  -2    0.03    0.71
   0  -7  -2    1.08    1.44
   0  -7   2    0.66    0.74
   0   7   3   36.01    2.49
   0   7  -3   32.25    1.52
   0   7  -3   33.72    2.15
   0  -7  -3   31.11    1.83
   0  -7  -3   26.99    2.01
   0  -7   3   29.70    6.71
   0   7   4   67.53    4.61
   0   7  -4   59.29    3.05
   0   7  -4   62.43   10.53
   0  -7  -4   58.54    3.42
   0  -7  -4   64.30    5.69
   0  -7   4   56.49    3.68
   0   7   5   34.10    2.91
   0   7  -5   32.96    7.55
   0  -7  -5   32.08    5.09
   0  -7  -5   27.25    6.46
   0  -7   5   31.90    2.49
   0   7   6   10.46    2.29
   0   7  -6   11.19    2.74
   0  -7  -6    9.69    2.31
   0  -7  -6    9.27    1.93
   0  -7   6   10.17    1.95
   0   7   7    2.23    1.77
   0   7  -7    0.56    1.19
   0  -7  -7    0.55    0.39
   0  -7  -7    2.87    1.25
   0  -7   7    3.10    1.30
   0   7   8    4.50    2.18
   0  -7  -8    3.16    0.97
   0  -7  -8    3.54    1.14
   0  -7   8    3.66    1.67
   0   7   9    1.72    0.99
   0   7  -9   -0.59    1.66
   0  -7  -9    1.50    0.77
   0  -7  -9   -0.05    1.11
   0  -7   9   -0.72    1.33
   0   7  10   -1.55    1.89
   0   7 -10   -0.25    1.67
   0  -7 -10    0.78    0.54
   0  -7 -10   -0.83    1.02
   0  -7  10    0.55    1.48
   0   7  11    0.02    1.28
   0   7 -11   -0.70    1.79
   0  -7 -11   -0.18    0.72
   0  -7 -11    2.08    0.85
   0  -7  11    1.74    0.86
   0   7  12   -0.19    1.95
   0   7 -12    1.81    0.87
   0  -7 -12   -0.36    0.54
   0  -7 -12    1.44    0.64
   0   7  13   19.75    5.18
   0   7 -13   20.33    4.62
   0  -7 -13   12.55    3.25
   0  -7  13   12.88    3.79
   0   7  14   -0.78    1.73
   0   7 -14   -0.53    1.94
   0  -7 -14    1.00    0.92
   0  -7  14    0.66    1.56
   0   7  15   17.06    5.03
   0   7 -15   22.62   20.49
   0  -7 -15   12.69    3.62
   0  -7  15   17.28    4.10
   0   8   0  215.02   10.83
   0  -8   0  194.93   10.05
   0   8   1   19.25    4.91
   0   8  -1   18.91    4.45
   0   8  -1   23.42    4.21
   0  -8  -1   19.50    1.76
   0  -8  -1   12.53    2.23
   0  -8   1   20.43    2.90
   0   8   2   52.88    7.27
   0   8  -2   48.96    3.14
   0   8  -2   56.47    3.53
   0  -8  -2   51.46    3.07
   0  -8  -2   47.27    3.21
   0  -8   2   49.01    3.25
   0   8   3   47.12    6.52
   0   8  -3   31.49    3.45
   0   8  -3   34.95    3.22
   0  -8  -3   32.23    3.76
   0  -8  -3   28.79    2.72
   0  -8   3   30.80    5.97
   0   8   4   32.24    6.64
   0   8  -4   29.28    1.59
   0   8  -4   28.94    5.66
   0  -8  -4   27.10    5.62
   0  -8  -4   27.51    5.01
   0  -8   4   35.04    2.92
   0   8   5    5.59    1.77
   0   8  -5    1.44    1.13
   0  -8  -5    1.66    0.82
   0  -8  -5    0.00    1.41
   0  -8   5    2.18    1.25
   0   8   6   12.44    2.63
   0   8  -6   12.03    1.88
   0  -8  -6    9.85    1.22
   0  -8  -6   11.14    1.74
   0  -8   6   10.92    1.95
   0   8   7    1.33    0.83
   0   8  -7    1.33    0.83
   0  -8  -7    1.26    0.86
   0  -8  -7   -0.21    0.73
   0  -8   7    0.32    1.14
   0   8   8   40.13    2.72
   0   8  -8   39.10    5.96
   0  -8  -8   32.35    5.62
   0  -8  -8   35.13    3.90
   0  -8   8   41.11    7.83
   0   8   9    3.52    1.90
   0   8  -9   -0.91    1.49
   0  -8  -9    0.87    0.53
   0  -8  -9    1.44    0.69
   0  -8   9    0.48    1.49
   0   8  10   12.82    2.71
   0   8 -10   15.01    3.47
   0  -8 -10    9.42    2.06
   0  -8 -10   12.18    2.19
   0  -8  10   12.83    1.82
   0   8  11   -1.47    1.81
   0   8 -11    1.19    0.67
   0  -8 -11   -0.35    0.68
   0  -8 -11   -0.40    1.04
   0  -8  11    1.67    0.92
   0   8  12   18.24    3.47
   0   8 -12   17.68    5.21
   0  -8 -12   14.29    2.64
   0  -8  12   17.01    3.92
   0   8  13    1.48    1.31
   0   8 -13    1.87    1.26
   0  -8 -13    2.44    1.29
   0  -8  13   -0.75    1.56
   0   8  14   -1.64    1.81
   0   8 -14    1.93    1.58
   0  -8 -14    0.90    1.43
   0  -8  14    0.11    1.09
   0   8  15   -0.91    1.83
   0  -8  15    2.98    2.38
   0   9   0   -1.32    0.95
   0   9   0    1.95    0.81
   0  -9   0    1.61    1.48
   0   9   1   33.10    6.12
   0   9  -1   29.99    4.39
   0   9  -1   33.59    6.17
   0  -9  -1   26.30    4.52
   0  -9  -1   26.77    2.29
   0  -9   1   31.93    6.86
   0   9   2    3.80    1.66
   0   9  -2    5.15    1.65
   0   9  -2    5.06    1.73
   0  -9  -2    3.83    1.22
   0  -9  -2    2.83    1.94
   0  -9   2    7.00    2.30
   0   9   3   24.60    4.82
   0   9  -3   18.99    2.44
   0   9  -3   22.31    4.53
   0  -9  -3   21.40    1.85
   0  -9  -3   19.99    2.17
   0  -9   3   23.83    4.25
   0   9   4   -0.35    1.30
   0   9  -4    0.38    0.35
   0   9  -4    0.42    0.54
   0  -9  -4   -0.53    0.68
   0  -9  -4    1.32    0.90
   0  -9   4    1.70    0.93
   0   9   5   25.06    5.08
   0   9  -5   25.40    4.05
   0  -9  -5   21.67    1.87
   0  -9  -5   23.15    3.99
   0  -9   5   23.97    4.44
   0   9   6   20.32    3.21
   0   9  -6   14.96    2.77
   0  -9  -6   11.41    3.33
   0  -9  -6   14.79    1.71
   0  -9   6   19.15    3.50
   0   9   7    4.57    1.87
   0   9  -7    3.86    1.63
   0  -9  -7    3.24    1.38
   0  -9  -7    1.77    1.53
   0  -9   7   -1.83    1.50
   0   9   8   19.50    4.48
   0   9  -8   21.78    4.76
   0  -9  -8   14.36    1.85
   0  -9  -8   12.91    2.80
   0  -9   8   17.07    3.73
   0   9   9   36.03    6.92
   0   9  -9   38.42    8.25
   0  -9  -9   32.01    4.06
   0  -9  -9   27.12    6.43
   0  -9   9   39.12    6.45
   0   9  10    0.32    1.85
   0   9 -10    0.68    1.03
   0  -9 -10    0.61    0.67
   0  -9 -10    2.22    0.95
   0  -9  10    0.32    0.83
   0   9  11   35.80    5.57
   0   9 -11   43.38   30.63
   0  -9 -11   28.04    4.89
   0  -9  11   34.14    5.46
   0   9  12    5.38    4.09
   0   9 -12   -1.56    1.91
   0  -9 -12    0.90    0.92
   0  -9  12   -1.67    1.59
   0   9  13   20.31    5.26
   0   9 -13   17.85    5.43
   0  -9 -13   11.32    3.90
   0  -9  13   16.08    4.89
   0   9  14    0.97    1.35
   0   9 -14    0.10    0.83
   0  -9  14    0.04    0.68
   0  10   0   92.56    6.08
   0  10   0   96.26    6.52
   0 -10   0   90.63    6.25
   0  10   1   -0.97    0.93
   0  10  -1    1.69    0.56
   0  10  -1    2.50    1.13
   0 -10  -1    0.20    1.39
   0 -10   1    5.62    2.46
   0  10   2  115.98    7.69
   0  10  -2  106.42    6.73
   0  10  -2  117.63    8.75
   0 -10  -2  102.36    6.68
   0 -10  -2   98.95    6.82
   0 -10   2  100.38    7.35
   0  10   3    4.26    1.44
   0  10  -3    2.25    0.70
   0  10  -3    4.78    1.17
   0 -10  -3    3.43    0.93
   0 -10  -3    2.77    1.57
   0 -10   3    4.54    1.65
   0  10   4   43.10    2.87
   0  10  -4   42.32    6.04
   0 -10  -4   32.05    1.81
   0 -10  -4   33.79    2.47
   0 -10   4   39.80    7.82
   0  10   5    1.96    1.80
   0  10  -5    3.35    1.68
   0 -10  -5    2.44    1.10
   0 -10  -5    3.43    1.83
   0 -10   5    2.86    1.38
   0  10   6    4.83    2.05
   0  10  -6    6.08    1.86
   0 -10  -6    4.23    1.43
   0 -10  -6    4.65    1.49
   0 -10   6    5.10    2.61
   0  10   7    1.29    1.84
   0  10  -7    0.97    0.83
   0 -10  -7    1.14    0.68
   0 -10  -7    0.97    0.61
   0 -10   7   -1.32    1.43
   0  10   8   13.33    2.57
   0  10  -8   13.46    2.04
   0 -10  -8    7.37    2.53
   0 -10  -8   11.85    2.02
   0 -10   8   11.33    2.35
   0  10   9    3.90    2.07
   0  10  -9   10.67    1.94
   0 -10  -9    2.73    1.12
   0 -10   9    8.74    1.88
   0  10  10   17.12    4.66
   0  10 -10   12.07    3.42
   0 -10 -10   13.22    2.79
   0 -10  10   12.42    4.86
   0  10  11    3.72    2.06
   0  10 -11   -0.68    1.93
   0 -10 -11    1.35    0.89
   0 -10  11    3.30    2.14
   0  10  12   10.70    3.58
   0  10 -12   11.13    3.36
   0 -10 -12    5.74    2.35
   0 -10  12   10.70    3.01
   0  10  13   -0.71    1.96
   0  10 -13    1.79    1.51
   0 -10  13   -0.47    1.57
   0  11   0    1.09    0.70
   0  11   0    0.84    0.65
   0 -11   0    1.33    0.97
   0  11   1    1.06    0.82
   0  11  -1    0.59    0.79
   0  11   1    1.72    0.87
   0  11  -1    0.64    0.59
   0 -11  -1    3.58    1.86
   0 -11   1    2.03    1.50
   0  11   2    1.05    1.01
   0  11  -2    0.98    0.53
   0  11  -2    1.42    0.76
   0 -11  -2    2.34    1.59
   0 -11   2    1.95    1.67
   0  11   3    0.05    0.73
   0  11  -3    0.40    0.19
   0  11  -3    1.84    1.37
   0 -11  -3    1.93    0.95
   0 -11  -3   -2.02    1.34
   0 -11   3    1.00    0.81
   0  11   4    0.08    1.40
   0  11  -4    0.65    0.75
   0 -11  -4    0.42    0.75
   0 -11  -4   -0.24    1.43
   0 -11   4    2.31    1.42
   0  11   5   20.97    3.43
   0  11  -5   16.96    4.08
   0 -11  -5   14.64    2.82
   0 -11  -5   16.34    1.92
   0  11   6    2.44    1.36
   0  11  -6    1.52    0.91
   0 -11  -6    0.32    0.66
   0 -11  -6    1.03    1.55
   0  11   7   23.76    4.56
   0  11  -7   25.70    5.01
   0 -11  -7   16.24    1.47
   0 -11  -7   20.35    2.31
   0 -11   7   24.90    2.44
   0  11   8    5.30    2.75
   0  11  -8    4.87    1.85
   0 -11  -8    3.32    1.36
   0 -11   8    5.59    2.17
   0  11   9   24.57    5.02
   0  11  -9   24.94    5.91
   0 -11  -9   15.32    4.64
   0 -11   9   24.01    4.94
   0  11  10   -2.67    1.86
   0  11 -10    1.90    1.30
   0 -11 -10    0.15    1.17
   0 -11  10    2.20    1.83
   0  11  11   11.45    2.57
   0  11 -11    4.38    1.26
   0 -11 -11    3.58    3.35
   0 -11  11    6.54    2.16
   0  11  12   -1.25    1.86
   0  11 -12    0.11    1.13
   0 -11  12    1.77    1.26
   0  12   0    0.67    0.66
   0  12   0    2.32    0.63
   0 -12   0    2.99    1.57
   0  12   1    1.19    0.70
   0  12  -1    0.30    0.44
   0  12   1    1.30    0.48
   0  12  -1    1.32    0.86
   0 -12  -1    0.80    1.35
   0 -12   1   -0.53    1.48
   0  12   2   10.16    2.39
   0  12  -2    5.42    1.17
   0  12   2    7.94    1.93
   0  12  -2    9.43    1.93
   0 -12  -2    5.05    1.26
   0 -12   2    8.56    3.76
   0  12   3   -0.05    0.73
   0  12  -3    2.53    1.16
   0 -12  -3    1.02    0.80
   0 -12   3    0.57    0.54
   0  12   4    1.26    0.93
   0  12  -4    5.20    1.31
   0 -12  -4    3.03    0.93
   0 -12  -4    1.56    1.45
   0 -12   4    3.66    2.62
   0  12   5    6.89    2.60
   0  12  -5    8.85    1.52
   0 -12  -5    5.81    1.14
   0 -12  -5    7.52    1.77
   0 -12   5    4.27    1.58
   0  12   6   12.77    3.77
   0  12  -6   18.98    3.90
   0 -12  -6   12.25    2.02
   0 -12  -6   12.99    4.54
   0 -12   6   13.57    3.24
   0  12   7    0.38    1.83
   0  12  -7   -0.60    1.52
   0 -12  -7   -1.14    1.20
   0 -12   7    3.19    1.92
   0  12   8   11.27    3.68
   0  12  -8    8.72    2.77
   0 -12  -8    9.42    2.62
   0 -12   8    8.09    3.03
   0  12   9    3.57    2.47
   0  12  -9   -0.93    1.73
   0 -12  -9    0.40    1.32
   0 -12   9    4.39    1.84
   0  12  10   -0.02    2.09
   0  12 -10    2.37    2.46
   0 -12 -10    2.24    1.44
   0 -12  10    2.60    1.61
   0  13   0    0.28    0.93
   0  13   0   -0.62    1.00
   0 -13   0    1.41    0.78
   0  13   1    8.98    1.88
   0  13  -1    6.01    4.22
   0  13   1    9.23    2.34
   0  13  -1    3.93    1.51
   0 -13  -1    5.97    1.49
   0 -13   1    6.27    1.98
   0  13   2    1.67    0.83
   0  13   2   -0.09    0.92
   0  13  -2   -0.50    1.09
   0 -13  -2    1.10    1.16
   0 -13   2    0.64    1.38
   0  13   3   14.09    2.95
   0  13   3   14.43    3.93
   0  13  -3   17.12    4.98
   0 -13  -3   14.28    4.16
   0 -13   3   19.90    4.00
   0  13   4    2.51    1.17
   0  13  -4    2.00    0.99
   0 -13  -4   -0.71    1.39
   0 -13   4    2.71    1.78
   0  13   5   31.89    9.31
   0  13  -5   35.45    8.79
   0 -13  -5   29.31    9.49
   0 -13   5   39.89   27.55
   0  13   6    3.15    2.10
   0  13  -6    3.88    3.57
   0 -13  -6    3.92    1.78
   0 -13   6    2.17    1.53
   0  13   7   11.74    3.66
   0  13  -7   11.97    2.57
   0 -13  -7    9.12    2.09
   0 -13   7   13.39    3.47
   0  13   8    0.39    1.64
   0  13  -8    3.26    3.22
   0 -13  -8   -0.35    1.37
   0 -13   8    0.97    1.46
   0  13   9    8.89    4.08
   0  13  -9   10.50    3.90
   0 -13   9   17.27    5.06
   0  14   0    2.59    1.29
   0 -14   0    1.22    0.97
   0  14   1    0.67    1.09
   0  14   1    0.96    1.05
   0  14  -1    1.00    0.93
   0 -14  -1    2.45    1.62
   0 -14   1   -1.95    1.44
   0  14   2   11.42    1.89
   0  14   2   10.53    2.24
   0  14  -2   14.15    3.27
   0 -14  -2   14.79    4.02
   0 -14   2   13.04    2.85
   0  14   3    4.25    1.53
   0  14   3    3.76    0.93
   0  14  -3    3.08    1.75
   0 -14  -3    3.30    1.96
   0 -14   3    5.35    1.73
   0  14   4   14.51    2.96
   0  14  -4   14.10    5.75
   0 -14  -4   12.50    3.50
   0 -14   4   18.00    4.79
   0  14   5   -0.55    1.45
   0  14  -5    0.64    0.96
   0 -14  -5    2.52    1.87
   0 -14   5    2.91    3.04
   0  14   6    5.17    1.68
   0  14  -6    2.87    1.98
   0 -14  -6    2.90    2.14
   0 -14   6    3.15    1.90
   0  15   0    0.61    0.73
   0 -15   0    1.35    1.34
   0  15  -1   11.56    4.05
   0 -15  -1    8.19    2.76
   0 -15   1   14.83    4.31
   0  15   2    1.03    1.22
   0  15  -2    1.80    1.26
   0 -15  -2    1.41    1.07
   0 -15   2    1.21    1.52
   0  15   3   10.84    3.71
   1   0 -17    3.36    2.00
  -1   0  17   -0.32    1.32
   1   0 -16    5.45    2.51
  -1   0  16    8.77    2.37
  -1   0  15   -0.08    0.63
   1   0 -15    2.66    1.36
  -1   0  15   -0.10    1.26
  -1   0  14   19.47    4.20
   1   0 -14   24.92    2.12
  -1   0  14   22.47    2.11
  -1   0  13   -0.03    0.72
   1   0 -13   -1.08    1.38
  -1   0  13    0.83    1.29
  -1   0  12    3.52    1.32
   1   0 -12    4.54    2.09
  -1   0  12    3.32    1.28
  -1   0  11    0.35    0.80
   1   0 -11   -0.58    1.28
  -1   0  11    0.93    1.18
  -1   0  10   44.13    6.93
   1   0 -10   43.74    2.79
  -1   0  10   46.35    7.73
  -1   0   9    1.21    0.60
   1   0  -9    2.33    1.15
  -1   0   9    0.41    0.57
  -1   0   8   42.98    2.39
   1   0  -8   43.17    2.41
  -1   0   8   44.70    2.78
  -1   0   7    1.54    0.92
   1   0  -7    0.74    0.52
  -1   0   7    0.39    0.44
  -1   0   6  185.73    4.06
   1   0  -6  179.29    4.04
  -1   0   6  186.75    4.39
  -1   0   5    2.00    0.80
   1   0  -5    0.57    0.48
  -1   0   5   -0.69    0.80
  -1   0   4  872.80   15.19
   1   0  -4  858.42   14.92
  -1   0   4  842.28   15.00
  -1   0   3    0.68    0.34
   1   0  -3    0.68    0.43
  -1   0   3   -0.44    0.62
  -1   0   2  597.66   10.39
   1   0  -2  561.06    9.64
  -1   0   2  570.37    9.81
  -1   0   2  547.28    9.63
  -1   0   1   -0.50    0.31
   1   0  -1    0.32    0.16
  -1   0   1   -0.03    0.19
   1   0  -1    1.05    0.32
  -1   0   1   -0.13    0.32
  -1   0   0  363.69    6.44
   1   0   0  329.16    5.92
  -1   0   0  337.50    5.96
  -1   0   0  330.62    5.71
   1   0   0  327.91    5.67
   1   0   1   -0.04    0.35
  -1   0  -1   -0.16    0.18
   1   0   1   -0.15    0.20
   1   0   2  200.62    3.93
  -1   0  -2  183.95    4.08
   1   0   2  182.99    3.45
   1   0   3    0.15    0.44
  -1   0  -3   -0.40    1.25
   1   0   3    1.25    0.57
   1   0   4   76.05    2.10
  -1   0  -4   68.94    2.44
   1   0   4   71.92    1.83
   1   0   5   -1.88    0.74
  -1   0  -5    4.32    2.56
   1   0   5    0.90    0.56
   1   0   6   27.84    1.44
  -1   0  -6   28.74    1.86
   1   0   6   30.10    4.03
   1   0   7   -1.09    0.78
   1   0   7   -0.98    0.63
   1   0   8   42.77    4.50
  -1   0  -8   37.04    2.44
   1   0   8   35.63    6.23
   1   0   9    0.08    1.04
  -1   0  -9   -1.67    2.01
   1   0   9    0.13    0.51
   1   0  10   64.93    4.37
  -1   0 -10   57.65    3.86
   1   0  10   62.11    3.53
   1   0  11   -0.94    1.04
  -1   0 -11    1.87    1.71
   1   0  11    0.58    0.87
   1   0  12    6.33    1.30
  -1   0 -12    5.42    2.52
   1   0  12    6.30    2.11
   1   0  13    0.67    0.49
  -1   0 -13    0.11    0.94
   1   0  13   -0.55    0.87
   1   0  14   16.38    3.89
  -1   0 -14   16.48    3.45
   1   0  14   20.35    2.63
   1   0  15    1.52    0.71
  -1   0 -15    3.69    7.80
   1   0  15   -0.56    0.95
  -1   0 -16   16.79    2.89
   1   0  16   13.00    2.36
  -1   0 -17    1.45    1.26
   1   0  17    1.24    1.53
   1   1 -17    8.93    2.96
   1  -1 -17    4.54    1.79
  -1  -1  17   11.17    2.46
  -1   1  17   10.15    2.29
  -1   1  16    0.67    0.93
   1   1 -16    0.08    1.57
   1  -1 -16   -0.38    1.14
  -1  -1  16   -0.50    1.32
  -1   1  16   -0.78    1.33
  -1   1  15   10.62    2.71
   1   1 -15   10.30    2.16
   1  -1 -15   11.29    2.83
  -1  -1  15   13.58    3.10
  -1   1  15   12.61    3.67
  -1   1  14    3.59    1.21
  -1  -1  14    3.09    0.97
   1   1 -14    0.93    1.72
   1  -1 -14    4.02    1.54
  -1  -1  14    4.87    1.18
  -1   1  14    1.59    1.44
  -1   1  13   44.75    2.95
  -1  -1  13   31.25    5.76
   1   1 -13   33.73    8.33
   1  -1 -13   34.99    2.46
  -1  -1  13   34.82    7.91
  -1   1  13   35.78    7.27
  -1   1  12   -0.77    0.81
  -1  -1  12    1.00    0.70
   1   1 -12   -0.33    1.50
   1  -1 -12   -1.19    1.21
  -1  -1  12    1.09    0.75
  -1   1  12   -0.25    1.16
  -1   1  11    2.12    1.12
  -1  -1  11    1.01    0.82
   1   1 -11    3.28    1.65
   1  -1 -11    1.71    1.40
  -1  -1  11    1.18    1.27
  -1   1  11    1.24    1.27
  -1   1  10   -0.64    0.90
  -1  -1  10    1.00    0.43
   1   1 -10    1.31    1.34
   1  -1 -10    4.10    1.34
  -1  -1  10    0.10    1.19
  -1   1  10   -1.57    1.08
  -1   1   9    8.79    1.67
  -1  -1   9    9.10    2.05
   1   1  -9   11.90    2.27
   1  -1  -9    8.99    1.62
  -1  -1   9   10.79    2.62
  -1   1   9    9.58    1.76
  -1   1   8    0.04    0.38
   1   1  -8   -0.70    0.96
   1  -1  -8   -0.21    1.14
  -1  -1   8    1.13    0.66
  -1   1   8    3.35    1.44
  -1   1   7   70.97    2.45
  -1  -1   7   79.53    2.33
   1   1  -7   71.47    2.47
   1  -1  -7   69.47    2.39
  -1  -1   7   80.21    2.91
  -1   1   6  172.86    4.90
  -1  -1   6  172.16    4.08
   1   1  -6  164.67    4.23
   1  -1  -6  160.07    4.04
  -1  -1   6  173.21    4.59
  -1   1   6  154.49    4.20
  -1   1   5  138.35    3.36
  -1  -1   5  143.84    3.04
   1   1  -5  148.30    3.47
   1  -1  -5  133.62    3.65
  -1  -1   5  139.08    3.53
  -1   1   5  136.36    3.43
  -1   1   4   40.91    1.66
  -1  -1   4   39.90    1.17
   1   1  -4   40.05    1.48
   1  -1  -4   38.36    2.07
  -1  -1   4   38.01    1.52
  -1   1   4   35.84    1.53
  -1   1   3  573.50   10.31
  -1  -1   3  561.79    9.96
   1   1  -3  573.94   10.23
   1  -1  -3  536.66    9.24
  -1  -1   3  549.46   10.25
  -1   1   3  530.90    9.66
  -1   1   2   88.11    2.19
  -1  -1   2   81.50    1.79
   1  -1  -2   83.27    1.51
   1  -1  -2   83.10    1.51
  -1  -1   2   85.12    2.00
   1  -1  -2   79.01    1.93
  -1  -1   2   85.78    2.03
  -1   1   1   75.23    1.73
  -1  -1   1   75.17    1.65
   1  -1  -1   66.08    1.28
  -1   1   1   67.46    1.25
  -1  -1   1   73.96    1.69
   1  -1  -1   66.75    1.61
   1   1   0   20.90    1.55
  -1   1   0   17.96    1.36
   1  -1   0   15.84    1.13
  -1   1   0   16.24    1.19
  -1  -1   0   18.52    1.43
   1  -1   0   14.53    1.12
   1   1   0   18.17    1.27
  -1  -1   0   18.83    1.30
   1   1   1  494.80    8.86
  -1   1  -1  462.57    8.15
  -1   1  -1  446.62    7.94
  -1  -1  -1  417.71    7.52
   1  -1   1  429.17    7.62
   1  -1   2  189.64    3.82
   1   1   2  190.60    4.99
  -1   1  -2  174.36    3.88
  -1  -1  -2  162.84    3.61
   1  -1   2  171.42    3.49
  -1  -1  -2  171.86    3.09
   1   1   2  171.23    3.10
   1  -1   3   -0.80    0.48
   1   1   3    0.31    0.35
  -1   1  -3   -2.00    1.35
  -1  -1  -3   -2.24    1.26
   1  -1   3   -0.11    0.56
   1   1   3   -0.15    0.34
   1  -1   4    2.95    0.52
   1   1   4    3.24    1.08
  -1   1  -4    3.56    1.40
  -1  -1  -4    1.25    1.01
   1  -1   4    1.96    0.85
   1   1   4    2.83    0.59
   1  -1   5   28.12    1.06
   1   1   5   25.75    2.13
  -1   1  -5   24.77    2.32
  -1  -1  -5   27.65    5.51
   1  -1   5   25.26    2.00
   1   1   5   27.04    1.02
   1  -1   6    0.88    0.59
   1   1   6    0.19    0.44
  -1  -1  -6    1.79    0.58
   1  -1   6    1.90    0.75
   1   1   6    0.57    0.55
   1   1   7   82.35    2.83
  -1  -1  -7   80.11    3.11
   1  -1   7   79.80    2.68
   1   1   7   78.95    2.52
   1  -1   8    2.87    1.22
   1   1   8   -0.26    1.20
  -1   1  -8    0.34    1.77
  -1  -1  -8   -0.35    1.57
   1  -1   8    0.74    0.54
   1   1   8    0.21    0.60
   1  -1   9  120.54    6.29
   1   1   9  131.21    7.10
  -1   1  -9  103.31    6.00
  -1  -1  -9  106.94    5.98
   1  -1   9  115.67    6.21
   1   1   9  108.15    5.80
   1   1  10   11.98    2.22
   1  -1  10   10.88    2.21
  -1   1 -10   12.92    2.91
  -1  -1 -10   11.04    2.35
   1  -1  10   12.12    3.05
   1   1  10    7.92    1.85
   1   1  11   20.13    3.89
   1  -1  11   20.75    3.16
  -1   1 -11   21.46    2.55
  -1  -1 -11   19.86    3.97
   1  -1  11   18.86    4.22
   1   1  11   22.12    2.08
   1   1  12    7.01    1.21
   1  -1  12    4.29    1.78
  -1   1 -12    4.15    2.29
  -1  -1 -12    8.43    2.36
   1  -1  12    6.31    1.96
   1   1  12    5.90    2.36
   1   1  13   36.47    6.51
   1  -1  13   37.56    1.96
  -1   1 -13   32.79    6.09
  -1  -1 -13   34.71    2.52
   1  -1  13   35.90    6.77
   1   1  13   42.05    2.50
   1   1  14    1.56    0.71
   1  -1  14   -0.32    0.74
  -1   1 -14    2.87    1.47
  -1  -1 -14    1.58    1.01
   1  -1  14    1.33    1.08
   1   1  14    1.70    1.01
   1   1  15    9.79    2.98
  -1   1 -15   13.20    3.14
  -1  -1 -15   10.17    2.97
   1  -1  15    8.04    2.64
   1   1  15    5.78    1.38
   1   1  16    0.97    0.88
  -1   1 -16    2.86    1.74
  -1  -1 -16    1.61    1.37
   1  -1  16    1.46    1.15
   1   1  16    0.45    1.00
  -1   1 -17    9.31    3.74
  -1  -1 -17    8.56    2.81
   1  -1  17    5.38    1.95
   1   1  17    8.01    2.89
  -1   2  17    2.69    1.60
   1   2 -17    4.40    1.97
  -1  -2  17    3.50    1.38
  -1   2  16    4.28    2.34
   1   2 -16    4.04    2.39
   1  -2 -16    4.11    2.15
  -1  -2  16    3.18    1.69
  -1   2  16    4.28    2.30
  -1   2  15    0.15    0.95
   1   2 -15    0.27    1.44
   1  -2 -15    1.42    1.32
  -1  -2  15    1.55    1.42
  -1   2  15    0.48    1.39
  -1   2  14   40.88    6.99
   1   2 -14   31.70    7.45
   1  -2 -14   39.66    7.57
  -1  -2  14   43.93    5.00
  -1   2  14   45.96    8.50
  -1   2  13   14.30    2.04
   1   2 -13   14.47    3.27
   1  -2 -13   10.58    2.36
  -1  -2  13   12.94    3.00
  -1   2  13   16.28    2.32
  -1   2  12   40.57    2.32
  -1  -2  12   31.31    5.50
   1   2 -12   45.40    9.53
   1  -2 -12   43.25    5.25
  -1  -2  12   42.23    2.85
  -1   2  12   46.33    2.54
  -1   2  11   38.74    5.93
  -1  -2  11   34.42    2.46
   1   2 -11   35.83    6.23
   1  -2 -11   31.76    6.06
  -1  -2  11   44.72    8.01
  -1   2  11   36.49    3.10
  -1   2  10   22.36    3.77
  -1  -2  10   18.49    3.51
   1   2 -10   21.13    4.41
   1  -2 -10   18.25    3.86
  -1  -2  10   21.26    3.98
  -1   2  10   17.30    2.01
  -1   2   9   18.66    3.86
  -1  -2   9   16.92    2.22
   1   2  -9   21.69    4.07
   1  -2  -9   16.63    4.07
  -1  -2   9   16.55    4.20
  -1   2   9   15.93    2.63
  -1   2   8    9.36    1.62
  -1  -2   8    8.39    1.97
   1   2  -8    9.57    2.00
   1  -2  -8   10.25    2.34
  -1  -2   8    8.89    2.24
  -1   2   8    9.49    1.51
  -1   2   7   18.06    2.95
  -1  -2   7   21.79    0.83
   1   2  -7   23.76    1.59
   1  -2  -7   16.86    3.57
  -1  -2   7   19.56    1.63
  -1   2   7   20.46    3.83
  -1   2   6  183.29    4.81
  -1  -2   6  177.26    3.98
   1   2  -6  178.16    4.72
   1  -2  -6  160.29    3.92
  -1  -2   6  182.28    4.90
  -1   2   6  172.67    4.65
  -1   2   5  143.09    3.68
  -1  -2   5  140.98    2.81
   1   2  -5  148.63    3.60
   1  -2  -5  130.21    3.52
   1  -2  -5  131.31    3.39
  -1  -2   5  135.26    3.49
  -1   2   4   83.99    2.82
  -1  -2   4   80.37    1.71
   1   2  -4   81.98    2.28
   1  -2  -4   71.25    1.62
   1  -2  -4   79.80    2.33
  -1  -2   4   80.59    2.48
  -1   2   3   17.05    2.88
  -1  -2   3   10.95    0.85
   1   2  -3   13.84    2.78
  -1   2   3    9.07    1.06
   1  -2  -3   10.46    0.79
   1  -2  -3   13.26    2.32
  -1  -2   3   13.62    3.12
   1   2  -2   36.16    1.43
  -1   2   2   33.04    1.46
  -1   2   2   29.47    0.36
   1  -2  -2   32.23    0.65
   1  -2  -2   31.04    1.48
  -1  -2   2   35.21    1.28
   1   2  -1  222.66    4.23
  -1   2   1  216.57    4.32
  -1   2   1  206.01    3.68
  -1  -2   1  216.92    4.39
   1  -2  -1  187.37    3.93
  -1  -2   1  205.39    3.99
   1   2   0 1092.88   18.75
   1  -2   0  909.03   15.86
   1   2   1   14.75    2.75
  -1   2  -1   11.74    1.18
  -1   2  -1   10.92    2.19
  -1  -2  -1   11.76    1.10
   1   2   1    9.65    0.83
  -1  -2  -1   10.06    0.83
   1  -2   1   15.01    1.91
   1   2   2  148.34    3.54
  -1   2  -2  143.68    2.86
  -1   2  -2  137.17    3.10
  -1  -2  -2  131.58    3.03
  -1  -2  -2  129.15    2.53
   1  -2   2  138.36    3.18
   1   2   3   53.02    1.97
  -1   2  -3   49.44    2.08
  -1  -2  -3   45.40    1.72
   1  -2   3   51.79    1.88
   1  -2   4   40.54    1.17
   1   2   4   38.54    1.69
  -1   2  -4   36.95    1.91
  -1  -2  -4   38.88    1.60
   1  -2   4   38.66    2.24
   1   2   4   36.14    1.20
   1  -2   5   36.15    1.23
   1   2   5   35.13    1.87
  -1   2  -5   33.97    1.88
  -1  -2  -5   30.90    1.85
   1  -2   5   31.76    1.47
   1   2   5   29.26    1.19
   1  -2   6   57.73    1.77
   1   2   6   60.43    2.41
  -1   2  -6   50.26    2.27
  -1  -2  -6   51.51    3.35
   1  -2   6   54.46    2.11
   1   2   6   53.31    1.83
   1  -2   7   30.81    2.26
   1   2   7   31.13    2.23
  -1  -2  -7   32.73    2.11
   1  -2   7   36.16    2.23
   1   2   7   32.82    1.82
   1  -2   8  150.02    5.63
   1   2   8  175.04    8.81
  -1   2  -8  150.18    6.73
  -1  -2  -8  149.80    6.48
   1  -2   8  150.32    6.12
   1   2   8  147.93    5.77
   1  -2   9   48.39    2.96
   1   2   9   57.00    3.85
  -1   2  -9   47.88    3.35
  -1  -2  -9   43.82    9.08
   1  -2   9   42.60    7.91
   1   2   9   37.97    3.14
   1   2  10   23.38    3.65
   1  -2  10   16.44    3.39
  -1   2 -10   28.25    5.44
  -1  -2 -10   20.32    5.04
   1  -2  10   21.65    4.49
   1   2  10   18.20    4.00
   1   2  11   -0.61    1.31
   1  -2  11    0.06    0.48
  -1   2 -11    3.37    2.27
  -1  -2 -11   -1.46    1.47
   1  -2  11   -1.07    1.04
   1   2  11   -0.10    0.83
   1   2  12    2.69    1.46
   1  -2  12    2.07    0.83
  -1   2 -12   -0.23    1.93
  -1  -2 -12    1.25    1.76
   1  -2  12    1.72    1.02
   1   2  12    2.08    0.80
   1   2  13    1.70    1.09
  -1   2 -13    2.63    2.08
  -1  -2 -13    3.00    1.04
   1  -2  13   -0.90    1.08
   1   2  13   -0.84    1.11
   1   2  14   24.07    5.26
  -1   2 -14   22.76    2.57
  -1  -2 -14   29.63    2.78
   1  -2  14   24.53    5.01
   1   2  14   25.00    1.89
   1   2  15    0.66    0.65
  -1   2 -15    3.48    2.45
  -1  -2 -15   -0.82    1.52
   1  -2  15    1.44    1.14
   1   2  15   -0.98    0.95
   1   2  16    6.38    1.63
  -1   2 -16    8.43    3.82
  -1  -2 -16    4.30    1.79
   1  -2  16    3.76    2.23
   1   2  16    3.25    1.91
  -1   2 -17    2.68    1.97
  -1  -2 -17   -0.05    1.51
   1  -2  17    1.55    1.03
   1   2  17   -0.08    0.96
  -1   3  17    8.50    2.40
   1   3 -17    6.22    2.29
   1  -3 -17    5.03    1.62
  -1  -3  17    4.97    2.66
  -1   3  16    1.49    1.32
   1   3 -16   -5.19    1.69
   1  -3 -16   -0.80    1.40
  -1  -3  16    1.18    1.35
  -1   3  15    2.52    1.42
   1   3 -15    2.70    1.60
   1  -3 -15    1.88    0.89
   1  -3 -15    1.91    1.13
  -1  -3  15   -0.38    1.45
  -1   3  14    0.64    0.70
   1   3 -14   -0.03    1.00
   1  -3 -14    0.61    1.00
   1  -3 -14   -0.06    0.80
  -1  -3  14    2.33    1.53
  -1   3  13   65.31    5.93
   1   3 -13   58.15   10.70
   1  -3 -13   55.71    6.99
   1  -3 -13   64.31    5.78
  -1  -3  13   75.50   11.66
  -1   3  12    0.73    0.73
   1   3 -12    0.91    0.75
   1  -3 -12    1.96    0.77
   1  -3 -12   -1.25    1.15
  -1  -3  12    1.65    0.75
  -1   3  11    5.21    1.64
   1   3 -11    1.83    1.33
   1  -3 -11    1.82    0.99
   1  -3 -11    4.00    1.37
  -1  -3  11    4.72    1.68
  -1   3  10   23.66    4.27
  -1  -3  10   20.62    1.39
   1   3 -10   26.02    5.51
   1  -3 -10   19.43    2.74
   1  -3 -10   25.91    4.05
  -1  -3  10   26.21    5.03
  -1   3   9   89.45    5.13
  -1  -3   9   87.48    4.40
   1   3  -9   85.02    4.99
   1  -3  -9   78.01    5.35
   1  -3  -9   84.67    5.33
  -1  -3   9   84.34    5.39
  -1   3   8    6.94    1.96
  -1  -3   8    5.07    0.65
   1   3  -8    3.32    1.16
   1  -3  -8    3.63    0.82
   1  -3  -8    6.28    1.75
  -1  -3   8    6.93    1.40
  -1   3   7  192.43    7.50
  -1  -3   7  177.05    6.18
   1   3  -7  180.52    7.04
   1  -3  -7  162.43    6.00
   1  -3  -7  180.51    7.17
  -1  -3   7  181.02    7.06
  -1   3   6   17.25    3.64
  -1  -3   6   14.94    0.56
   1   3  -6   17.80    3.90
   1  -3  -6   17.37    0.86
   1  -3  -6   16.49    2.32
  -1  -3   6   16.94    3.20
  -1   3   5  153.93    4.27
  -1  -3   5  143.41    3.09
   1   3  -5  155.10    4.28
   1  -3  -5  138.15    3.52
   1  -3  -5  130.18    5.23
  -1  -3   5  158.18    4.35
   1   3  -4    3.10    0.59
  -1   3   4    4.94    1.22
   1   3  -4    4.23    1.18
   1  -3  -4    3.11    0.43
   1  -3  -4    3.93    0.63
  -1  -3   4    4.46    0.89
   1   3  -3   26.59    1.90
  -1   3   3   22.93    2.03
   1   3  -3   28.22    1.33
   1  -3  -3   24.57    1.78
   1  -3  -3   25.86    4.54
  -1  -3   3   23.33    1.91
   1   3  -2   21.55    1.59
  -1   3   2   28.25    3.79
   1  -3  -2   22.74    1.60
  -1  -3   2   22.57    1.85
   1  -3  -2   21.18    1.97
  -1  -3   2   23.78    1.87
   1   3  -1   20.41    1.61
  -1   3   1   19.35    1.62
  -1   3   1   18.91    1.46
  -1  -3   1   18.61    1.57
   1  -3  -1   19.11    4.38
  -1  -3   1   19.53    1.58
   1   3   0  519.56    9.39
  -1   3   0  514.04    9.24
  -1   3   0  512.27    9.07
  -1  -3   0  501.58    9.20
   1  -3   0  452.08    8.55
  -1  -3   0  483.80    8.61
   1   3   1  349.56    6.77
  -1   3  -1  350.33    6.45
  -1   3  -1  338.14    6.39
  -1  -3  -1  331.58    6.42
  -1  -3  -1  311.03    5.68
   1  -3   1  314.78    6.44
   1   3   2   15.29    1.54
  -1   3  -2   12.66    1.08
  -1   3  -2   16.46    2.71
  -1  -3  -2   15.52    1.56
  -1  -3  -2   10.08    0.93
   1  -3   2   13.59    1.90
   1   3   3   89.87    2.67
  -1   3  -3   86.22    1.91
  -1   3  -3   93.01    2.70
  -1  -3  -3   88.35    2.43
  -1  -3  -3   79.76    2.58
   1  -3   3   83.40    2.62
   1  -3   4   43.20    1.28
   1   3   4   35.61    1.83
  -1   3  -4   43.70    5.70
  -1  -3  -4   34.19    1.53
  -1  -3  -4   34.67    1.27
   1  -3   4   37.91    1.61
   1  -3   5   14.18    1.59
   1   3   5   17.88    3.36
  -1   3  -5   15.17    3.74
  -1  -3  -5   12.73    1.34
  -1  -3  -5   13.45    0.99
   1  -3   5   15.14    2.32
   1  -3   6    5.24    1.08
   1   3   6    7.77    1.30
  -1   3  -6    7.26    1.25
  -1  -3  -6    7.19    1.13
  -1  -3  -6    5.33    2.35
   1  -3   6    4.86    0.89
   1  -3   7  136.79    4.99
   1   3   7  154.92    9.26
  -1   3  -7  135.59    5.91
  -1  -3  -7  129.66    5.31
  -1  -3  -7  131.90    5.10
   1  -3   7  136.99    5.81
   1  -3   8   -0.10    0.38
   1   3   8   -0.70    1.55
  -1   3  -8    6.27    2.49
  -1  -3  -8   -0.08    1.18
  -1  -3  -8   -0.25    0.80
   1  -3   8   -1.26    1.11
   1  -3   9   44.69    2.69
   1   3   9   49.19    4.69
  -1   3  -9   42.02    9.97
  -1  -3  -9   41.45    2.76
   1  -3   9   42.16    2.75
   1   3  10   18.06    3.54
   1  -3  10    9.34    2.89
  -1   3 -10   20.83    3.13
  -1  -3 -10   10.77    2.35
   1  -3  10   10.25    2.88
   1   3  10    9.65    2.01
   1   3  11   16.17    2.83
  -1   3 -11   16.39    2.69
  -1  -3 -11   10.57    2.27
   1  -3  11   13.86    1.73
   1   3  11   10.61    2.09
   1   3  12   40.25    8.41
  -1   3 -12   34.33    7.99
  -1  -3 -12   35.77    7.95
   1  -3  12   45.77    7.51
   1   3  12   41.10    2.55
   1   3  13   11.96    2.52
  -1   3 -13   19.00    2.52
  -1  -3 -13   14.26    2.21
   1  -3  13   12.08    2.79
   1   3  14    5.01    1.44
  -1   3 -14    2.82    2.13
  -1  -3 -14    3.48    1.24
  -1  -3 -14    4.74    1.13
   1  -3  14    5.88    1.22
   1   3  15   20.93    4.53
  -1   3 -15   18.70    4.45
  -1  -3 -15   13.06    3.08
  -1  -3 -15   13.12    4.47
   1  -3  15   10.33    3.07
   1   3  16    4.08    1.93
  -1   3 -16   -2.68    2.06
  -1  -3 -16   -1.51    1.29
  -1  -3 -16   -1.33    0.96
   1  -3  16    0.15    1.16
  -1   4  17   -1.11    1.18
   1   4 -17    0.95    1.42
  -1  -4  17    0.49    1.66
  -1   4  16    4.04    1.45
   1   4 -16   -0.63    1.81
   1  -4 -16    2.05    1.52
  -1  -4  16    6.11    1.95
  -1   4  15    2.44    1.27
   1   4 -15    2.81    1.94
   1  -4 -15   -2.41    1.29
  -1  -4  15    0.98    1.12
  -1   4  14   19.17    3.51
   1   4 -14   17.80    4.87
   1  -4 -14   14.22    2.21
   1  -4 -14   18.31    3.51
  -1  -4  14   20.96    4.20
  -1   4  13   16.05    2.62
   1   4 -13   15.44    3.61
   1  -4 -13   10.30    2.76
   1  -4 -13   15.92    2.68
  -1  -4  13   16.67    4.16
  -1   4  12   13.29    2.69
   1   4 -12    7.84    2.32
   1  -4 -12    7.54    1.43
   1  -4 -12   11.78    2.80
  -1  -4  12    8.86    3.49
  -1   4  11   41.70    6.81
   1   4 -11   33.31    5.69
   1  -4 -11   27.50    2.88
   1  -4 -11   31.10    5.90
  -1  -4  11   35.02    6.55
  -1   4  10   58.70    5.10
   1   4 -10   57.99   10.23
   1  -4 -10   47.98    3.29
   1  -4 -10   50.92    8.84
  -1  -4  10   54.34    4.05
  -1   4   9    1.10    0.86
   1   4  -9    1.31    0.58
   1  -4  -9    1.55    1.28
  -1  -4   9    1.00    0.48
  -1   4   8  121.56    6.72
   1   4  -8  124.95    7.17
   1  -4  -8  111.97    5.86
   1  -4  -8  113.26    6.18
  -1  -4   8  115.15    6.31
  -1   4   7    7.87    1.65
   1   4  -7    8.59    1.81
   1  -4  -7    6.11    0.80
   1  -4  -7    9.43    1.76
  -1  -4   7    7.61    1.71
  -1   4   6   42.53    2.21
   1   4  -6   38.35    1.92
   1  -4  -6   35.04    1.29
   1  -4  -6   33.50    1.81
  -1  -4   6   41.22    2.08
  -1   4   5   23.23    3.87
   1   4  -5   20.61    5.01
   1  -4  -5   19.52    0.79
   1  -4  -5   19.07    4.63
  -1  -4   5   23.89    4.46
   1   4  -4    0.71    0.15
  -1   4   4    1.06    0.79
   1   4  -4    1.25    0.51
   1  -4  -4    0.93    0.23
   1  -4  -4    1.84    1.08
  -1  -4   4    0.76    0.87
   1   4  -3    0.39    0.26
  -1   4   3   -0.15    1.22
   1   4  -3    0.33    0.54
   1  -4  -3    0.41    0.23
   1  -4  -3   -1.56    1.31
  -1  -4   3    0.46    0.89
   1   4  -2    5.46    0.84
  -1   4   2    5.43    0.93
  -1  -4   2    6.28    1.56
   1  -4  -2    5.54    0.58
   1  -4  -2    7.37    1.33
  -1  -4   2    7.24    1.49
   1   4  -1    7.76    0.85
  -1   4   1    6.39    1.03
  -1  -4   1    7.58    1.83
   1  -4  -1    4.10    1.49
  -1  -4   1    7.19    1.55
  -1   4   0  120.90    2.88
  -1   4   0  122.65    2.78
  -1  -4   0  116.23    2.97
   1  -4   0  101.40    3.23
  -1  -4   0  114.22    2.71
   1   4   1   31.34    1.34
  -1   4  -1   34.14    1.32
  -1   4  -1   30.90    1.24
  -1  -4  -1   31.40    1.51
  -1  -4  -1   30.59    1.28
   1  -4   1   33.67    4.08
   1   4   2   74.11    2.56
  -1   4  -2   68.97    1.75
  -1   4  -2   72.99    2.18
  -1  -4  -2   62.71    1.97
  -1  -4  -2   61.88    3.08
   1  -4   2   72.89    2.47
   1   4   3   14.85    3.03
  -1   4  -3   11.42    0.98
  -1   4  -3   11.56    3.09
  -1  -4  -3   15.68    4.41
  -1  -4  -3   10.84    2.35
   1  -4   3   12.17    2.40
   1   4   4  261.32    6.53
  -1   4  -4  250.67    5.41
  -1  -4  -4  243.38    5.89
  -1  -4  -4  229.13    5.30
   1  -4   4  266.89    6.92
   1  -4   5    2.35    0.54
   1   4   5    5.37    1.29
  -1   4  -5    3.25    1.07
  -1  -4  -5    4.21    1.12
  -1  -4  -5    4.74    0.76
   1  -4   5    4.47    1.19
   1  -4   6  147.55    5.21
   1   4   6  165.33    6.76
  -1   4  -6  148.82    6.21
  -1  -4  -6  130.31    5.26
  -1  -4  -6  137.60    5.26
   1  -4   6  142.13    5.75
   1  -4   7   23.72    1.67
  -1   4  -7   31.34    6.63
  -1  -4  -7   22.35    1.92
  -1  -4  -7   31.77    2.20
   1  -4   7   25.74    2.37
   1   4   8   71.45    4.47
  -1   4  -8   67.68    4.99
  -1  -4  -8   60.63    3.81
  -1  -4  -8   59.61    3.38
   1  -4   8   68.94    4.37
   1   4   9    2.14    0.89
  -1   4  -9    4.68    3.11
  -1  -4  -9    0.66    0.56
  -1  -4  -9    1.48    0.78
   1  -4   9    0.45    1.18
   1   4  10  101.50    7.76
  -1   4 -10   92.90    6.59
  -1  -4 -10   87.41    6.00
  -1  -4 -10   91.95    6.06
   1  -4  10   92.24    6.34
   1   4  11   17.49    2.11
  -1   4 -11   19.48    3.47
  -1  -4 -11   16.83    1.60
  -1  -4 -11   16.74    2.95
   1  -4  11   18.15    4.47
   1   4  12   11.28    2.41
  -1   4 -12   12.44    3.34
  -1  -4 -12    8.51    1.50
  -1  -4 -12    9.40    1.65
   1  -4  12   11.33    1.80
   1   4  13   -0.70    1.52
  -1   4 -13   -0.38    2.16
  -1  -4 -13    1.07    1.18
  -1  -4 -13    1.16    0.56
   1  -4  13    0.57    1.15
   1   4  14   17.39    3.45
  -1   4 -14   19.24    3.79
  -1  -4 -14   13.56    2.42
  -1  -4 -14   10.40    3.25
   1  -4  14   10.77    2.36
   1   4  15    1.66    1.69
  -1   4 -15    2.86    2.50
  -1  -4 -15    1.56    1.31
  -1  -4 -15   -0.32    0.86
   1  -4  15    1.62    1.53
   1   4  16    3.94    1.65
  -1   4 -16    5.83    2.65
  -1  -4 -16    1.15    1.49
   1  -4  16    4.46    1.53
  -1   5  16    6.04    2.46
   1   5 -16    0.51    1.62
   1  -5 -16    2.44    1.59
  -1  -5  16    2.46    1.61
  -1   5  15   10.61    2.85
   1   5 -15    7.59    3.13
   1  -5 -15    8.71    2.12
  -1  -5  15    6.43    2.16
  -1   5  14   -0.52    1.55
   1   5 -14    1.74    1.75
   1  -5 -14   -1.06    1.28
  -1  -5  14    0.88    1.13
  -1   5  13   28.83    6.37
   1   5 -13   28.88    6.35
   1  -5 -13   17.72    3.84
   1  -5 -13   29.40    7.00
  -1  -5  13   27.14    3.69
  -1   5  12   23.05    4.40
   1   5 -12   25.37    5.61
   1  -5 -12   20.14    2.45
   1  -5 -12   27.44    4.55
  -1  -5  12   30.42    3.33
  -1   5  11   15.22    4.03
   1  -5 -11    5.78    1.30
   1  -5 -11   10.50    1.88
  -1  -5  11   17.29    2.44
  -1   5  10    1.78    1.05
   1   5 -10    1.70    1.33
   1  -5 -10    1.08    0.70
   1  -5 -10   -0.38    1.20
  -1  -5  10   -0.69    1.29
  -1   5   9  120.17    8.64
   1   5  -9  134.30    8.70
   1  -5  -9  115.70    7.01
   1  -5  -9  125.08   31.41
  -1  -5   9  134.43    8.64
  -1   5   8   -1.81    1.60
   1   5  -8   -0.76    1.30
   1  -5  -8    0.93    0.52
  -1  -5   8    1.47    1.24
  -1   5   7   46.66    9.06
   1   5  -7   40.48    3.08
   1  -5  -7   41.75    2.38
   1  -5  -7   43.39    3.31
  -1  -5   7   41.81    3.15
  -1   5   6    1.41    0.77
   1   5  -6   -0.61    1.15
   1  -5  -6    1.63    0.51
   1  -5  -6   -2.61    1.21
  -1  -5   6   -1.14    1.06
   1   5  -5    6.28    1.45
   1  -5  -5    7.10    1.24
   1  -5  -5    7.52    1.50
  -1  -5   5    5.18    1.15
   1   5  -4   19.34    1.71
  -1   5   4   21.22    3.14
   1   5  -4   24.60    4.92
   1  -5  -4   20.36    1.93
   1  -5  -4   16.80    3.82
  -1  -5   4   20.24    4.62
   1   5  -3    1.38    0.45
  -1   5   3    1.23    0.60
   1   5  -3    0.14    0.84
   1  -5  -3    0.51    0.37
   1  -5  -3    1.10    1.08
  -1  -5   3    0.49    0.60
   1   5  -2   36.93    1.42
  -1   5   2   36.69    2.21
  -1  -5   2   35.24    1.74
   1  -5  -2   34.58    1.25
   1  -5  -2   33.48    1.88
  -1  -5   2   35.83    1.62
   1   5  -1   44.57    1.66
  -1   5   1   43.29    1.51
  -1  -5   1   42.71    1.94
   1  -5  -1   40.45    4.27
  -1  -5   1   40.59    2.11
   1   5   0    8.20    1.43
  -1   5   0    5.99    1.21
  -1   5   0    7.58    1.55
  -1  -5   0    4.87    1.54
   1  -5   0    7.60    1.97
  -1  -5   0    4.95    0.90
   1   5   1  208.66    5.21
  -1   5  -1  206.07    4.86
  -1   5  -1  207.31    5.45
  -1  -5  -1  200.99    5.05
  -1  -5  -1  187.01    4.68
   1  -5   1  194.58    5.26
   1   5   2   42.62    1.95
  -1   5  -2   45.57    1.55
  -1   5  -2   40.78    1.74
  -1  -5  -2   40.81    1.71
  -1  -5  -2   36.74    1.49
   1  -5   2   36.13    1.84
   1   5   3  343.19    8.19
  -1   5  -3  319.83    6.85
  -1   5  -3  330.46    7.87
  -1  -5  -3  313.41    7.98
  -1  -5  -3  280.63    6.46
   1  -5   3  306.57    7.44
   1   5   4   44.84    2.31
  -1   5  -4   37.76    1.16
  -1   5  -4   39.32    2.01
  -1  -5  -4   36.76    1.67
  -1  -5  -4   37.60    2.89
   1  -5   4   33.72    1.90
   1  -5   5  161.92    5.70
   1   5   5  172.77   12.57
  -1   5  -5  167.70    6.70
  -1  -5  -5  161.24    6.29
  -1  -5  -5  148.09    5.64
   1  -5   5  170.45    6.84
   1   5   6    6.34    1.86
  -1   5  -6    3.92    1.34
  -1  -5  -6    5.78    1.14
  -1  -5  -6    6.00    2.46
   1  -5   6    4.88    1.21
   1   5   7   15.84    3.56
  -1   5  -7   20.02    3.69
  -1  -5  -7   11.61    3.16
  -1  -5  -7   11.82    2.74
   1  -5   7   16.46    4.28
   1   5   8    4.27    1.38
  -1   5  -8    2.81    1.52
  -1  -5  -8    2.94    0.92
  -1  -5  -8    3.62    0.87
   1  -5   8    2.43    0.87
   1   5   9    2.22    1.83
  -1   5  -9    1.66    2.00
  -1  -5  -9    1.52    1.09
  -1  -5  -9    0.97    0.47
   1  -5   9    0.91    1.40
   1   5  10   -0.13    1.59
  -1   5 -10    3.70    2.15
  -1  -5 -10    3.14    1.16
  -1  -5 -10    1.65    0.67
   1  -5  10    6.03    1.45
   1   5  11    6.59    2.01
  -1   5 -11    3.01    2.84
  -1  -5 -11    7.48    1.27
  -1  -5 -11    5.97    2.00
   1  -5  11    8.92    2.60
   1   5  12    9.32    1.92
  -1   5 -12    9.57    3.01
  -1  -5 -12    4.46    1.44
  -1  -5 -12    9.08    1.81
   1  -5  12    5.20    1.85
   1   5  13    5.37    1.26
  -1   5 -13    2.01    1.41
  -1  -5 -13    4.68    1.14
  -1  -5 -13    4.21    0.71
   1  -5  13    4.77    1.45
   1   5  14    0.76    1.20
  -1   5 -14    2.21    1.56
  -1  -5 -14    0.75    1.16
  -1  -5 -14    1.39    1.13
   1  -5  14    2.17    1.54
   1   5  15    3.53    1.88
  -1   5 -15    7.09    2.50
  -1  -5 -15    7.82    1.85
  -1  -5 -15    4.97    0.81
   1  -5  15    5.24    1.57
   1   5  16   -0.12    1.50
  -1   5 -16    2.60    2.54
  -1  -5 -16    2.98    1.89
   1  -5  16    1.35    1.82
  -1   6  16    6.14    2.33
   1   6 -16    4.34    3.14
   1  -6 -16    2.80    1.68
  -1  -6  16    3.04    2.13
  -1   6  15    0.43    0.73
   1   6 -15    0.29    1.17
   1  -6 -15    1.29    0.98
  -1  -6  15    1.41    1.03
  -1   6  14    7.86    2.21
   1   6 -14   13.19    4.03
   1  -6 -14    9.39    2.26
  -1  -6  14    4.08    2.11
  -1   6  13    9.66    1.89
   1   6 -13   12.60    2.88
   1  -6 -13   12.29    1.76
  -1  -6  13   10.99    1.93
  -1   6  12    8.08    2.86
   1   6 -12    6.14    1.38
   1  -6 -12    7.49    1.23
  -1  -6  12    4.44    1.68
  -1   6  11   24.42    3.76
   1   6 -11   19.25    3.67
   1  -6 -11   16.86    1.93
   1  -6 -11   29.49    4.57
  -1  -6  11   24.04    5.38
  -1   6  10   29.37    4.40
   1   6 -10   22.79    9.19
   1  -6 -10   18.43    2.41
   1  -6 -10   23.10    4.74
  -1  -6  10   24.69    2.03
  -1   6   9   38.36    7.99
   1   6  -9   36.04    6.84
   1  -6  -9   32.42    2.33
   1  -6  -9   26.82    7.01
  -1  -6   9   38.27    3.48
  -1   6   8   73.21    8.22
   1   6  -8   70.80    7.65
   1  -6  -8   57.56    3.65
   1  -6  -8   60.89    4.50
  -1  -6   8   72.18    7.85
  -1   6   7    6.31    2.15
   1  -6  -7    2.10    0.51
   1  -6  -7    4.19    0.98
  -1  -6   7    1.14    0.87
  -1   6   6   45.30    8.61
   1   6  -6   39.93    7.70
   1  -6  -6   39.27    2.24
   1  -6  -6   36.44    6.70
  -1  -6   6   38.24    2.72
  -1   6   5   17.65    3.48
   1   6  -5   18.88    3.47
   1  -6  -5   14.11    1.42
   1  -6  -5   12.25    2.36
  -1  -6   5   17.11    1.56
   1   6  -4   61.77    2.56
  -1   6   4   64.81    3.21
   1   6  -4   69.47    6.81
   1  -6  -4   55.77    2.82
   1  -6  -4   52.29    2.96
  -1  -6   4   58.45    2.91
   1   6  -3   38.76    1.73
  -1   6   3   42.06    7.83
   1   6  -3   42.74    2.46
   1  -6  -3   36.28    1.67
   1  -6  -3   30.75    2.14
  -1  -6   3   39.86    2.20
   1   6  -2   69.42    2.15
  -1   6   2   67.81    2.58
  -1  -6   2   70.72    2.64
   1  -6  -2   66.14    3.20
   1  -6  -2   64.55    3.23
  -1  -6   2   64.61    2.41
   1   6  -1    7.99    1.16
  -1   6   1    7.73    0.95
  -1   6   1   10.59    1.90
  -1  -6   1    8.38    1.83
   1  -6  -1   10.66    1.86
  -1  -6   1    7.70    2.12
   1   6   0  120.01    3.46
  -1   6   0  114.38    3.30
  -1   6   0  124.11    5.21
  -1  -6   0  114.22    3.53
   1  -6   0  101.17    3.46
  -1  -6   0  109.00    3.28
   1   6   1   40.47    1.93
  -1   6  -1   42.35    1.86
  -1  -6  -1   38.89    3.81
   1  -6   1   35.38    2.00
  -1  -6  -1   38.65    2.58
   1   6   2   36.15    5.09
  -1   6  -2   45.44    4.24
  -1   6  -2   38.62    6.29
  -1  -6  -2   35.16    1.83
  -1  -6  -2   33.36    1.70
   1   6   3    9.50    2.27
  -1   6  -3    7.69    0.92
  -1   6  -3    9.80    2.43
  -1  -6  -3   10.60    1.32
  -1  -6  -3    8.05    1.12
   1  -6   3    8.13    2.04
   1   6   4   64.20    3.37
  -1   6  -4   63.73    2.48
  -1   6  -4   62.13    4.82
  -1  -6  -4   62.17    2.93
  -1  -6  -4   54.52    4.66
   1  -6   4   59.17    3.75
   1   6   5    5.49    1.85
  -1   6  -5    6.44    0.87
  -1   6  -5    4.88    2.35
  -1  -6  -5    5.41    1.15
  -1  -6  -5    8.32    1.87
   1  -6   5    8.31    1.99
   1   6   6   29.11    2.71
  -1   6  -6   25.20    6.91
  -1  -6  -6   25.84    2.12
  -1  -6  -6   20.88    4.66
   1  -6   6   27.04    5.25
   1   6   7    9.45    2.45
  -1   6  -7    8.02    1.93
  -1  -6  -7    8.82    1.92
  -1  -6  -7    6.77    2.00
   1  -6   7   10.13    1.92
   1   6   8   30.94    3.16
  -1   6  -8   38.18    9.11
  -1  -6  -8   28.51    7.08
  -1  -6  -8   29.70    3.27
   1  -6   8   35.01    6.93
   1   6   9    1.18    1.26
  -1   6  -9    3.65    1.96
  -1  -6  -9   -0.98    0.87
  -1  -6  -9    1.50    0.55
   1  -6   9    0.48    1.27
   1   6  10   41.30    3.69
  -1   6 -10   39.66    3.63
  -1  -6 -10   34.69    6.00
  -1  -6 -10   38.63    5.69
   1  -6  10   38.44    2.78
   1   6  11   27.78    6.56
  -1   6 -11   19.23    3.30
  -1  -6 -11   15.08    2.51
   1  -6  11   21.53    3.67
   1   6  12   18.79    3.48
  -1   6 -12   15.86    4.81
  -1  -6 -12   16.28    3.78
  -1  -6 -12   16.78    2.97
   1  -6  12   14.91    3.13
   1   6  13    1.25    1.26
  -1   6 -13   -0.21    2.07
  -1  -6 -13    0.30    0.69
  -1  -6 -13   -0.80    0.85
   1  -6  13   -0.78    1.31
   1   6  14   13.01    4.04
  -1   6 -14    9.58    3.42
  -1  -6 -14    9.89    3.68
  -1  -6 -14    6.33    1.72
   1  -6  14   12.32    3.01
   1   6  15    1.63    1.63
  -1   6 -15   -2.88    2.27
  -1  -6 -15   -1.41    0.99
   1  -6  15    1.35    1.47
  -1   7  15    7.48    2.97
   1   7 -15    9.44    3.25
   1  -7 -15    9.22    2.73
  -1  -7  15    9.89    3.60
  -1   7  14    2.60    1.47
   1   7 -14    2.62    1.96
   1  -7 -14    0.81    1.03
  -1  -7  14    2.18    1.84
  -1   7  13    5.44    2.07
   1   7 -13    4.94    2.41
   1  -7 -13    3.95    1.88
  -1  -7  13    5.28    2.71
  -1   7  12    8.45    2.40
   1   7 -12    7.19    1.80
   1  -7 -12    7.85    2.79
  -1  -7  12    7.17    2.25
  -1   7  11    9.22    2.21
   1   7 -11    9.12    2.53
   1  -7 -11    8.40    1.88
  -1  -7  11    7.37    2.21
  -1   7  10   11.08    2.35
   1   7 -10    7.22    1.28
   1  -7 -10    8.01    1.78
  -1  -7  10    7.91    1.99
  -1   7   9   28.69    7.44
   1   7  -9   28.90    5.97
   1  -7  -9   24.55    2.37
   1  -7  -9   27.25    4.82
  -1  -7   9   34.40    2.67
  -1   7   8   62.51   11.58
   1   7  -8   64.85    6.49
   1  -7  -8   53.16    3.48
   1  -7  -8   57.42    4.70
  -1  -7   8   57.53    4.31
  -1   7   7   81.82   13.54
   1   7  -7   73.24    6.34
   1  -7  -7   70.59    4.38
   1  -7  -7   67.77    5.73
  -1  -7   7   69.17    4.96
  -1   7   6    1.82    1.58
   1   7  -6    3.24    0.89
   1  -7  -6    2.27    0.57
   1  -7  -6    1.83    0.72
  -1  -7   6    4.87    1.19
  -1   7   5   96.99    5.60
   1   7  -5   89.29    6.54
   1  -7  -5   84.40    4.38
   1  -7  -5   73.54    4.42
  -1  -7   5   93.30    7.48
   1   7  -4    1.01    0.53
  -1   7   4    1.97    1.03
   1   7  -4    1.48    0.70
   1  -7  -4    1.78    0.63
   1  -7  -4    0.63    1.02
  -1  -7   4   -0.78    1.11
   1   7  -3  132.92    4.97
  -1   7   3  146.09    6.31
   1   7  -3  141.51    6.18
   1  -7  -3  126.18    4.84
   1  -7  -3  138.21    7.92
  -1  -7   3  130.17    5.43
   1   7  -2    3.17    0.87
  -1   7   2    3.59    0.80
  -1   7   2    3.00    0.61
  -1  -7   2    4.15    0.98
   1  -7  -2    0.06    1.74
  -1  -7   2    7.85    1.72
   1   7  -1   70.33    4.82
  -1   7   1   73.30    3.47
  -1   7   1   74.18    3.27
  -1  -7   1   70.10    3.35
   1  -7  -1   58.11    3.12
  -1  -7   1   65.10    3.10
   1   7   0    6.05    1.28
  -1   7   0    5.76    1.46
  -1   7   0    5.37    1.30
  -1  -7   0    6.78    1.33
   1  -7   0    7.99    1.83
  -1  -7   0    2.85    0.93
   1   7   1   49.24    5.29
  -1   7  -1   43.81    2.22
  -1   7  -1   51.19    2.52
  -1  -7  -1   44.83    2.41
   1  -7   1   39.07    2.48
  -1  -7  -1   42.81    2.46
   1   7   2    1.99    0.56
  -1   7  -2    0.62    0.60
  -1   7  -2    1.93    0.84
  -1  -7  -2    0.57    0.50
  -1  -7  -2    1.74    1.31
   1  -7   2    2.95    1.56
  -1   7  -3    4.19    0.81
  -1   7  -3    3.89    0.86
  -1  -7  -3    6.58    1.58
  -1  -7  -3    2.46    1.08
   1  -7   3    3.68    1.54
   1   7   4    0.61    0.91
  -1   7  -4    0.45    0.41
  -1   7  -4   -1.85    1.21
  -1  -7  -4    0.25    0.56
  -1  -7  -4   -0.10    1.16
   1  -7   4   -0.97    1.45
   1   7   5   31.67    4.16
  -1   7  -5   22.29    4.27
  -1  -7  -5   23.15    1.92
  -1  -7  -5   21.95    1.96
   1  -7   5   21.56    4.35
   1   7   6   28.02    4.69
  -1   7  -6   26.17    7.16
  -1  -7  -6   24.97    5.20
  -1  -7  -6   24.65    2.01
   1  -7   6   28.88    2.44
   1   7   7    1.10    0.86
  -1   7  -7   -1.14    1.79
  -1  -7  -7    1.69    0.91
  -1  -7  -7    4.14    1.25
   1  -7   7    0.73    0.72
   1   7   8   45.37   10.15
  -1   7  -8   38.97    8.58
  -1  -7  -8   36.33    2.79
  -1  -7  -8   34.37    3.00
   1  -7   8   40.85    3.41
   1   7   9   34.34    5.51
  -1   7  -9   30.61    5.23
  -1  -7  -9   24.16    1.90
  -1  -7  -9   24.03    4.91
   1  -7   9   27.28    2.39
   1   7  10    1.43    1.34
  -1   7 -10    1.72    1.23
  -1  -7 -10    0.82    0.95
  -1  -7 -10    0.76    0.45
   1  -7  10    1.88    1.18
   1   7  11    8.77    1.62
  -1   7 -11   10.29    2.38
  -1  -7 -11    5.37    1.67
  -1  -7 -11    6.67    1.27
   1  -7  11    9.58    2.12
   1   7  12    4.49    2.19
  -1   7 -12    6.18    2.94
  -1  -7 -12    0.77    1.10
  -1  -7 -12    2.42    0.90
   1  -7  12    1.95    2.10
   1   7  13   21.36    5.26
  -1   7 -13   19.17    4.54
  -1  -7 -13   15.03    3.89
  -1  -7 -13   11.77    3.49
   1  -7  13   24.12    5.35
   1   7  14    2.15    2.10
  -1   7 -14   -0.60    2.27
  -1  -7 -14   -0.24    0.94
   1  -7  14    2.34    1.88
   1   7  15    8.13    2.64
  -1   7 -15   12.63    3.77
   1  -7  15   12.42    3.71
  -1   8  15    2.13    1.82
   1   8 -15    0.13    1.37
   1  -8 -15   -0.59    1.22
  -1  -8  15    1.96    1.94
  -1   8  14    9.21    2.48
   1   8 -14   15.72    3.98
   1  -8 -14    9.10    2.42
  -1  -8  14   12.86    2.86
  -1   8  13    1.80    2.01
   1   8 -13    0.98    1.49
   1  -8 -13   -1.35    1.31
  -1  -8  13    1.83    1.18
  -1   8  12    9.83    2.91
   1   8 -12   15.54    4.05
   1  -8 -12   13.24    2.69
  -1  -8  12   10.93    4.07
  -1   8  11   -0.58    1.82
   1   8 -11   -3.72    1.65
   1  -8 -11    1.72    1.31
  -1  -8  11    1.45    0.75
  -1   8  10    8.65    2.29
   1   8 -10    4.01    1.04
   1  -8 -10    3.86    1.13
  -1  -8  10    4.43    1.05
  -1   8   9    1.38    1.16
   1   8  -9    2.82    1.22
   1  -8  -9   -0.36    1.48
  -1  -8   9    0.67    1.42
  -1   8   8   11.07    1.76
   1   8  -8    8.46    1.83
   1  -8  -8    8.78    1.52
   1  -8  -8    9.05    1.82
  -1  -8   8   11.88    1.24
  -1   8   7    2.33    1.00
   1   8  -7    1.02    0.89
   1  -8  -7    0.75    0.45
   1  -8  -7   -1.78    1.60
  -1  -8   7    2.14    1.41
  -1   8   6   30.20    4.91
   1   8  -6   36.99    7.56
   1  -8  -6   26.53    1.93
   1  -8  -6   28.99    6.69
  -1  -8   6   29.18    7.20
  -1   8   5    2.27    1.18
   1   8  -5    2.58    0.97
   1  -8  -5    0.69    0.44
   1  -8  -5    1.29    1.30
  -1  -8   5    0.63    0.61
   1   8  -4  105.46    4.93
  -1   8   4  121.20    6.20
   1   8  -4  120.09    6.20
   1  -8  -4  113.67    5.33
   1  -8  -4   95.84    5.20
  -1  -8   4  106.41    5.51
   1   8  -3   31.89    2.98
  -1   8   3   44.73    5.16
   1   8  -3   43.60    5.07
   1  -8  -3   31.89    2.01
   1  -8  -3   35.26    5.43
  -1  -8   3   36.08    6.20
   1   8  -2   81.84    4.45
  -1   8   2  104.78    6.06
  -1   8   2  108.76    5.82
   1  -8  -2   78.62    5.36
  -1  -8   2   88.53    5.10
   1   8  -1   -0.83    1.05
  -1   8   1    2.10    1.18
  -1   8   1   -0.44    0.68
  -1  -8   1    1.46    1.62
   1  -8  -1   -0.70    1.90
  -1  -8   1    0.25    0.60
   1   8   0  117.77    6.32
  -1   8   0  110.42    6.16
  -1   8   0  116.70    6.22
  -1  -8   0  111.28    7.80
   1  -8   0  100.09    5.79
  -1  -8   0  107.11    5.89
   1   8   1   46.05    3.78
  -1   8  -1   41.42    2.59
  -1   8  -1   51.77    3.20
  -1  -8  -1   45.71    2.96
   1  -8   1   47.56    8.06
  -1  -8  -1   36.18    4.95
   1   8   2   23.71    2.11
  -1   8  -2   28.14    1.82
  -1   8  -2   31.53    5.65
  -1  -8  -2   27.58    2.01
  -1  -8  -2   25.28    2.23
   1  -8   2   25.92    2.33
   1   8   3    3.71    1.81
  -1   8  -3    3.86    1.28
  -1  -8  -3    1.51    0.70
  -1  -8  -3   -0.89    1.04
   1  -8   3    1.25    1.04
   1   8   4    1.90    1.17
  -1   8  -4    0.82    0.16
  -1   8  -4    2.86    0.84
  -1  -8  -4    1.24    0.69
  -1  -8  -4    1.20    1.08
   1  -8   4    1.31    0.95
   1   8   5   10.87    4.05
  -1   8  -5   13.48    2.54
  -1  -8  -5   10.97    2.49
  -1  -8  -5   10.24    2.34
   1  -8   5   13.30    2.18
   1   8   6    6.21    2.26
  -1   8  -6    9.56    1.48
  -1  -8  -6    4.08    1.35
  -1  -8  -6    5.05    1.70
   1  -8   6    8.27    1.76
   1   8   7   30.49    2.63
  -1   8  -7   26.22    5.41
  -1  -8  -7   22.79    4.73
  -1  -8  -7   20.06    4.32
   1  -8   7   31.13    4.42
   1   8   8   32.03    7.04
  -1   8  -8   34.14    6.90
  -1  -8  -8   30.41    6.97
  -1  -8  -8   25.96    4.36
   1  -8   8   34.46    7.25
   1   8   9   22.15    3.48
  -1   8  -9   21.10    6.47
  -1  -8  -9   17.19    2.99
  -1  -8  -9   15.19    3.32
   1  -8   9   23.91    3.03
   1   8  10   11.69    2.78
  -1   8 -10   13.61    3.17
  -1  -8 -10   11.37    1.82
  -1  -8 -10    9.49    1.63
   1  -8  10   13.73    2.72
   1   8  11    5.97    2.42
  -1   8 -11   13.55    3.20
  -1  -8 -11    5.10    1.26
  -1  -8 -11    2.32    0.82
   1  -8  11    7.81    1.72
   1   8  12    9.41    2.25
  -1   8 -12    6.03    2.83
  -1  -8 -12    6.37    1.61
  -1  -8 -12    5.41    1.62
   1  -8  12    2.58    1.51
   1   8  13    1.49    2.06
  -1   8 -13   -2.68    2.11
  -1  -8 -13    0.30    0.61
   1  -8  13    1.07    1.10
   1   8  14    5.68    2.14
  -1   8 -14    5.64    2.60
   1  -8  14    5.37    2.05
  -1   9  14    2.47    2.03
   1   9 -14    2.12    2.46
   1  -9 -14   -0.61    1.34
  -1  -9  14    1.11    2.00
  -1   9  13   13.52    3.70
   1   9 -13    9.57    2.79
   1  -9 -13    9.62    2.44
  -1  -9  13   13.03    3.99
  -1   9  12    8.81    3.04
   1   9 -12    2.42    1.40
   1  -9 -12    1.01    0.97
  -1  -9  12    1.72    1.24
  -1   9  11   14.40    3.35
   1   9 -11   12.58    3.73
   1  -9 -11   12.18    2.40
  -1  -9  11   13.82    3.23
  -1   9  10    9.68    2.54
   1   9 -10    5.38    2.01
   1  -9 -10    4.05    1.30
  -1  -9  10    5.00    1.99
  -1   9   9   -0.38    1.77
   1   9  -9    2.24    0.97
   1  -9  -9    1.42    1.51
  -1  -9   9    2.33    1.49
  -1   9   8   23.43    4.34
   1   9  -8   23.19    4.80
   1  -9  -8   16.02    3.47
  -1  -9   8   21.91    2.69
  -1   9   7    6.17    2.43
   1   9  -7    6.01    2.28
   1  -9  -7    4.05    1.48
   1  -9  -7    5.12    2.36
  -1  -9   7    3.00    1.47
  -1   9   6    2.30    1.07
   1   9  -6    2.18    0.92
   1  -9  -6    0.32    0.21
   1  -9  -6    3.30    1.93
  -1  -9   6    2.87    0.96
  -1   9   5   67.93   12.22
   1   9  -5   67.39    7.30
   1  -9  -5   59.77    3.96
   1  -9  -5   58.98    4.73
  -1  -9   5   60.59    4.49
   1   9  -4   -0.63    0.40
  -1   9   4   -0.46    1.58
   1   9  -4    0.35    0.71
   1  -9  -4    0.89    0.45
   1  -9  -4    3.84    1.55
  -1  -9   4    1.67    1.33
   1   9  -3   18.50    2.21
  -1   9   3   17.90    3.37
  -1   9   3   18.30    2.79
   1   9  -3   20.59    4.65
   1  -9  -3   13.96    2.16
  -1  -9   3   19.86    4.31
   1   9  -2   13.02    1.99
  -1   9   2   17.97    2.17
   1   9  -2   15.77    3.30
  -1   9   2   14.28    2.81
   1  -9  -2   13.20    3.43
  -1  -9   2   13.39    2.68
   1   9  -1   31.09    5.00
  -1   9   1   34.17    5.18
  -1   9   1   33.63    2.40
  -1  -9   1   28.51    2.45
   1  -9  -1   23.82    2.60
  -1  -9   1   29.01    5.42
   1   9   0    6.67    2.14
  -1   9   0    3.85    1.25
  -1   9   0    6.21    1.84
  -1  -9   0    5.40    1.67
   1  -9   0    7.33    2.49
  -1  -9   0    6.20    1.91
   1   9   1   95.71    6.25
  -1   9  -1   90.58    5.69
  -1   9  -1   98.71    7.21
  -1  -9  -1   88.11    5.73
   1  -9   1   84.59    5.97
  -1  -9  -1   82.88    5.99
   1   9   2    8.36    2.84
  -1   9  -2    8.94    2.43
  -1   9  -2   13.51    2.01
  -1  -9  -2   11.37    2.37
  -1  -9  -2    9.17    2.59
   1  -9   2   10.51    2.28
   1   9   3   12.98    2.22
  -1   9  -3    9.89    2.65
  -1   9  -3   14.04    2.01
  -1  -9  -3    8.78    2.40
  -1  -9  -3    8.27    2.47
   1  -9   3    9.59    2.75
   1   9   4   -0.75    1.79
  -1   9  -4    1.22    0.52
  -1   9  -4   -0.33    1.21
  -1  -9  -4    1.12    0.66
  -1  -9  -4   -0.19    0.61
   1  -9   4   -2.22    1.62
   1   9   5   28.44    5.36
  -1   9  -5   27.30    5.34
  -1  -9  -5   27.57    1.65
  -1  -9  -5   18.29    1.91
   1  -9   5   26.69    4.17
   1   9   6    3.04    1.32
  -1   9  -6    0.97    0.95
  -1  -9  -6    0.26    0.79
  -1  -9  -6    1.11    0.80
   1  -9   6    1.96    1.24
   1   9   7   38.49    5.69
  -1   9  -7   37.65    7.25
  -1  -9  -7   38.60    2.60
  -1  -9  -7   31.62    4.07
   1  -9   7   39.21    3.07
   1   9   8   14.90    3.25
  -1   9  -8   15.09    3.53
  -1  -9  -8   11.29    1.31
  -1  -9  -8   10.03    1.27
   1  -9   8   14.51    3.63
   1   9   9   54.33    9.55
  -1   9  -9   55.73    8.37
  -1  -9  -9   49.10    5.20
  -1  -9  -9   31.02    7.74
   1  -9   9   46.14    9.65
   1   9  10    1.38    1.09
  -1   9 -10    5.17    2.29
  -1  -9 -10    0.99    0.47
  -1  -9 -10    0.61    0.41
   1  -9  10    0.59    0.82
   1   9  11    1.26    1.98
  -1   9 -11    3.30    1.72
  -1  -9 -11    1.04    0.88
  -1  -9 -11    1.38    1.28
   1  -9  11    1.52    1.91
   1   9  12    2.63    2.80
  -1   9 -12   -0.42    1.87
   1  -9  12    1.97    1.83
   1   9  13   12.28    3.52
  -1   9 -13   14.51    4.48
   1  -9  13   18.47   16.71
  -1  10  13    3.66    2.19
   1  10 -13    0.82    1.18
   1 -10 -13    1.88    1.19
  -1 -10  13    3.47    2.10
  -1  10  12   20.15    5.24
   1  10 -12   22.99    7.33
   1 -10 -12   12.34    3.30
  -1 -10  12   17.01    5.02
  -1  10  11    2.33    2.17
   1  10 -11    0.14    0.85
   1 -10 -11    0.78    0.86
  -1 -10  11    1.42    1.63
  -1  10  10    5.62    4.71
   1  10 -10    7.47    2.64
   1 -10 -10    7.03    2.08
  -1 -10  10    7.22    1.92
  -1  10   9    8.45    1.60
   1  10  -9    6.39    1.66
   1 -10  -9    4.50    1.77
  -1 -10   9    7.64    1.82
  -1  10   8    8.80    1.80
   1  10  -8   10.90    2.83
   1 -10  -8    9.10    2.73
  -1 -10   8    8.73    2.25
  -1  10   7   -1.92    1.84
   1  10  -7    2.42    1.67
   1 -10  -7   -0.66    1.56
  -1 -10   7   -0.91    1.29
  -1  10   6   25.90    4.27
   1  10  -6   25.38    5.37
   1 -10  -6   13.82    2.79
   1 -10  -6   19.77    3.83
  -1 -10   6   24.81    4.43
  -1  10   5    2.53    1.95
   1  10  -5    1.83    0.91
   1 -10  -5    1.12    0.50
   1 -10  -5    1.17    1.43
  -1 -10   5    2.50    1.24
  -1  10   4   46.36    8.65
   1  10  -4   53.52    8.79
   1 -10  -4   39.31    2.84
  -1 -10   4   49.91    2.75
   1  10  -3    2.54    0.68
  -1  10   3    3.53    1.61
  -1  10   3    2.14    0.45
   1 -10  -3    0.65    1.68
  -1 -10   3    4.24    1.67
   1  10  -2   15.37    1.70
  -1  10   2   18.32    2.03
   1  10  -2   17.48    3.14
  -1  10   2   13.71    2.59
   1 -10  -2   16.59    2.34
  -1 -10   2   16.31    2.88
   1  10  -1   15.37    2.10
  -1  10   1   12.29    1.73
  -1  10   1   13.34    3.35
   1 -10  -1    8.84    1.94
  -1 -10   1   11.65    3.27
   1  10   0   15.16    4.10
  -1  10   0   19.51    3.36
  -1  10   0   20.05    4.05
  -1 -10   0   20.43    3.93
   1 -10   0   21.06    2.35
  -1 -10   0   20.67    4.50
   1  10   1    3.88    1.12
  -1  10  -1    3.48    1.08
  -1  10  -1    2.48    0.92
  -1 -10  -1    3.10    1.34
   1 -10   1    2.41    1.09
  -1 -10  -1    3.43    1.41
   1  10   2   21.64    4.03
  -1  10  -2   18.87    1.28
  -1  10  -2   20.39    4.09
  -1 -10  -2   15.27    2.48
  -1 -10  -2   14.54    3.47
   1 -10   2   18.36    2.45
   1  10   3   46.28    6.26
  -1  10  -3   40.85    3.07
  -1  10  -3   49.28    2.89
  -1 -10  -3   38.62    3.63
  -1 -10  -3   41.38    8.05
   1 -10   3   46.26    7.53
   1  10   4   -1.21    1.79
  -1  10  -4    2.21    1.72
  -1 -10  -4    0.12    0.86
  -1 -10  -4    1.63    1.22
   1 -10   4   -0.55    1.59
   1  10   5   14.80    2.61
  -1  10  -5   15.98    3.09
  -1 -10  -5   13.29    1.40
  -1 -10  -5    9.85    2.11
   1 -10   5   17.28    2.82
   1  10   6   15.02    4.52
  -1  10  -6   15.51    2.50
  -1 -10  -6   16.99    1.97
  -1 -10  -6   12.10    1.89
   1 -10   6   15.47    3.26
   1  10   7    3.43    1.30
  -1  10  -7    2.40    0.93
  -1 -10  -7    2.19    0.94
  -1 -10  -7    2.29    1.11
   1 -10   7    1.28    1.12
   1  10   8   33.35    4.24
  -1  10  -8   33.13    7.04
  -1 -10  -8   28.30    3.27
  -1 -10  -8   18.60    4.68
   1 -10   8   27.54    6.86
   1  10   9    3.01    1.46
  -1  10  -9    2.22    1.45
  -1 -10  -9    0.41    0.55
  -1 -10  -9    0.59    0.54
   1 -10   9   -0.86    1.55
   1  10  10    8.06    3.59
  -1  10 -10   10.16    3.21
  -1 -10 -10    3.45    1.53
   1 -10  10    8.71    2.74
   1  10  11   -2.12    1.88
  -1  10 -11    2.40    1.85
   1 -10  11   -0.34    1.51
   1  10  12    5.14    1.80
  -1  10 -12    5.13    2.91
   1 -10  12    5.63    2.07
  -1  11  12   -0.43    0.93
   1  11 -12   -0.35    1.99
   1 -11 -12    1.05    1.59
  -1 -11  12    0.77    1.25
  -1  11  11    4.47    2.29
   1  11 -11    9.25    2.28
   1 -11 -11    4.61    1.47
  -1 -11  11    7.78    3.20
  -1  11  10   -0.52    1.81
   1  11 -10    3.79    2.14
   1 -11 -10   -1.18    1.54
  -1 -11  10    0.47    1.49
  -1  11   9   21.89    6.08
   1  11  -9   21.89    4.97
   1 -11  -9   14.52    3.56
  -1 -11   9   17.57    3.91
  -1  11   8    3.81    2.28
   1  11  -8    6.96    1.78
   1 -11  -8    5.57    4.20
  -1 -11   8    6.24    2.31
  -1  11   7    3.03    1.12
   1  11  -7    3.64    0.89
   1 -11  -7    4.53    1.58
  -1 -11   7    2.75    1.67
  -1  11   6   14.90    2.69
   1  11  -6   14.36    3.36
   1 -11  -6   11.81    2.29
  -1 -11   6   14.10    3.04
  -1  11   5   14.95    2.07
   1  11  -5   18.18    3.61
   1 -11  -5   21.00    2.87
  -1 -11   5   15.73    2.92
  -1  11   4   47.41    3.55
  -1  11   4   37.98    2.77
   1  11  -4   47.13    2.92
   1 -11  -4   38.10    6.06
  -1 -11   4   42.75    2.94
   1  11  -3    3.64    1.51
  -1  11   3    4.09    1.69
  -1  11   3    5.46    2.06
   1  11  -3    8.15    1.44
   1 -11  -3    4.95    2.19
  -1 -11   3    4.95    1.83
   1  11  -2   12.85    2.74
  -1  11   2   12.84    1.71
   1  11  -2   18.24    3.87
  -1  11   2   12.37    3.06
   1 -11  -2   15.16    2.87
  -1 -11   2   12.44    2.76
   1  11  -1   15.28    2.17
  -1  11   1   18.81    3.25
   1  11  -1   17.63    3.22
  -1  11   1   16.28    3.06
   1 -11  -1   16.57    4.08
  -1 -11   1   13.41    3.12
   1  11   0   12.31    1.93
  -1  11   0   16.21    2.23
  -1  11   0   11.71    2.76
  -1 -11   0   14.22    3.63
   1 -11   0   10.35    1.82
  -1 -11   0   12.19    2.38
   1  11   1    1.21    1.08
  -1  11  -1    1.02    0.48
  -1  11  -1    4.01    1.53
  -1 -11  -1    2.70    1.38
   1 -11   1    6.97    1.94
  -1 -11  -1    3.91    1.55
   1  11   2    4.71    1.71
  -1  11  -2    3.45    1.29
  -1  11  -2    3.12    1.14
  -1 -11  -2    2.99    1.23
  -1 -11  -2    2.59    1.13
   1 -11   2    5.68    2.05
   1  11   3   28.66    5.65
  -1  11  -3   26.90    6.11
  -1 -11  -3   27.34    2.66
  -1 -11  -3   25.43    2.76
   1 -11   3   25.80    3.01
   1  11   4    3.34    1.18
  -1  11  -4   -0.29    1.17
  -1 -11  -4    3.26    1.61
   1 -11   4    1.84    1.03
   1  11   5   45.92    8.26
  -1  11  -5   46.13    9.17
  -1 -11  -5   40.71    8.38
  -1 -11  -5   44.30    2.41
   1 -11   5   42.69    9.89
   1  11   6    6.95    1.97
  -1  11  -6    2.76    1.08
  -1 -11  -6    4.76    1.38
  -1 -11  -6    3.94    1.31
   1 -11   6    4.83    1.72
   1  11   7   17.04    2.99
  -1  11  -7   13.96    2.21
  -1 -11  -7    9.61    1.93
  -1 -11  -7   16.18    1.89
   1 -11   7   19.45    4.25
   1  11   8    2.60    1.41
  -1  11  -8    0.96    1.01
  -1 -11  -8    2.02    1.16
  -1 -11  -8    1.91    1.23
   1 -11   8    2.42    1.88
   1  11   9   16.81    4.08
  -1  11  -9   21.73    5.10
  -1 -11  -9   18.24    3.90
   1 -11   9   14.68    4.52
   1  11  10    2.98    1.79
  -1  11 -10   -0.27    1.84
   1 -11  10    0.58    1.67
   1  11  11   12.95    3.64
  -1  11 -11   11.00    3.64
   1 -11  11   11.65    3.93
  -1  12  11    2.63    2.44
  -1  12  10   13.47    3.60
   1  12 -10   15.57    4.13
   1 -12 -10    6.98    4.47
  -1 -12  10   22.67   20.46
  -1  12   9    1.24    1.81
   1  12  -9    2.05    1.44
   1 -12  -9    1.88    1.27
  -1 -12   9    1.42    1.05
  -1  12   8   27.16    6.67
   1  12  -8   22.29    5.74
   1 -12  -8   17.00    5.86
  -1 -12   8   26.21    5.55
  -1  12   7    2.13    2.15
   1  12  -7    0.65    0.93
   1 -12  -7   -0.09    1.65
  -1 -12   7   -0.20    1.48
  -1  12   6   -1.71    1.49
   1  12  -6    1.34    1.03
   1 -12  -6    2.56    1.84
  -1 -12   6    1.61    0.82
  -1  12   5    4.50    1.63
   1  12  -5    2.04    0.65
   1 -12  -5   -1.09    1.72
  -1 -12   5    1.59    0.99
  -1  12   4    3.27    1.49
  -1  12   4    0.52    0.48
   1  12  -4    0.48    0.90
   1 -12  -4    0.95    1.64
  -1 -12   4   -1.47    1.23
  -1  12   3   10.61    1.88
  -1  12   3   10.69    2.13
   1  12  -3   17.33    2.87
   1 -12  -3   11.31    3.32
  -1 -12   3   13.62    5.83
   1  12  -2   11.66    2.51
  -1  12   2   17.18    4.05
   1  12  -2   18.56    5.10
  -1  12   2   15.41    4.73
   1 -12  -2   15.65    3.25
  -1 -12   2   14.09    2.21
   1  12  -1   10.79    2.56
  -1  12   1    8.81    2.34
   1  12  -1   11.62    2.74
  -1  12   1   10.25    2.36
   1 -12  -1    9.81    2.25
  -1 -12   1   10.79    1.96
   1  12   0    7.44    1.55
  -1  12   0    6.17    1.22
   1  12   0    7.30    1.54
  -1  12   0    6.89    1.20
   1 -12   0    4.90    2.45
  -1 -12   0    9.27    1.91
   1  12   1    1.55    1.13
  -1  12  -1    1.19    0.83
  -1  12  -1    3.00    0.82
  -1 -12  -1    0.69    0.64
   1 -12   1    2.76    1.83
  -1 -12  -1    0.63    0.45
   1  12   2   27.88    6.46
  -1  12  -2   29.15    3.30
  -1  12  -2   29.73    6.54
  -1 -12  -2   28.30    3.38
  -1 -12  -2   26.16    5.95
   1 -12   2   28.27    6.14
   1  12   3    5.30    1.69
  -1  12  -3    7.37    1.41
  -1 -12  -3    4.39    1.18
  -1 -12  -3    7.01    1.54
   1 -12   3    5.66    1.45
   1  12   4   37.62    7.10
  -1  12  -4   42.87    8.56
  -1 -12  -4   38.17    2.20
  -1 -12  -4   41.49   28.71
   1 -12   4   45.14   31.94
   1  12   5    0.96    1.22
  -1  12  -5   -0.25    1.54
  -1 -12  -5   -0.07    0.89
  -1 -12  -5   -0.25    1.08
   1 -12   5   -0.16    1.73
   1  12   6   20.68    5.73
  -1  12  -6   23.48    7.63
  -1 -12  -6   21.94    4.20
  -1 -12  -6   21.01    4.01
   1 -12   6   19.08    5.04
   1  12   7    2.60    1.86
  -1  12  -7    3.97    1.80
  -1 -12  -7    0.67    1.04
  -1 -12  -7    0.70    0.97
   1 -12   7    2.05    1.93
   1  12   8    1.58    1.43
  -1  12  -8   -1.84    1.65
   1 -12   8   -0.07    1.56
   1  12   9    3.25    1.97
  -1  12  -9    3.99    1.88
   1 -12   9   -0.75    1.72
   1  12  10    5.38    2.43
  -1  12 -10    3.82    2.27
   1 -12  10    3.65    1.96
  -1  13   9   15.89    4.65
   1  13  -9   14.41    4.69
   1 -13  -9   10.58    3.19
  -1 -13   9   14.06    4.52
  -1  13   8    2.02    2.01
   1  13  -8    0.60    1.14
   1 -13  -8    2.62    2.14
  -1 -13   8    1.12    1.51
  -1  13   7   12.17    3.10
   1  13  -7   13.12    3.06
   1 -13  -7   10.37    2.43
  -1 -13   7   10.40    3.97
  -1  13   6    4.76    1.78
   1  13  -6   -0.21    1.47
   1 -13  -6    2.92    2.15
  -1 -13   6    5.46    1.63
  -1  13   5   14.69    3.61
   1  13  -5   12.56    3.59
   1 -13  -5   13.08    4.49
  -1 -13   5   15.36    3.69
  -1  13   4   -0.15    1.32
   1  13  -4    1.66    0.89
   1 -13  -4   -2.12    1.66
  -1 -13   4    0.03    0.64
  -1  13   3    3.80    1.57
   1  13  -3    8.22    2.51
   1 -13  -3    2.89    1.90
  -1 -13   3    2.59    1.48
  -1  13   2    3.40    1.37
   1  13  -2    4.59    2.37
  -1  13   2    2.36    1.25
   1 -13  -2    3.74    2.03
  -1 -13   2    4.70    3.77
   1  13  -1    9.07    2.29
  -1  13   1   17.30    2.97
   1  13  -1   13.60    3.00
  -1  13   1   19.69    4.93
   1 -13  -1   11.77    2.94
  -1 -13   1   16.44    3.94
   1  13   0    1.04    0.91
  -1  13   0    3.25    1.65
   1  13   0    4.34    1.91
  -1  13   0    3.98    1.74
   1 -13   0    4.28    2.29
  -1 -13   0    3.70    1.70
   1  13   1    6.14    1.70
  -1  13  -1    6.93    1.76
   1  13   1    4.35    2.26
  -1  13  -1    7.06    1.66
   1 -13   1    5.00    4.03
  -1 -13  -1    2.80    1.37
   1  13   2    8.24    2.05
  -1  13  -2    7.68    2.08
  -1 -13  -2    6.59    1.92
  -1 -13  -2    6.73    1.75
   1 -13   2   11.51    2.97
   1  13   3    9.86    3.07
  -1  13  -3    9.51    3.04
  -1 -13  -3   10.23    3.40
  -1 -13  -3    9.79    2.20
   1 -13   3   12.91    3.94
   1  13   4    1.17    1.40
  -1  13  -4   -0.40    0.78
  -1 -13  -4    0.58    0.79
  -1 -13  -4    0.69    0.93
   1 -13   4   -1.51    1.59
   1  13   5   17.32    3.18
  -1  13  -5   13.02    4.31
  -1 -13  -5    8.15    2.15
  -1 -13  -5    9.69    2.36
   1 -13   5    8.82    2.15
   1  13   6    5.24    2.50
  -1  13  -6    1.10    1.15
  -1 -13  -6   -0.88    0.95
  -1 -13  -6    0.44    0.78
   1 -13   6   -0.36    1.76
   1  13   7    3.06    2.45
  -1  13  -7    4.48    1.73
   1 -13   7    2.40    1.56
   1  13   8   -0.39    1.53
  -1  13  -8    4.54    1.95
   1 -13   8    2.07    1.22
  -1  14   7    4.06    2.35
  -1  14   6    7.74    2.75
   1  14  -6    4.12    1.85
   1 -14  -6    7.99    2.65
  -1 -14   6    5.92    1.98
  -1  14   5    2.31    2.06
   1  14  -5    0.72    0.91
   1 -14  -5   -0.04    1.65
  -1 -14   5    2.06    1.54
  -1  14   4    5.93    1.45
   1  14  -4    4.86    1.60
   1 -14  -4    2.05    1.59
  -1 -14   4    1.07    1.50
  -1  14   3    2.22    1.73
   1  14  -3    2.62    1.82
   1 -14  -3    0.57    0.93
  -1 -14   3    0.42    1.59
  -1  14   2    4.48    1.29
   1  14  -2    3.54    1.93
   1 -14  -2    4.94    1.98
  -1 -14   2    5.60    1.67
  -1  14   1    0.68    1.08
   1  14  -1   -0.21    0.74
  -1  14   1    0.85    0.75
   1 -14  -1    0.54    1.58
  -1 -14   1    1.81    1.64
   1  14   0    5.10    1.65
  -1  14   0    4.06    1.28
   1 -14   0    4.83    2.07
  -1 -14   0    3.35    1.88
   1  14   1    0.32    0.56
   1  14   1   -0.04    0.98
  -1  14  -1   -1.75    0.89
   1 -14   1    1.55    1.12
  -1 -14  -1   -1.51    1.13
   1  14   2   10.01    3.49
   1  14   2    9.96    3.76
  -1  14  -2    7.77    2.43
  -1 -14  -2    9.90    2.66
   1 -14   2   10.23    4.18
   1  14   3    1.30    1.27
  -1  14  -3    1.34    1.07
  -1 -14  -3   -0.96    0.95
  -1 -14  -3    2.25    1.58
   1 -14   3    0.63    1.72
   1  14   4    4.59    1.66
  -1  14  -4    3.64    1.35
  -1 -14  -4    1.15    1.41
  -1 -14  -4    2.20    1.44
   1 -14   4    4.12    1.52
   1  14   5    6.35    1.95
  -1  14  -5    8.16    2.21
   1 -14   5    2.22    1.41
   1  14   6    4.57    2.09
  -1  14  -6    6.07    1.89
   1 -14   6    5.62    1.95
   1  15  -2   -0.07    1.16
   1 -15  -2    0.40    1.52
  -1 -15   2    0.75    0.99
   1  15  -1    7.35    2.66
   1 -15  -1    6.86    2.41
  -1 -15   1    6.46    2.58
   1  15   0    5.67    1.91
   1 -15   0    6.17    2.16
  -1 -15   0    5.28    2.10
   1  15   1    5.02    1.91
   1 -15   1    9.42    3.02
  -1 -15  -1    8.29    2.70
   1  15   2    1.33    1.35
   2   0 -17    1.07    1.55
  -2   0  17    1.22    1.24
   2   0 -16    1.62    1.45
  -2   0  16    0.48    1.01
  -2   0  15   -0.39    0.75
   2   0 -15    0.67    1.34
  -2   0  15   -2.63    1.44
  -2   0  14    3.87    0.84
   2   0 -14    7.63    1.69
  -2   0  14    4.43    1.49
  -2   0  13   -0.18    0.71
   2   0 -13   -0.79    1.25
  -2   0  13    1.93    1.60
  -2   0  12   25.53    2.02
   2   0 -12   25.43    1.92
  -2   0  12   24.17    2.36
  -2   0  11   -1.07    0.82
   2   0 -11   -0.92    0.97
  -2   0  11    0.54    1.37
  -2   0  10   61.55    4.67
   2   0 -10   55.46    3.28
  -2   0  10   59.73    3.72
  -2   0   9   -0.10    0.84
   2   0  -9   -0.37    0.77
  -2   0   9    2.36    1.27
  -2   0   8    0.88    0.68
   2   0  -8    2.73    0.67
  -2   0   8    3.21    0.72
  -2   0   7    0.19    0.70
   2   0  -7    0.61    0.46
  -2   0   7   -1.02    0.98
  -2   0   6  177.36    4.51
   2   0  -6  178.69    4.30
  -2   0   6  179.38    4.90
  -2   0   5   -1.54    0.73
   2   0  -5   -0.52    0.48
  -2   0   5    0.04    0.96
  -2   0   4  187.52    4.11
   2   0  -4  190.07    3.80
  -2   0   4  171.23    3.94
  -2   0   3   -1.04    0.73
  -2   0   3    0.30    0.30
  -2   0   3    0.54    0.52
  -2   0   2   14.40    2.53
  -2   0   2   12.92    1.07
  -2   0   2   11.99    1.07
  -2   0   1    2.57    0.82
  -2   0   1    0.39    0.48
   2   0  -1   -0.12    0.49
  -2   0   0  201.26    4.25
  -2   0   0  182.56    3.80
   2   0   0  178.10    3.44
  -2   0  -1   -0.53    0.91
  -2   0  -1    1.22    0.94
   2   0   1    0.13    0.47
   2   0   2  365.64    7.09
  -2   0  -2  307.44    6.32
   2   0   2  318.59    5.79
   2   0   3   -0.29    0.88
  -2   0  -3   -0.66    1.47
   2   0   3   -0.33    0.31
   2   0   4   -0.43    0.92
  -2   0  -4   -4.31    1.73
   2   0   4   -0.11    0.42
   2   0   5   -0.11    0.78
  -2   0  -5   -1.03    1.21
   2   0   5   -0.11    0.25
   2   0   6   24.03    4.98
  -2   0  -6   18.00    1.72
   2   0   6   19.89    0.97
   2   0   7   -0.72    0.94
  -2   0  -7   -0.68    1.76
   2   0   7   -0.65    0.64
   2   0   8  107.74    5.83
  -2   0  -8  104.34    6.20
   2   0   8  105.29    5.55
   2   0   9    0.78    1.00
  -2   0  -9   -0.69    1.98
   2   0   9   -2.11    0.62
   2   0  10  119.69    9.31
  -2   0 -10  107.34    8.61
   2   0  10  107.24    7.82
   2   0  11    0.36    0.46
  -2   0 -11    1.49    0.63
   2   0  11    0.80    0.74
   2   0  12    1.37    0.90
  -2   0 -12    4.26    1.88
   2   0  12    0.99    0.61
   2   0  13   -1.21    1.05
  -2   0 -13   -2.51    2.16
   2   0  13   -1.04    0.84
   2   0  14    9.33    2.26
  -2   0 -14   12.26    3.18
   2   0  14   15.57    4.01
   2   0  15   -0.26    0.96
  -2   0 -15    1.74    2.06
   2   0  15    1.58    1.10
  -2   0 -16   -1.72    1.89
   2   0  16    1.99    1.35
   2   1 -17   15.71    2.87
  -2  -1  17   18.29    3.50
  -2   1  17   21.63    3.84
  -2   1  16    0.44    0.59
   2   1 -16   -0.54    1.18
   2  -1 -16    2.39    1.97
  -2  -1  16   -0.86    1.50
  -2   1  16    0.04    1.56
  -2   1  15    4.85    1.83
   2   1 -15    3.54    1.85
   2  -1 -15    3.78    1.55
  -2  -1  15    5.87    2.55
  -2   1  15    6.10    2.88
  -2   1  14    0.45    0.61
  -2  -1  14    1.05    0.39
   2   1 -14    2.29    1.33
   2  -1 -14    2.10    1.23
  -2  -1  14   -0.65    1.46
  -2   1  14    3.07    1.66
  -2   1  13   26.15    2.58
  -2  -1  13   25.68    2.44
   2   1 -13   27.28    2.90
   2  -1 -13   22.29    2.26
  -2  -1  13   24.24    5.35
  -2   1  13   25.24    4.38
  -2  -1  12    5.03    1.38
   2   1 -12    5.56    1.58
   2  -1 -12    6.76    1.40
  -2  -1  12    9.11    1.59
  -2   1  12    5.76    3.50
  -2   1  11   -0.65    1.03
  -2  -1  11   -0.29    0.66
   2   1 -11    1.48    1.21
   2  -1 -11   -0.61    1.04
  -2  -1  11    0.91    0.80
  -2   1  11    1.84    1.22
  -2   1  10   12.82    1.60
  -2  -1  10   12.77    2.74
   2   1 -10   10.49    2.73
   2  -1 -10   10.56    2.49
  -2  -1  10   11.32    2.25
  -2   1  10   13.31    1.97
  -2   1   9   68.63    4.06
  -2  -1   9   69.58    3.83
   2   1  -9   71.49    4.21
   2  -1  -9   68.59    3.98
  -2  -1   9   68.95    4.17
  -2   1   9   57.79    3.66
  -2   1   8   68.49    3.34
  -2  -1   8   68.98    2.98
   2   1  -8   73.85    3.39
   2  -1  -8   67.59    2.96
  -2  -1   8   67.22    3.38
  -2   1   8   68.31    3.50
  -2   1   6   -0.32    0.75
  -2  -1   6   -0.07    0.59
   2   1  -6    0.11    0.40
   2  -1  -6    0.13    0.31
  -2  -1   6    1.21    0.94
  -2   1   6    0.89    1.10
  -2   1   5  584.14   11.00
  -2  -1   5  561.58   10.23
   2   1  -5  590.17   10.97
   2  -1  -5  562.41    9.97
  -2  -1   5  544.91   10.39
  -2   1   5  544.76   10.43
  -2   1   4   54.71    1.98
  -2  -1   4   55.13    1.70
   2  -1  -4   56.41    1.37
   2  -1  -4   56.97    2.00
  -2  -1   4   54.57    1.89
  -2   1   3   76.26    3.16
  -2  -1   3   71.01    1.88
  -2  -1   3   75.84    2.02
  -2   1   3   73.22    1.56
   2  -1  -3   69.34    2.08
  -2  -1   3   75.26    2.16
  -2   1   2    9.28    1.94
  -2  -1   2    8.93    0.96
  -2   1   2    7.57    0.65
  -2  -1   2    8.00    0.88
   2  -1  -2   10.12    2.00
  -2  -1   2    8.92    1.96
  -2   1   1  719.37   12.83
  -2  -1   1  704.14   12.56
  -2   1   1  646.12   11.23
  -2  -1   1  688.17   12.19
   2  -1  -1  652.73   11.61
  -2   1   0  217.65    4.49
  -2   1   0  203.17    4.04
  -2  -1   0  208.25    4.30
   2   1   0  214.12    3.87
   2  -1   0  178.54    3.69
   2   1   1   12.28    2.37
  -2   1  -1   11.27    1.11
  -2   1  -1   12.24    2.50
  -2  -1  -1    8.57    1.08
   2   1   1    8.69    0.65
   2  -1   1    8.36    0.94
   2   1   1    8.51    0.76
   2   1   2  136.78    3.39
  -2   1  -2  130.66    3.05
  -2   1  -2  133.02    5.28
  -2  -1  -2  123.35    3.24
  -2  -1  -2  109.85    2.04
   2  -1   2  126.37    2.87
   2   1   2  126.85    2.29
   2  -1   3   38.62    2.49
   2   1   3   33.71    1.46
  -2   1  -3   34.93    7.17
  -2  -1  -3   33.85    5.84
   2  -1   3   32.39    1.28
   2   1   3   30.78    0.84
   2  -1   4   10.69    2.20
   2   1   4   11.24    2.91
  -2   1  -4    4.35    1.76
  -2  -1  -4   11.00    2.41
   2  -1   4    8.58    2.03
   2   1   4   10.11    1.14
   2  -1   5  106.71    3.03
   2   1   5  102.59    3.18
  -2   1  -5   94.03    3.33
   2  -1   5   95.63    2.72
   2   1   5   97.73    2.66
   2  -1   6   10.41    1.63
   2   1   6   12.76    1.75
  -2   1  -6    8.88    1.79
  -2  -1  -6    9.29    2.08
   2  -1   6   10.54    1.26
   2   1   6   10.84    2.20
   2  -1   7   55.73    4.53
   2   1   7   59.33    3.01
  -2   1  -7   53.48    3.17
  -2  -1  -7   53.98    9.84
   2  -1   7   47.16    4.12
   2   1   7   53.25    2.37
   2  -1   8   11.58    2.79
   2   1   8   11.68    2.24
  -2   1  -8    7.98    2.23
  -2  -1  -8   10.02    2.46
   2  -1   8   11.37    2.72
   2   1   8   10.23    2.36
   2  -1   9   70.10    3.85
   2   1   9   83.12   11.52
  -2   1  -9   64.07    5.05
  -2  -1  -9   62.53    3.98
   2  -1   9   71.48    3.85
   2   1   9   70.13    3.68
   2  -1  10    2.98    1.06
   2   1  10    1.35    1.23
  -2   1 -10    3.93    2.02
  -2  -1 -10    3.06    2.21
   2  -1  10    2.26    0.87
   2   1  10    2.08    0.73
   2  -1  11   14.81    2.47
   2   1  11   13.85    3.33
  -2   1 -11   18.74    5.12
  -2  -1 -11   14.64    2.20
   2  -1  11   13.20    1.45
   2   1  11   15.07    2.21
   2  -1  12    2.52    1.09
   2   1  12    3.41    1.24
  -2   1 -12    4.84    1.96
  -2  -1 -12    1.39    1.17
   2  -1  12    4.54    1.55
   2   1  12    3.78    1.22
   2   1  13   14.54    3.02
   2  -1  13    9.59    2.00
  -2   1 -13   10.10    2.17
  -2  -1 -13   13.02    2.94
   2  -1  13   12.77    2.04
   2   1  13   15.24    2.10
   2   1  14    0.41    0.69
   2  -1  14   -0.52    0.86
  -2   1 -14    1.20    2.23
  -2  -1 -14    2.35    1.94
   2  -1  14    1.31    1.36
   2   1  14    1.10    1.17
   2   1  15   14.93    4.66
  -2   1 -15   16.28    4.17
  -2  -1 -15   23.27    5.44
   2  -1  15   12.82    4.41
   2   1  15   11.28    3.18
  -2   1 -16    2.73    2.35
  -2  -1 -16    1.40    1.44
   2  -1  16    0.28    0.57
  -2   2  17   -0.37    0.98
   2   2 -17   -3.06    1.32
   2  -2 -17   -1.50    1.43
  -2  -2  17    0.75    1.71
  -2   2  16    7.26    2.16
   2   2 -16    3.53    1.86
   2  -2 -16    1.94    1.40
  -2  -2  16    4.43    2.51
  -2   2  15    0.56    1.00
   2   2 -15    0.89    1.46
   2  -2 -15    1.87    0.93
  -2  -2  15    0.27    1.57
  -2   2  15    2.88    1.50
  -2   2  14   18.42    2.73
   2   2 -14   17.00    3.51
   2  -2 -14   14.57    3.43
  -2  -2  14   26.79    6.95
  -2   2  14   17.84    4.07
  -2   2  13    8.55    1.73
  -2  -2  13    5.07    2.08
   2   2 -13    6.90    1.60
   2  -2 -13    6.37    1.21
  -2  -2  13   10.69    2.37
  -2   2  13    9.76    2.07
  -2   2  12   32.63    6.32
  -2  -2  12   28.86    4.24
   2   2 -12   32.45    7.04
   2  -2 -12   31.22    1.65
  -2  -2  12   32.14    2.28
  -2   2  12   39.36    2.70
  -2   2  11   25.76    6.02
  -2  -2  11   23.02    1.83
   2   2 -11   23.13    4.45
   2  -2 -11   16.87    3.09
  -2  -2  11   24.91    6.32
  -2   2  11   22.75    2.70
  -2   2  10   36.69    6.44
  -2  -2  10   38.08    2.21
   2   2 -10   36.79    2.92
   2  -2 -10   33.94    2.20
  -2  -2  10   41.05    3.10
  -2   2  10   37.64    7.01
  -2   2   9   25.79    4.36
  -2  -2   9   22.07    2.36
   2   2  -9   20.05    5.13
   2  -2  -9   19.55    1.55
  -2  -2   9   24.88    6.36
  -2   2   9   25.73    5.86
  -2   2   8   48.66    7.91
  -2  -2   8   49.10    2.20
   2   2  -8   48.70    2.91
   2  -2  -8   40.21    1.94
  -2  -2   8   48.84    2.83
  -2   2   8   48.77    2.85
  -2   2   7    4.09    0.87
  -2  -2   7    3.00    0.46
   2   2  -7    4.08    0.86
   2  -2  -7    2.21    0.61
   2  -2  -7    3.04    0.76
  -2  -2   7    3.74    0.83
  -2   2   6   74.32    2.78
  -2  -2   6   73.20    2.12
   2   2  -6   80.92    2.87
   2  -2  -6   74.36    1.96
   2  -2  -6   75.99    2.73
  -2  -2   6   86.20    6.22
  -2   2   5    0.48    0.94
  -2  -2   5   -0.04    0.42
   2   2  -5    0.05    0.42
   2  -2  -5   -0.66    0.28
   2  -2  -5    0.58    0.91
  -2  -2   5   -0.19    0.81
  -2   2   4  117.93    3.22
  -2  -2   4  109.73    2.59
   2  -2  -4  108.65    1.99
  -2  -2   4  113.57    3.57
   2  -2  -4  108.02    3.03
  -2  -2   4  113.91    2.97
  -2   2   3    2.76    0.65
  -2  -2   3    2.18    0.50
  -2  -2   3    3.00    0.62
   2  -2  -3    0.47    0.81
  -2  -2   3    3.55    0.87
  -2   2   2  463.76    8.76
  -2  -2   2  464.90    8.56
  -2   2   2  407.07    7.00
  -2  -2   2  438.19    8.25
   2  -2  -2  414.65    7.98
  -2  -2   2  448.74    8.24
   2   2  -1  795.46   14.08
  -2   2   1  756.14   13.52
  -2   2   1  669.61   11.64
  -2  -2   1  739.76   13.34
   2  -2  -1  652.91   11.97
  -2  -2   1  732.06   12.69
   2   2   0 1153.27    6.38
  -2   2   0 1061.44   18.54
  -2   2   0  999.61   17.31
   2  -2   0  930.62    5.49
  -2  -2   0 1031.30    3.27
   2   2   1   13.36    2.75
  -2   2  -1   18.00    1.67
  -2  -2  -1   11.04    1.23
   2  -2   1   10.17    1.31
   2   2   2   74.37    2.63
  -2   2  -2   67.65    1.91
  -2   2  -2   61.66    2.11
  -2  -2  -2   62.69    2.28
   2  -2   2   62.02    2.07
   2   2   3   36.08    1.87
  -2   2  -3   32.95    1.32
  -2   2  -3   35.44    1.81
  -2  -2  -3   30.25    1.64
   2  -2   3   32.32    1.36
   2  -2   4   98.88    2.86
   2   2   4  111.36    4.17
  -2   2  -4   91.95    3.35
   2  -2   4   94.29    2.86
   2   2   4   97.72    2.33
   2  -2   5   31.02    2.73
   2   2   5   35.11    6.45
  -2   2  -5   25.05    1.85
  -2  -2  -5   24.98    1.57
   2  -2   5   26.35    1.29
   2   2   5   24.04    0.81
   2  -2   6    2.90    0.69
   2   2   6    1.77    1.25
  -2   2  -6   -0.08    1.70
  -2  -2  -6    0.80    1.33
   2  -2   6    2.69    0.71
   2   2   6    2.62    0.57
   2  -2   7   21.56    3.85
   2   2   7   22.27    4.38
  -2   2  -7   16.78    4.51
  -2  -2  -7   17.59    4.55
   2  -2   7   17.25    1.37
   2   2   7   18.73    2.07
   2  -2   8   53.30    3.13
   2   2   8   46.84    3.16
  -2   2  -8   48.49    4.02
  -2  -2  -8   43.13    3.11
   2  -2   8   52.29    3.30
   2   2   8   44.68    2.62
   2  -2   9   31.52    3.45
   2   2   9   50.48    7.31
  -2   2  -9   40.53    3.95
  -2  -2  -9   34.59    7.68
   2  -2   9   34.62    6.41
   2   2   9   35.04    2.13
   2  -2  10  100.60   10.03
   2   2  10   91.78    6.22
  -2   2 -10   98.39    6.94
  -2  -2 -10   87.50    6.46
   2  -2  10   90.01    5.96
   2   2  10   84.51    5.55
   2  -2  11    0.51    0.34
   2   2  11   -0.23    1.11
  -2   2 -11   -0.68    2.18
  -2  -2 -11    2.34    1.23
   2  -2  11    0.12    0.82
   2   2  11   -0.12    0.65
   2  -2  12   16.95    3.74
   2   2  12   19.60    4.39
  -2   2 -12   16.86    4.76
  -2  -2 -12   15.47    3.43
   2  -2  12   17.89    1.96
   2   2  12   15.92    3.19
   2   2  13    3.41    1.82
   2  -2  13    2.43    0.84
  -2   2 -13    3.17    2.40
  -2  -2 -13    1.86    1.31
   2  -2  13    1.70    0.81
   2   2  13    2.76    0.82
   2   2  14   17.21    3.74
  -2   2 -14   19.80    4.10
  -2  -2 -14   15.89    4.21
   2  -2  14   17.89    4.02
   2   2  14   15.90    2.57
   2   2  15    1.44    1.12
  -2   2 -15    0.59    1.39
  -2  -2 -15    3.63    2.18
   2  -2  15    2.25    1.47
   2   2  15    0.86    0.75
   2   2  16    4.63    1.81
  -2   2 -16    2.93    2.59
  -2  -2 -16    2.69    2.08
   2  -2  16    2.37    1.59
  -2   3  17    8.87    2.29
   2   3 -17    8.35    2.59
   2  -3 -17    7.88    2.31
  -2  -3  17    9.78    2.71
  -2   3  16   -0.07    1.07
   2   3 -16   -0.24    1.42
   2  -3 -16    1.07    0.95
  -2  -3  16    0.20    0.88
  -2   3  15   14.93    4.43
   2   3 -15   15.62    4.76
   2  -3 -15   16.13    4.30
  -2  -3  15   13.02    4.14
  -2   3  14    1.54    0.88
   2   3 -14    2.41    1.10
   2  -3 -14    0.42    0.66
   2  -3 -14    2.20    0.93
  -2   3  13   79.38    4.03
   2   3 -13   76.55    4.25
   2  -3 -13   70.02    5.45
   2  -3 -13   73.39    3.85
  -2  -3  13   81.38    7.02
  -2   3  12    0.28    0.66
   2   3 -12   -0.42    1.29
   2  -3 -12   -0.48    0.71
   2  -3 -12    2.37    1.59
  -2  -3  12    4.58    2.28
  -2   3  11    1.90    0.90
  -2  -3  11    1.29    0.53
   2   3 -11   -0.12    1.19
   2  -3 -11    1.97    0.82
   2  -3 -11    2.13    1.22
  -2  -3  11    0.96    0.57
  -2   3  10    3.10    1.13
   2  -3 -10    1.56    1.28
  -2   3   9   56.53    6.70
  -2  -3   9   45.20    2.31
   2   3  -9   48.39    5.16
   2  -3  -9   36.62    5.72
   2  -3  -9   47.05    3.12
  -2  -3   9   53.95    6.40
  -2   3   8    3.43    1.93
  -2  -3   8    4.17    0.95
   2   3  -8    4.86    1.33
   2  -3  -8    5.54    0.94
   2  -3  -8    5.72    1.66
  -2  -3   8    5.21    1.60
  -2   3   7   53.44    2.87
  -2  -3   7   46.12    1.95
   2   3  -7   55.99    3.89
   2  -3  -7   49.16    2.03
   2  -3  -7   49.49    2.66
  -2  -3   7   52.54    3.06
  -2   3   6   12.61    2.02
  -2  -3   6    9.15    0.62
   2   3  -6   11.60    1.78
   2  -3  -6    9.10    0.74
   2  -3  -6    8.72    1.53
  -2  -3   6   10.54    2.10
  -2   3   5   63.16    2.58
  -2  -3   5   58.22    1.74
   2   3  -5   68.03    2.45
   2  -3  -5   51.97    1.15
   2  -3  -5   68.06    6.75
  -2  -3   5   61.86    2.30
  -2   3   4   47.21    2.17
  -2  -3   4   41.94    1.38
  -2  -3   4   44.28    2.22
   2  -3  -4   40.05    2.10
  -2  -3   4   48.51    2.91
  -2   3   3   56.40    2.07
  -2  -3   3   62.14    4.22
   2  -3  -3   50.38    2.12
  -2  -3   3   57.47    1.94
   2   3  -2   10.95    2.15
  -2   3   2   12.42    2.36
  -2   3   2    8.65    1.05
  -2  -3   2   11.23    2.11
   2  -3  -2   10.03    2.10
  -2  -3   2   10.97    1.13
   2   3  -1   70.06    2.03
  -2   3   1   69.99    2.12
  -2   3   1   62.08    1.53
  -2  -3   1   65.18    2.17
   2  -3  -1   55.72    2.04
  -2  -3   1   62.83    1.66
   2   3   0   81.71    2.32
  -2   3   0   78.85    2.23
  -2   3   0   69.17    1.86
  -2  -3   0   76.74    2.34
   2  -3   0   66.74    4.98
  -2  -3   0   72.42    1.71
   2   3   1  483.18    9.23
  -2   3  -1  458.43    8.62
  -2   3  -1  435.23    8.17
  -2  -3  -1  439.10    8.50
   2  -3   1  416.07    8.25
  -2  -3  -1  435.11    7.71
   2   3   2    2.21    1.20
  -2   3  -2    0.57    0.63
  -2   3  -2   -0.70    1.17
   2  -3   2    0.91    1.13
  -2  -3  -2   -0.15    0.17
   2   3   3  338.24    8.03
  -2   3  -3  309.88    6.89
  -2   3  -3  319.77    7.64
  -2  -3  -3  325.33    7.79
  -2  -3  -3  294.39    6.12
   2  -3   3  314.69    7.37
   2  -3   4    7.46    1.91
   2   3   4    6.95    1.24
  -2   3  -4    6.24    1.20
  -2  -3  -4    5.52    1.11
  -2  -3  -4    5.59    0.91
   2  -3   4    6.22    1.11
   2  -3   5  297.57    6.72
   2   3   5  297.71    7.94
  -2   3  -5  275.15    7.18
  -2  -3  -5  260.22    6.63
  -2  -3  -5  254.42    5.73
   2  -3   5  279.64    6.92
   2  -3   6    0.48    0.22
   2   3   6    2.10    1.07
  -2   3  -6    1.17    1.51
  -2  -3  -6    2.93    1.23
  -2  -3  -6    0.61    0.31
   2  -3   6    1.17    0.63
   2  -3   7   79.35    4.20
   2   3   7   90.16    5.47
  -2  -3  -7   79.34    4.86
  -2  -3  -7   79.12    4.16
   2  -3   7   73.73    4.27
   2  -3   8    1.36    0.56
   2   3   8    1.25    0.43
  -2   3  -8   -4.40    2.22
  -2  -3  -8    1.40    0.94
  -2  -3  -8    1.03    0.47
   2  -3   8    1.61    0.59
   2  -3   9    7.32    3.15
   2   3   9    9.33    2.93
  -2   3  -9   11.49    2.31
  -2  -3  -9    8.15    3.06
   2  -3   9   10.20    2.98
   2  -3  10    2.51    0.86
   2   3  10    5.16    2.02
  -2   3 -10    1.51    2.06
  -2  -3 -10    3.06    1.70
   2  -3  10    2.67    1.22
   2   3  10    2.46    0.76
   2  -3  11    8.55    1.24
   2   3  11   13.77    2.68
  -2   3 -11    9.38    2.26
  -2  -3 -11   11.96    2.27
   2  -3  11   10.84    2.47
   2   3  12   -1.90    1.49
  -2   3 -12    1.22    2.41
  -2  -3 -12    0.40    1.43
   2  -3  12   -0.20    1.07
   2   3  13    4.32    1.61
  -2   3 -13    4.09    3.62
  -2  -3 -13    2.50    1.59
  -2  -3 -13    4.07    0.89
   2  -3  13    4.56    0.98
   2   3  14    1.43    1.44
  -2   3 -14    1.17    1.67
  -2  -3 -14   -2.22    1.43
  -2  -3 -14    0.72    0.62
   2  -3  14    0.14    0.74
   2   3  15   12.92    3.04
  -2   3 -15   11.60    3.26
  -2  -3 -15    8.93    2.31
   2  -3  15   10.41    3.30
   2   3  16    1.45    1.01
  -2   3 -16    2.37    2.74
  -2  -3 -16    0.25    1.19
   2  -3  16   -0.53    1.09
  -2   4  17    2.87    1.96
   2   4 -17   -2.39    1.45
   2  -4 -17    1.58    1.32
  -2  -4  17    3.70    2.55
   2   4 -16   -0.84    1.45
   2  -4 -16   -0.05    1.47
  -2  -4  16    1.42    1.15
  -2   4  15   -3.12    1.27
   2   4 -15   -0.08    1.52
   2  -4 -15    1.76    1.09
  -2  -4  15   -3.19    1.53
  -2   4  14   17.79    3.17
   2   4 -14   14.28    2.93
   2  -4 -14   16.82    3.05
  -2  -4  14   24.07    2.81
   2   4 -13   -0.36    1.05
   2  -4 -13    0.65    0.67
  -2  -4  13    0.94    1.07
  -2   4  12  101.22   26.26
   2   4 -12   90.66    9.06
   2  -4 -12   75.36    3.42
   2  -4 -12   85.90    4.64
  -2  -4  12   88.65   14.93
  -2   4  11    3.77    1.45
   2   4 -11    3.31    1.17
   2  -4 -11    2.30    0.62
   2  -4 -11    2.77    1.09
  -2  -4  11    2.06    1.16
  -2   4  10   23.32    2.26
   2   4 -10   24.22    5.18
   2  -4 -10   21.10    1.62
   2  -4 -10   23.11    4.19
  -2  -4  10   28.44    2.65
  -2   4   9   -0.42    1.40
   2   4  -9    1.63    1.07
   2  -4  -9    1.22    0.39
   2  -4  -9    3.78    0.93
  -2  -4   9    3.55    0.79
  -2   4   8   20.55    2.08
  -2  -4   8   14.54    2.02
   2   4  -8   19.38    4.89
   2  -4  -8   13.52    2.08
   2  -4  -8   18.08    3.68
  -2  -4   8   19.16    4.43
  -2  -4   7   16.26    1.81
   2   4  -7   19.05    3.71
   2  -4  -7   16.16    1.11
   2  -4  -7   13.55    5.02
  -2  -4   7   23.53    5.75
   2   4  -6    2.69    0.50
  -2   4   6    1.06    0.76
   2   4  -6    3.91    0.97
   2  -4  -6    1.23    0.24
   2  -4  -6    3.22    1.13
  -2  -4   6    3.18    0.84
   2   4  -5   54.08    1.61
  -2   4   5   61.67    2.77
   2   4  -5   59.30    2.70
   2  -4  -5   49.83    2.43
  -2  -4   5   54.18    2.33
   2   4  -4    5.37    1.01
  -2  -4   4    4.84    0.94
   2  -4  -4    6.42    1.50
  -2  -4   4    6.62    1.46
  -2   4   3    0.98    1.13
  -2  -4   3    0.73    0.36
   2  -4  -3    1.41    1.10
  -2  -4   3    1.94    0.64
   2   4  -2   15.59    3.14
  -2   4   2   16.92    1.65
  -2   4   2   12.52    1.13
  -2  -4   2   14.21    1.47
   2  -4  -2   13.44    3.47
  -2  -4   2   14.54    1.47
   2   4  -1   16.78    2.21
  -2   4   1   16.97    3.57
  -2   4   1   13.80    1.17
  -2  -4   1   16.60    3.56
   2  -4  -1    9.24    2.74
  -2  -4   1   15.05    1.28
   2   4   0  408.47    7.99
  -2   4   0  422.38    8.26
  -2   4   0  386.29    7.28
  -2  -4   0  386.82    7.78
   2  -4   0  352.53    7.49
  -2  -4   0  384.84    7.09
   2   4   1    1.84    0.78
  -2   4  -1    3.42    0.81
  -2   4  -1    3.74    0.74
  -2  -4  -1    5.30    1.09
   2  -4   1    2.57    1.53
  -2  -4  -1    3.23    0.52
   2   4   2   67.11    2.91
  -2   4  -2   63.71    2.05
  -2   4  -2   65.62    2.54
  -2  -4  -2   58.93    2.23
   2  -4   2   56.82    2.46
  -2  -4  -2   57.08    1.58
   2   4   3   13.89    2.89
  -2   4  -3   11.30    0.82
  -2   4  -3   15.96    3.25
  -2  -4  -3   12.49    1.14
  -2  -4  -3   11.50    0.55
   2  -4   3   14.18    2.76
   2   4   4   66.92    3.00
  -2   4  -4   65.92    2.03
  -2   4  -4   63.92    2.63
  -2  -4  -4   63.86    2.69
  -2  -4  -4   56.05    1.71
   2  -4   4   64.08    2.50
   2  -4   5    2.06    0.37
   2   4   5    3.44    1.97
  -2   4  -5    4.33    0.94
  -2  -4  -5    3.68    0.79
  -2  -4  -5    2.92    0.62
   2  -4   5    2.69    0.96
   2  -4   6    9.49    2.11
   2   4   6   15.02    3.03
  -2   4  -6    9.79    2.52
  -2  -4  -6   10.95    2.37
  -2  -4  -6    7.46    2.14
   2  -4   6   10.41    2.30
   2  -4   7    9.96    1.84
  -2   4  -7   15.89    5.51
  -2  -4  -7   13.00    3.47
  -2  -4  -7   10.50    2.65
   2  -4   7   13.42    3.06
   2  -4   8   79.74    3.83
   2   4   8   85.02    4.92
  -2   4  -8   82.66    5.39
  -2  -4  -8   75.43    4.25
  -2  -4  -8   72.97    3.63
   2  -4   8   77.19    5.66
   2  -4   9    9.44    2.33
   2   4   9   14.22    3.40
  -2   4  -9    9.47    2.35
  -2  -4  -9   12.22    1.95
  -2  -4  -9    9.00    2.65
   2  -4   9   12.66    1.94
   2   4  10   31.42    4.92
  -2   4 -10   29.80    6.79
  -2  -4 -10   27.03    2.00
   2  -4  10   28.87    2.11
   2   4  11    5.35    2.51
  -2   4 -11    3.31    2.37
  -2  -4 -11    4.13    2.16
  -2  -4 -11    3.12    1.15
   2  -4  11    6.10    2.03
   2   4  12    1.70    0.85
  -2   4 -12   -0.64    2.41
  -2  -4 -12   -0.45    1.37
  -2  -4 -12   -0.02    0.58
   2  -4  12    1.97    0.46
   2   4  13    1.39    1.44
  -2   4 -13    0.78    2.33
  -2  -4 -13    1.96    1.29
  -2  -4 -13    0.91    0.33
   2  -4  13    1.09    1.13
   2   4  14    6.86    2.36
  -2   4 -14    4.04    2.74
  -2  -4 -14    3.86    2.47
   2  -4  14    2.73    1.56
   2   4  15    1.28    1.73
  -2   4 -15    4.77    2.07
  -2  -4 -15   -0.12    1.37
   2  -4  15    0.59    0.88
   2   4  16    0.41    1.53
  -2   4 -16    0.21    2.30
  -2  -4 -16    0.20    1.38
   2  -4  16    2.56    1.50
  -2   5  16    1.89    2.06
   2   5 -16   -1.23    1.75
   2  -5 -16    0.74    1.01
  -2  -5  16    1.02    1.88
  -2   5  15    5.36    1.94
   2   5 -15    4.45    2.60
   2  -5 -15    5.58    2.05
  -2  -5  15    7.92    2.19
  -2   5  14    2.36    1.26
   2   5 -14    0.03    0.72
   2  -5 -14    0.26    0.82
  -2  -5  14   -0.22    1.53
  -2   5  13   35.39    6.90
   2   5 -13   38.50    8.26
   2  -5 -13   31.92    7.03
  -2  -5  13   50.82   12.58
  -2   5  12    5.19    2.06
   2   5 -12    5.28    1.93
   2  -5 -12    4.98    1.54
  -2  -5  12    6.71    2.45
  -2   5  11    2.84    1.86
   2   5 -11    3.02    2.07
   2  -5 -11    2.09    1.34
  -2  -5  11   -1.58    1.34
  -2   5  10    1.10    1.10
   2   5 -10    0.26    0.71
   2  -5 -10    0.48    0.78
  -2  -5  10    0.75    0.95
  -2   5   9   -0.47    1.47
   2   5  -9   -2.36    1.39
   2  -5  -9    1.02    0.86
  -2  -5   9    2.92    1.60
  -2   5   8   12.78    2.35
   2   5  -8   11.71    2.96
   2  -5  -8    9.02    2.05
  -2  -5   8   10.93    2.38
  -2   5   7   22.09    3.41
   2   5  -7   21.10    4.11
   2  -5  -7   17.84    2.69
  -2  -5   7   17.93    2.34
   2   5  -6    0.32    0.13
   2  -5  -6   -0.11    1.40
  -2  -5   6    4.77    1.64
   2   5  -5   96.92    3.72
  -2   5   5  103.03    4.58
   2   5  -5   96.08    4.91
   2  -5  -5   86.55    4.00
  -2  -5   5   94.85    4.33
   2   5  -4   13.29    2.31
  -2   5   4   14.03    2.72
  -2   5   4   13.03    1.11
  -2  -5   4    8.03    2.75
   2  -5  -4    9.83    2.07
   2   5  -3   66.16    2.17
  -2   5   3   63.61    2.47
  -2   5   3   62.40    1.59
  -2  -5   3   69.93    2.71
   2  -5  -3   53.33    4.20
  -2  -5   3   67.41    2.66
   2   5  -2   14.10    3.04
  -2   5   2   13.68    2.98
  -2   5   2   14.53    1.10
  -2  -5   2   14.29    3.60
   2  -5  -2   10.27    1.60
  -2  -5   2   14.34    2.31
   2   5   0   89.30    2.82
  -2   5   0   95.30    2.99
  -2   5   0   90.44    2.59
  -2  -5   0   92.19    3.21
   2  -5   0   87.12    3.66
  -2  -5   0   84.93    2.47
   2   5   1  326.09    7.79
  -2   5  -1  329.06    7.54
  -2   5  -1  306.12    7.03
  -2  -5  -1  312.11    7.55
   2  -5   1  293.40    8.72
  -2  -5  -1  303.83    6.70
   2   5   2   14.47    2.57
  -2   5  -2   14.03    0.99
  -2   5  -2   18.01    4.12
  -2  -5  -2   15.95    1.27
   2  -5   2   11.60    1.49
  -2  -5  -2   11.77    1.06
   2   5   3   58.18    6.99
  -2   5  -3   55.13    3.15
  -2   5  -3   50.42    2.66
  -2  -5  -3   56.25    2.97
  -2  -5  -3   46.49    2.00
   2  -5   3   55.24    3.12
   2   5   4   16.48    2.60
  -2   5  -4   13.40    1.86
  -2   5  -4   15.53    2.94
  -2  -5  -4   13.29    3.06
  -2  -5  -4   12.31    2.36
   2  -5   4   14.47    3.34
   2   5   5   30.00    5.93
  -2   5  -5   24.57    1.32
  -2   5  -5   25.34    2.46
  -2  -5  -5   33.15    2.54
  -2  -5  -5   20.68    3.91
   2  -5   5   28.95    2.77
   2  -5   6   17.01    2.61
   2   5   6   19.65    4.64
  -2   5  -6   18.62    4.18
  -2  -5  -6   13.81    2.27
  -2  -5  -6   13.92    2.68
   2  -5   6   18.45    2.73
   2  -5   7    3.76    0.76
   2   5   7    2.05    1.14
  -2   5  -7    0.39    1.36
  -2  -5  -7    4.49    0.89
  -2  -5  -7    4.12    0.98
   2  -5   7    3.50    1.26
   2   5   8   32.82    6.52
  -2   5  -8   26.99    3.40
  -2  -5  -8   29.44    5.65
  -2  -5  -8   24.94    2.56
   2  -5   8   25.31    4.56
   2   5   9    0.80    1.84
  -2   5  -9   -0.68    1.99
  -2  -5  -9    0.56    0.87
  -2  -5  -9    0.04    0.35
   2  -5   9    0.41    1.10
   2   5  10   -0.88    1.83
  -2   5 -10   -1.70    1.97
  -2  -5 -10   -1.29    1.24
  -2  -5 -10    0.34    0.49
   2  -5  10    1.78    1.30
   2   5  11    5.92    1.96
  -2   5 -11    2.23    1.10
  -2  -5 -11    2.70    1.46
  -2  -5 -11    3.72    0.77
   2  -5  11    4.64    1.77
   2   5  12    4.10    2.62
  -2   5 -12   -3.24    2.31
  -2  -5 -12    0.26    0.57
  -2  -5 -12    0.45    0.46
   2  -5  12    2.25    1.30
   2   5  13    8.41    2.40
  -2   5 -13   11.97    2.95
  -2  -5 -13    5.88    1.80
   2  -5  13    8.31    2.21
   2   5  14    4.62    1.43
  -2   5 -14    0.90    2.12
  -2  -5 -14    2.62    1.54
   2  -5  14    4.18    1.38
   2   5  15   13.89    4.43
  -2   5 -15   18.79   17.01
  -2  -5 -15    6.14    2.74
   2  -5  15   11.20    3.80
  -2   6  16    1.53    1.43
   2   6 -16    1.74    1.45
   2  -6 -16   -0.43    1.41
  -2  -6  16   -0.60    1.54
  -2   6  15    6.49    1.74
   2   6 -15    3.20    1.78
   2  -6 -15    4.01    1.45
  -2  -6  15   13.71    2.66
  -2   6  14    7.09    1.99
   2   6 -14   10.80    2.70
   2  -6 -14    9.46    2.33
  -2  -6  14   10.26    2.55
  -2   6  13    1.78    1.59
   2   6 -13   -0.89    1.67
   2  -6 -13    2.10    1.07
  -2  -6  13    1.95    1.46
  -2   6  12   36.95    3.76
   2   6 -12   40.09    6.32
   2  -6 -12   39.23    7.54
  -2  -6  12   37.19    2.66
  -2   6  11    1.91    1.80
   2   6 -11    6.40    2.29
   2  -6 -11    2.73    1.02
  -2  -6  11    6.08    1.90
  -2   6  10   54.49    3.20
   2   6 -10   56.28   10.53
   2  -6 -10   53.28    8.52
  -2  -6  10   52.94    9.37
  -2   6   9   21.46    2.91
   2   6  -9   15.05    4.40
   2  -6  -9   16.92    1.90
  -2  -6   9   12.31    3.13
  -2   6   8   84.98    6.00
   2   6  -8   83.11    5.70
   2  -6  -8   70.71    5.09
  -2  -6   8   94.28    6.64
  -2   6   7   52.59    3.52
   2   6  -7   54.24    3.36
   2  -6  -7   46.82    3.18
  -2  -6   7   53.76    3.52
  -2   6   6   45.81    3.18
   2   6  -6   41.61    2.90
   2  -6  -6   49.42    3.49
  -2  -6   6   42.22    3.04
   2   6  -5   -0.01    0.25
  -2   6   5   -0.73    1.37
  -2   6   5    0.31    0.19
   2  -6  -5    3.32    1.56
  -2  -6   5    1.05    0.88
   2   6  -4   29.25    1.82
  -2   6   4   27.67    5.72
  -2   6   4   25.96    1.14
  -2  -6   4   35.26    5.14
   2  -6  -4   24.05    4.31
  -2  -6   4   25.43    1.75
   2   6  -3    5.30    0.94
  -2   6   3    4.19    1.23
  -2   6   3    3.26    0.90
  -2  -6   3    3.60    1.74
   2  -6  -3    6.45    1.33
  -2  -6   3    4.96    0.97
   2   6  -2    6.55    1.01
  -2   6   2    7.69    1.31
  -2   6   2    6.61    1.39
  -2  -6   2    8.63    2.10
   2  -6  -2    8.60    1.76
  -2  -6   2    8.38    1.97
   2   6  -1   -0.22    0.91
  -2   6   1    2.47    1.03
  -2   6   1    1.34    0.65
  -2  -6   1    0.39    1.04
   2  -6  -1    1.18    0.77
  -2  -6   1    1.35    0.34
   2   6   0   68.24    3.11
  -2   6   0   64.97    2.99
  -2   6   0   67.09    2.88
  -2  -6   0   68.78    3.26
   2  -6   0   65.81    3.74
  -2  -6   0   60.01    2.65
   2   6   1   12.28    1.96
  -2   6  -1   17.48    1.42
  -2   6  -1   12.73    2.08
  -2  -6  -1   11.94    2.79
   2  -6   1   13.01    2.71
  -2  -6  -1   10.52    2.12
   2   6   2   19.08    2.92
  -2   6  -2   15.73    1.72
  -2   6  -2   15.47    3.72
  -2  -6  -2   13.16    1.64
   2  -6   2   11.37    1.78
  -2  -6  -2   10.51    1.15
   2   6   3   14.80    2.13
  -2   6  -3   15.31    3.26
  -2   6  -3   17.60    4.89
  -2  -6  -3   14.07    4.04
  -2  -6  -3   12.76    1.43
   2  -6   3   16.22    1.89
   2   6   4    4.95    5.08
  -2   6  -4    6.84    1.50
  -2   6  -4   11.15    2.12
  -2  -6  -4    8.16    1.36
   2  -6   4   10.25    2.66
   2   6   5    1.84    0.98
  -2   6  -5    0.90    0.42
  -2   6  -5    2.69    1.12
  -2  -6  -5    4.18    1.31
  -2  -6  -5   -0.20    0.61
   2  -6   5    2.58    1.21
   2  -6   6   37.87    2.10
   2   6   6   41.59    3.18
  -2   6  -6   41.92    3.33
  -2  -6  -6   35.56    2.42
  -2  -6  -6   32.03    1.93
   2  -6   6   38.29    2.73
   2   6   7    4.21    1.82
  -2   6  -7    6.14    2.38
  -2  -6  -7    2.80    1.02
  -2  -6  -7    3.88    1.31
   2  -6   7    3.30    1.60
   2   6   8   55.88    4.51
  -2   6  -8   61.83    5.08
  -2  -6  -8   54.26    4.18
  -2  -6  -8   45.70    3.61
   2  -6   8   55.89    4.66
   2   6   9    3.04    1.83
  -2  -6  -9    2.08    1.22
  -2  -6  -9    1.49    0.74
   2  -6   9    2.64    1.55
   2   6  10   41.87    7.10
  -2   6 -10   42.58    4.76
  -2  -6 -10   42.46    9.82
  -2  -6 -10   34.72    7.15
   2  -6  10   41.61   10.06
   2   6  11   -0.20    1.26
  -2   6 -11    1.80    2.25
  -2  -6 -11   -0.94    1.26
  -2  -6 -11   -0.17    0.47
   2  -6  11    2.21    1.42
   2   6  12   13.56    2.10
  -2   6 -12    9.86    3.18
  -2  -6 -12   13.92    2.62
   2  -6  12   11.36    1.68
   2   6  13    2.49    1.52
  -2   6 -13    2.66    2.24
  -2  -6 -13    1.36    1.12
   2  -6  13    2.25    1.36
  -2   6 -14    9.97    3.09
  -2  -6 -14    6.91    2.24
   2  -6  14   -0.77    1.29
   2   6  15   -2.29    1.66
  -2   6 -15   -1.56    2.15
  -2  -6 -15    1.08    1.18
   2  -6  15   -0.92    0.97
  -2   7  15   13.83    4.34
   2   7 -15   17.11    5.49
   2  -7 -15   15.22    4.19
  -2  -7  15   13.46    6.46
  -2   7  14    1.28    2.22
   2   7 -14   -1.47    1.59
   2  -7 -14    0.29    1.21
  -2  -7  14    2.17    1.16
  -2   7  13   30.84    6.13
   2   7 -13   21.35    6.50
   2  -7 -13   18.56    4.56
  -2  -7  13   24.75    6.18
  -2   7  12    2.41    1.72
   2   7 -12   -1.66    1.56
   2  -7 -12   -1.73    1.38
  -2  -7  12    1.35    0.70
  -2   7  11   26.62    2.40
   2   7 -11   23.64    3.95
   2  -7 -11   24.77    3.90
  -2  -7  11   19.85    5.51
  -2   7  10   13.34    2.78
   2   7 -10   12.22    2.36
   2  -7 -10    9.64    1.61
  -2  -7  10    9.11    2.13
  -2   7   9   21.91    2.79
   2   7  -9   19.12    4.14
   2  -7  -9   19.77    2.51
  -2  -7   9   16.27    1.85
  -2   7   8    9.28    1.85
   2   7  -8    5.59    2.05
   2  -7  -8    5.04    1.76
  -2  -7   8    5.27    1.91
  -2   7   7   38.38    3.38
   2   7  -7   37.46    8.88
   2  -7  -7   34.76    7.61
  -2  -7   7   36.15    2.97
  -2   7   6    3.82    1.80
   2   7  -6    7.08    1.72
   2  -7  -6    3.98    1.18
  -2  -7   6    3.17    1.36
   2   7  -5  121.77    5.54
  -2   7   5  128.33    6.57
   2   7  -5  130.34    6.69
  -2   7   5  116.88    5.33
   2  -7  -5  105.90    5.67
  -2  -7   5  126.03    6.50
  -2   7   4    5.67    1.55
  -2   7   4    4.00    1.17
   2  -7  -4    3.02    1.75
   2   7  -3   96.54    5.08
  -2   7   3   98.78    5.55
  -2   7   3   89.57    4.55
  -2  -7   3   90.02    5.26
   2  -7  -3   80.37    5.02
  -2  -7   3   95.01    5.57
   2   7  -2   29.19    5.51
  -2   7   2   30.23    2.40
  -2   7   2   23.57    2.15
  -2  -7   2   25.18    4.80
   2  -7  -2   24.93    5.53
  -2  -7   2   26.28    3.63
   2   7  -1   16.93    3.65
  -2   7   1   15.23    2.26
  -2   7   1   12.60    2.98
  -2  -7   1   13.07    3.06
   2  -7  -1   20.29    2.61
  -2  -7   1   14.83    2.18
   2   7   0    5.16    1.25
  -2   7   0    7.41    1.56
  -2   7   0    6.35    1.24
  -2  -7   0    5.55    2.09
   2  -7   0    8.45    2.32
  -2  -7   0    6.72    1.50
   2   7   1   86.22    4.88
  -2   7  -1   86.19    4.68
  -2   7  -1   77.51    4.60
  -2  -7  -1   84.23    4.82
   2  -7   1   82.23    5.04
  -2  -7  -1   73.72    4.06
   2   7   2    1.45    0.66
  -2   7  -2   -0.02    0.37
  -2   7  -2    1.69    0.67
  -2  -7  -2    0.62    0.63
   2  -7   2   -0.76    1.59
  -2  -7  -2   -0.29    0.46
   2   7   3   69.38    5.23
  -2   7  -3   56.20    3.13
  -2   7  -3   55.23    3.52
  -2  -7  -3   56.25    3.76
  -2  -7  -3   61.97    3.56
   2  -7   3   49.60    3.43
   2   7   4   -1.48    1.73
  -2   7  -4   -0.12    0.46
  -2   7  -4    1.64    0.71
  -2  -7  -4   -0.80    1.07
  -2  -7  -4   -0.80    0.65
   2  -7   4    0.60    1.11
   2   7   5   69.31    9.99
  -2   7  -5   55.83    2.77
  -2   7  -5   57.76    3.54
  -2  -7  -5   61.05    3.70
  -2  -7  -5   51.77    2.81
   2  -7   5   63.15    4.19
   2   7   6   -0.05    1.90
  -2  -7  -6   -1.03    1.11
  -2  -7  -6   -0.78    0.75
   2  -7   6    0.78    1.43
   2   7   7   21.40    3.01
  -2   7  -7   22.10    3.15
  -2  -7  -7   16.48    2.21
  -2  -7  -7   10.47    1.88
   2  -7   7   16.17    4.08
   2   7   8    2.02    1.45
  -2   7  -8    3.44    1.89
  -2  -7  -8    4.18    1.36
  -2  -7  -8    1.73    0.66
   2  -7   8    1.04    1.37
   2   7   9   45.55    4.56
  -2   7  -9   48.63    4.80
  -2  -7  -9   44.23    3.87
  -2  -7  -9   30.71    5.61
   2  -7   9   41.37    9.49
   2   7  10   13.69    2.31
  -2   7 -10   13.50    2.86
  -2  -7 -10    7.89    1.51
   2  -7  10   14.83    2.60
   2   7  11   10.29    1.94
  -2   7 -11   13.20    2.33
  -2  -7 -11   13.49    1.60
   2  -7  11   16.74    2.52
   2   7  12    4.06    2.33
  -2   7 -12    3.81    2.60
  -2  -7 -12    2.91    1.12
   2  -7  12    4.65    1.86
   2   7  13   20.56    4.32
  -2   7 -13   21.19   19.15
  -2  -7 -13   16.70    2.39
   2  -7  13   19.16   17.77
   2   7  14   -0.36    0.89
  -2   7 -14   -0.70    2.56
  -2  -7 -14    0.12    0.99
   2  -7  14    1.86    1.34
  -2   8  15   -2.84    1.63
   2   8 -15    0.46    1.32
   2  -8 -15    0.58    0.83
  -2  -8  15   -0.69    1.85
  -2   8  14    1.33    1.12
   2   8 -14    3.20    1.90
   2  -8 -14    1.58    2.05
  -2  -8  14   -0.99    1.75
  -2   8  13   -1.60    1.75
   2   8 -13    1.15    1.27
   2  -8 -13    1.13    1.17
  -2  -8  13    2.04    1.88
  -2   8  12    4.20    2.23
   2   8 -12    2.20    1.37
   2  -8 -12    2.87    1.77
  -2  -8  12    3.03    1.83
  -2   8  11    4.65    2.39
   2   8 -11    1.82    1.27
   2  -8 -11   -0.85    1.49
  -2  -8  11    0.04    0.72
  -2   8  10   32.77    2.87
   2   8 -10   29.42    6.22
   2  -8 -10   34.02    5.93
  -2  -8  10   33.46    8.43
  -2   8   9    3.27    2.08
   2   8  -9    4.93    1.95
   2  -8  -9    5.52    1.79
  -2  -8   9    3.30    1.55
  -2   8   8   43.38    3.12
   2   8  -8   39.62    8.68
   2  -8  -8   33.09    5.40
  -2  -8   8   36.91    3.04
   2   8  -7    7.15    2.88
   2  -8  -7    6.30    0.99
  -2  -8   7    9.17    1.83
  -2   8   6   84.81    6.51
   2   8  -6   76.31    5.64
   2  -8  -6   63.39    6.86
  -2  -8   6   77.43    5.52
   2   8  -5    2.24    0.81
  -2   8   5    3.53    1.45
   2   8  -5    1.73    1.39
  -2   8   5    1.97    0.68
   2  -8  -5    3.75    1.54
  -2  -8   5    3.97    1.59
   2   8  -4  117.07    7.03
  -2   8   4  115.53    7.47
   2   8  -4  127.66    8.26
  -2   8   4  108.20    6.54
   2  -8  -4   99.39    6.71
  -2  -8   4  111.66    7.16
   2   8  -3   -0.06    0.28
  -2   8   3   -0.35    1.32
  -2   8   3    0.61    0.37
  -2  -8   3    1.19    0.92
   2  -8  -3    0.35    0.83
  -2  -8   3    0.95    0.55
   2   8  -2   38.70    4.60
  -2   8   2   34.98    2.80
  -2   8   2   34.15    4.73
  -2  -8   2   38.71    7.65
   2  -8  -2   34.85    3.10
  -2  -8   2   37.33    2.71
   2   8  -1    0.36    0.61
  -2   8   1    2.00    0.73
  -2   8   1    1.32    0.66
  -2  -8   1    1.64    0.57
   2  -8  -1    1.02    2.10
  -2  -8   1    2.45    0.55
   2   8   0    7.01    1.27
  -2   8   0    5.60    1.01
  -2   8   0    6.55    1.15
  -2  -8   0    7.60    1.37
   2  -8   0    2.92    1.59
  -2  -8   0    5.88    1.04
   2   8   1   35.46    6.29
  -2   8  -1   29.23    1.91
  -2   8  -1   38.22    6.69
  -2  -8  -1   30.61    2.32
   2  -8   1   31.34    9.10
  -2  -8  -1   29.59    2.42
   2   8   2   38.73    7.28
  -2   8  -2   38.61    2.25
  -2   8  -2   40.15    2.56
  -2  -8  -2   38.18    5.69
   2  -8   2   48.13    3.88
  -2  -8  -2   36.69    2.21
   2   8   3   20.87    2.40
  -2   8  -3   18.46    1.56
  -2   8  -3   22.72    4.57
  -2  -8  -3   18.87    3.59
  -2  -8  -3   16.33    3.93
   2  -8   3   17.95    4.52
   2   8   4    9.16    3.03
  -2   8  -4    5.88    2.23
  -2   8  -4    4.31    1.60
  -2  -8  -4    7.10    2.18
  -2  -8  -4    5.58    1.89
   2  -8   4    5.96    1.99
   2   8   5    1.08    0.87
  -2   8  -5    0.80    0.53
  -2   8  -5   -0.18    1.29
  -2  -8  -5    1.85    0.88
  -2  -8  -5    1.11    0.73
   2  -8   5   -1.17    1.49
   2   8   6   23.53    5.49
  -2   8  -6   20.32    3.52
  -2  -8  -6   19.22    4.25
  -2  -8  -6   15.57    3.39
   2  -8   6   23.64    3.06
   2   8   7    2.10    1.58
  -2   8  -7    3.34    1.39
  -2  -8  -7    3.26    1.42
  -2  -8  -7    2.74    1.08
   2  -8   7    5.05    2.16
   2   8   8   31.27    7.94
  -2   8  -8   30.87    3.35
  -2  -8  -8   30.38    6.16
  -2  -8  -8   26.41    2.45
   2  -8   8   29.52    6.40
   2   8   9    1.24    1.49
  -2   8  -9    2.35    1.52
  -2  -8  -9    2.00    1.17
   2  -8   9   -0.84    1.48
   2   8  10   33.72    6.60
  -2   8 -10   43.67    7.65
  -2  -8 -10   39.77    2.45
   2  -8  10   35.06    2.60
   2   8  11    2.69    1.65
  -2   8 -11    3.32    2.46
  -2  -8 -11    2.70    1.37
   2  -8  11    2.75    1.62
   2   8  12    6.74    2.11
  -2   8 -12    1.36    1.80
  -2  -8 -12    1.65    0.81
   2  -8  12    5.66    2.11
   2   8  13    1.10    2.48
  -2   8 -13   -0.72    2.24
  -2  -8 -13   -0.43    0.96
   2  -8  13   -1.19    1.30
   2   8  14    5.12    2.30
   2  -8  14    6.62    4.04
  -2   9  14   -0.30    1.75
   2   9 -14    1.86    1.33
   2  -9 -14    1.01    1.51
  -2  -9  14   -0.13    1.64
  -2   9  13    2.07    2.09
   2   9 -13    0.60    1.26
   2  -9 -13    2.48    1.79
  -2  -9  13   -0.56    1.55
  -2   9  12   -0.10    1.83
   2   9 -12    0.58    0.89
   2  -9 -12   -1.22    1.82
  -2  -9  12   -0.18    1.55
  -2   9  11    3.19    2.16
   2   9 -11    1.71    1.13
   2  -9 -11    3.74    1.52
  -2  -9  11    1.13    1.69
  -2   9  10   -1.11    1.60
   2   9 -10   -0.41    1.50
   2  -9 -10   -0.68    1.64
  -2  -9  10   -0.73    1.31
  -2   9   9    6.05    1.91
   2   9  -9    8.95    2.34
   2  -9  -9    9.09    2.88
  -2  -9   9    7.12    1.12
  -2   9   8   14.19    2.36
   2   9  -8   11.72    3.80
   2  -9  -8    6.09    1.17
  -2  -9   8   10.05    2.02
  -2   9   7   32.79    3.19
   2   9  -7   32.35    6.11
   2  -9  -7   30.96    7.82
  -2  -9   7   30.45    6.37
  -2   9   6    2.51    1.60
   2   9  -6    0.81    0.60
   2  -9  -6    3.18    1.80
  -2  -9   6   -1.61    1.20
  -2   9   5   39.47    7.77
   2   9  -5   39.77    7.29
   2  -9  -5   31.82    2.77
  -2  -9   5   35.25    5.36
   2   9  -4    6.88    2.00
  -2   9   4   12.88    1.98
   2   9  -4   12.74    2.41
  -2   9   4    6.44    2.09
   2  -9  -4   13.51    3.83
  -2  -9   4    9.97    1.51
   2   9  -3   13.79    2.61
  -2   9   3   12.54    2.15
  -2   9   3   14.77    2.75
  -2  -9   3   15.21    2.00
   2  -9  -3   11.91    2.99
  -2  -9   3   18.28    2.97
   2   9  -2   19.12    4.20
  -2   9   2   19.77    4.51
  -2   9   2   19.58    3.47
  -2  -9   2   21.10    2.15
   2  -9  -2   16.41    3.14
  -2  -9   2   19.58    2.53
   2   9  -1    5.56    1.91
  -2   9   1    2.82    1.00
  -2   9   1    3.64    1.15
  -2  -9   1    6.00    2.20
   2  -9  -1    0.41    2.13
  -2  -9   1    1.96    0.83
   2   9   0    0.81    0.63
  -2   9   0   -0.73    0.86
  -2   9   0   -0.12    0.78
  -2  -9   0    0.06    1.19
   2  -9   0    2.30    1.45
  -2  -9   0    1.28    0.79
   2   9   1    0.74    1.25
  -2   9  -1   -0.49    0.74
  -2   9  -1   -0.53    0.98
  -2  -9  -1   -0.27    1.12
   2  -9   1    0.17    1.84
  -2  -9  -1    0.54    0.59
   2   9   2   12.24    2.64
  -2   9  -2    9.43    1.22
  -2   9  -2   12.78    2.01
  -2  -9  -2   10.02    2.96
   2  -9   2   11.78    2.14
  -2  -9  -2    9.83    1.15
   2   9   3    3.91    1.70
  -2   9  -3    1.08    0.38
  -2   9  -3    3.65    1.54
  -2  -9  -3    1.11    1.11
  -2  -9  -3    1.32    0.85
   2  -9   3    0.25    1.70
   2   9   4   17.79    2.86
  -2   9  -4   11.68    2.44
  -2   9  -4   18.18    3.26
  -2  -9  -4   15.26    2.78
  -2  -9  -4    9.23    3.09
   2  -9   4   13.19    3.83
  -2   9  -5   12.98    2.93
  -2  -9  -5   10.47    1.16
   2  -9   5   11.66    2.15
   2   9   6   14.62    2.58
  -2   9  -6   12.14    2.27
  -2  -9  -6   10.74    2.98
  -2  -9  -6   10.02    2.44
   2  -9   6   12.56    2.30
   2   9   7    0.81    1.39
  -2   9  -7    1.54    1.57
  -2  -9  -7    3.66    1.26
  -2  -9  -7    2.89    1.25
   2  -9   7    3.30    1.78
   2   9   8    8.70    2.32
  -2   9  -8    7.93    2.89
  -2  -9  -8    9.49    1.87
  -2  -9  -8    4.48    1.24
   2  -9   8    6.89    1.62
   2   9   9   19.78    3.90
  -2   9  -9   22.75    3.28
  -2  -9  -9   17.98    1.69
   2  -9   9   19.15    3.89
   2   9  10    4.06    1.90
  -2   9 -10    2.09    2.12
  -2  -9 -10    2.37    0.99
   2  -9  10    0.34    1.56
   2   9  11    8.67    3.19
  -2   9 -11    8.61    2.69
  -2  -9 -11    6.51    1.79
   2  -9  11    3.77    2.21
   2   9  12    0.94    2.17
  -2   9 -12   -3.00    2.09
  -2  -9 -12    1.42    1.17
   2  -9  12   -0.70    1.55
   2   9  13   10.55    3.86
  -2   9 -13   17.99    5.77
   2  -9  13   10.25    3.36
  -2  10  13    6.78    2.61
   2  10 -13    5.67    2.02
   2 -10 -13    0.75    0.85
  -2 -10  13    1.35    0.84
  -2  10  12    1.06    1.25
   2  10 -12    2.55    2.04
   2 -10 -12    4.19    1.29
  -2 -10  12    5.41    1.94
  -2  10  11   -1.11    1.67
   2  10 -11   -0.58    1.68
   2 -10 -11    0.51    1.07
  -2 -10  11    0.79    1.16
  -2  10  10    2.58    1.25
   2  10 -10    2.67    1.91
   2 -10 -10    3.98    2.21
  -2 -10  10    0.29    1.43
  -2  10   9    1.72    1.58
   2  10  -9    2.86    1.11
   2 -10  -9    1.00    1.19
  -2 -10   9    1.03    1.26
  -2  10   8   19.87    5.08
   2  10  -8   15.83    3.95
   2 -10  -8   17.86    4.05
  -2 -10   8   22.81    3.42
  -2  10   7    5.07    1.78
   2  10  -7    5.67    0.92
   2 -10  -7    6.59    2.09
  -2 -10   7    8.42    1.61
  -2  10   6    4.11    1.53
   2  10  -6    3.47    1.25
   2 -10  -6    0.38    2.03
  -2 -10   6    3.99    1.63
  -2  10   5   12.73    2.11
   2  10  -5   11.18    2.33
   2 -10  -5    7.95    1.80
  -2 -10   5    8.43    1.98
   2  10  -4   11.67    2.44
  -2  10   4   16.32    3.78
   2  10  -4   16.27    2.02
  -2  10   4   14.32    2.35
   2 -10  -4   14.84    3.17
  -2 -10   4   17.93    2.73
   2  10  -3    2.89    0.85
  -2  10   3    4.65    1.92
   2  10  -3    3.82    1.11
  -2  10   3    3.49    0.97
   2 -10  -3    3.69    2.05
  -2 -10   3    3.69    0.91
   2  10  -2   19.59    3.81
  -2  10   2   21.19    1.75
  -2  10   2   19.87    3.95
  -2 -10   2   21.94    3.89
   2 -10  -2   21.18    3.82
  -2 -10   2   21.97    4.43
   2  10  -1    1.25    0.75
  -2  10   1    0.97    0.94
  -2  10   1    0.99    0.50
  -2 -10   1   -0.50    1.21
   2 -10  -1   -0.21    1.93
  -2 -10   1    0.40    0.32
   2  10   0   39.19    3.32
  -2  10   0   48.55    2.33
  -2  10   0   48.07    1.96
  -2 -10   0   39.27    2.57
   2 -10   0   41.14    2.75
  -2 -10   0   36.38    1.90
   2  10   1   -0.37    1.13
  -2  10  -1   -0.97    0.74
  -2  10  -1    1.00    0.50
  -2 -10  -1   -0.67    1.07
   2 -10   1    0.55    1.44
  -2 -10  -1   -0.02    0.90
   2  10   2   49.31   10.48
  -2  10  -2   48.97    7.32
  -2  10  -2   50.72    3.56
  -2 -10  -2   45.64    9.59
   2 -10   2   49.84    3.82
  -2 -10  -2   42.18    7.53
   2  10   3    8.70    2.53
  -2  10  -3    8.56    1.02
  -2  10  -3    9.18    1.89
  -2 -10  -3    7.09    1.96
  -2 -10  -3    7.28    1.24
   2 -10   3    8.60    4.82
   2  10   4   35.40    6.87
  -2  10  -4   34.01    5.75
  -2 -10  -4   25.34    8.10
  -2 -10  -4   28.49    2.66
   2 -10   4   29.72    3.18
   2  10   5    3.84    2.43
  -2  10  -5   -1.46    1.39
  -2 -10  -5   -0.91    1.05
   2 -10   5    1.45    1.63
   2  10   6   29.30    5.53
  -2  10  -6   32.74    5.17
  -2 -10  -6   23.86    4.64
  -2 -10  -6   25.26    1.63
   2 -10   6   31.70    6.62
   2  10   7    1.97    1.26
  -2  10  -7    1.47    0.98
  -2 -10  -7    0.16    0.49
   2 -10   7    1.47    1.68
   2  10   8    3.96    2.15
  -2  10  -8    5.69    2.28
  -2 -10  -8    6.57    1.87
   2 -10   8    8.19    1.90
   2  10   9   -0.11    1.87
  -2  10  -9   -1.34    1.83
  -2 -10  -9   -0.34    0.91
   2 -10   9   -0.98    1.33
   2  10  10    3.44    2.14
  -2  10 -10    8.24    2.82
  -2 -10 -10    1.46    0.80
   2 -10  10    4.50    1.03
   2  10  11   -0.92    2.14
  -2  10 -11   -1.07    1.98
  -2 -10 -11   -0.41    0.90
   2  10  12    3.17    2.08
  -2  10 -12    5.03    2.62
   2 -10  12    5.11    2.48
  -2  11  12    3.29    2.17
   2  11 -12    0.55    1.14
   2 -11 -12   -3.18    1.62
  -2 -11  12   -1.75    1.69
  -2  11  11   12.17    4.28
   2  11 -11   14.93    4.01
   2 -11 -11   10.68    4.46
  -2 -11  11   13.04    4.00
  -2  11  10    4.13    3.82
   2  11 -10    2.33    1.88
   2 -11 -10    0.39    1.03
  -2 -11  10    1.24    1.83
  -2  11   9   12.12    3.78
   2  11  -9   12.31    3.92
   2 -11  -9    8.83    2.80
  -2 -11   9   11.97    2.90
  -2  11   8    1.69    1.09
   2  11  -8   -0.98    1.67
   2 -11  -8   -0.41    1.87
  -2 -11   8    1.92    1.53
  -2  11   7   13.05    3.05
   2  11  -7   13.86    3.17
   2 -11  -7   11.09    2.90
  -2 -11   7   14.23    2.79
  -2  11   6   -2.26    1.60
   2  11  -6    1.63    0.68
   2 -11  -6   -1.99    1.90
  -2 -11   6    1.94    1.29
  -2  11   5   19.26    5.64
   2  11  -5   19.86    5.24
   2 -11  -5   16.37    2.79
  -2 -11   5   17.92    4.74
  -2  11   4    2.00    1.41
   2  11  -4    4.19    1.66
   2 -11  -4    0.83    1.93
  -2 -11   4    2.07    0.55
  -2  11   3    6.59    1.83
   2  11  -3    3.16    1.66
  -2  11   3    2.93    0.73
   2 -11  -3    4.20    1.79
  -2 -11   3    3.24    1.16
   2  11  -2   10.25    1.34
  -2  11   2   10.80    2.45
  -2  11   2   11.12    2.27
  -2 -11   2   14.64    2.08
   2 -11  -2   13.03    3.04
  -2 -11   2    8.33    1.49
   2  11  -1   13.54    3.20
  -2  11   1   17.18    2.14
  -2  11   1   16.62    2.68
  -2 -11   1   17.61    3.31
   2 -11  -1   12.91    2.65
  -2 -11   1   15.19    3.55
   2  11   0    9.35    1.89
  -2  11   0   13.22    1.77
  -2  11   0   12.39    2.15
  -2 -11   0    8.34    2.27
   2 -11   0   15.34    3.07
  -2 -11   0    9.39    1.83
   2  11   1    9.39    2.30
  -2  11  -1   12.46    1.65
  -2  11  -1    9.58    1.90
  -2 -11  -1   10.96    2.71
   2 -11   1   12.81    2.43
  -2 -11  -1    9.74    2.35
   2  11   2   -0.16    1.44
  -2  11  -2   -0.13    0.58
  -2  11  -2    1.04    0.48
  -2 -11  -2    2.14    1.25
   2 -11   2    1.05    0.57
  -2 -11  -2    0.99    0.58
   2  11   3   30.97    5.56
  -2  11  -3   31.57    3.69
  -2 -11  -3   34.27    2.23
  -2 -11  -3   29.00    1.74
   2 -11   3   38.95    8.89
   2  11   4    1.41    1.30
  -2  11  -4    0.56    0.67
  -2 -11  -4   -0.15    1.10
  -2 -11  -4    0.17    0.39
   2 -11   4    0.47    0.55
   2  11   5   23.92    6.68
  -2  11  -5   25.12    4.47
  -2 -11  -5   31.00    3.60
  -2 -11  -5   16.30    3.82
   2 -11   5   28.51    6.57
   2  11   6    1.48    2.00
  -2 -11  -6    0.89    0.99
   2  11   7    9.68    4.63
  -2  11  -7   20.51    5.12
  -2 -11  -7   21.73    4.27
   2 -11   7   17.48    3.74
   2  11   8    3.20    1.78
  -2  11  -8    0.11    0.84
  -2 -11  -8   -0.23    0.49
   2 -11   8   -1.12    1.57
   2  11   9   17.50    4.16
  -2  11  -9   16.73    4.07
  -2 -11  -9   12.76    2.99
   2 -11   9   15.00    4.44
   2  11  10   -3.28    1.92
  -2  11 -10    3.02    1.81
  -2 -11 -10    0.63    0.85
   2 -11  10    2.61    1.50
   2  11  11    3.16    2.04
  -2  11 -11   -0.60    1.87
   2 -11  11    3.30    1.94
  -2  12  10    6.61    2.31
   2  12 -10    4.08    2.07
   2 -12 -10    0.82    1.44
  -2 -12  10    4.17    1.46
  -2  12   9   -0.79    1.99
   2  12  -9    1.66    1.20
   2 -12  -9    1.60    2.16
  -2 -12   9    1.20    1.55
  -2  12   8    3.48    1.87
   2 -12  -8    5.34    2.31
  -2 -12   8    3.99    1.78
  -2  12   7    0.12    1.01
   2  12  -7    2.26    1.31
   2 -12  -7   -0.86    1.83
  -2 -12   7    2.07    1.60
  -2  12   6    0.59    0.76
   2  12  -6    0.94    1.12
   2 -12  -6   -1.04    1.69
  -2 -12   6   -1.73    1.23
  -2  12   5    2.02    0.96
   2  12  -5    0.61    1.17
   2 -12  -5    2.48    2.19
  -2 -12   5    1.56    0.94
  -2  12   4   31.97    2.40
   2  12  -4   36.69    8.44
   2 -12  -4   27.55    7.14
  -2 -12   4   31.20    5.46
  -2  12   3    1.32    1.23
   2  12  -3   -0.65    1.29
   2 -12  -3    1.54    1.05
  -2 -12   3    0.32    0.47
   2  12  -2   19.28    3.87
  -2  12   2   23.61    5.83
   2  12  -2   26.27    7.18
  -2  12   2   15.66    2.42
   2 -12  -2   25.31    2.54
  -2 -12   2   23.93    6.10
   2  12  -1    0.86    0.71
  -2  12   1    0.45    1.03
  -2  12   1    1.02    0.28
  -2 -12   1   -0.98    1.34
   2 -12  -1   -2.71    2.05
  -2 -12   1    1.50    1.08
   2  12   0   39.64    8.05
  -2  12   0   45.49    6.64
  -2  12   0   41.09    5.95
  -2 -12   0   45.83   32.83
   2 -12   0   46.80   32.41
  -2 -12   0   40.05   28.87
   2  12   1    1.99    0.62
  -2  12  -1    0.31    0.72
  -2  12  -1    0.88    0.59
  -2 -12  -1   -0.77    1.14
   2 -12   1    1.87    1.81
  -2 -12  -1    1.38    0.89
   2  12   2   32.17    5.00
  -2  12  -2   30.17    9.92
  -2 -12  -2   38.74    2.63
   2 -12   2   46.78   32.46
  -2 -12  -2   24.78    5.01
   2  12   3    3.63    1.63
  -2  12  -3    2.56    1.08
  -2 -12  -3    1.93    1.11
  -2 -12  -3    1.78    0.47
   2 -12   3    4.08    2.22
   2  12   4   13.84    3.57
  -2  12  -4    8.58    1.77
  -2 -12  -4    9.92    1.95
  -2 -12  -4    7.14    1.84
   2 -12   4   13.33    4.13
   2  12   5    2.48    1.32
  -2  12  -5    1.99    0.84
  -2 -12  -5    2.41    1.33
   2 -12   5    1.56    1.60
   2  12   6    3.25    2.35
  -2  12  -6    4.37    2.07
  -2 -12  -6    2.82    1.54
   2 -12   6    1.72    1.91
   2  12   7    0.84    1.26
  -2  12  -7   -0.20    1.52
  -2 -12  -7    0.95    1.14
   2 -12   7   -2.29    1.77
   2  12   8    0.10    0.94
  -2  12  -8    2.43    2.03
  -2 -12  -8    1.50    0.93
   2 -12   8    3.34    2.26
   2  12   9    5.02    2.44
  -2  12  -9    4.19    2.14
   2 -12   9    1.36    1.72
  -2  13   9    6.48    2.41
  -2  13   8   -1.30    1.75
   2  13  -8    2.44    1.28
   2 -13  -8    2.13    1.57
  -2 -13   8    1.51    1.53
  -2  13   7    7.92    1.86
   2  13  -7    8.15    1.94
   2 -13  -7    8.69    3.22
  -2 -13   7    9.21    2.51
  -2  13   6    2.49    1.93
   2  13  -6    2.76    1.56
   2 -13  -6    4.35    2.11
  -2 -13   6    0.60    1.46
  -2  13   5    3.21    2.11
   2  13  -5    4.08    1.42
   2 -13  -5    5.83    2.12
  -2 -13   5    4.09    1.49
  -2  13   4    1.71    1.47
   2  13  -4    0.14    0.77
   2 -13  -4    3.20    1.77
  -2 -13   4    0.49    0.55
  -2  13   3    5.05    2.56
   2  13  -3    3.71    1.88
   2 -13  -3    2.76    2.59
  -2 -13   3    3.76    1.92
  -2  13   2    1.53    1.62
   2  13  -2    1.93    0.79
   2 -13  -2    2.88    1.22
  -2 -13   2    0.45    1.22
   2  13  -1   11.24    3.58
  -2  13   1   21.33    4.18
   2  13  -1   20.59    5.27
   2 -13  -1   12.66    3.72
  -2 -13   1   14.70    4.04
   2  13   0    0.90    0.98
  -2  13   0    0.87    0.79
  -2  13   0    1.39    1.10
  -2 -13   0    1.15    1.07
   2 -13   0    1.82    1.03
  -2 -13   0    0.38    0.67
   2  13   1    3.34    1.57
  -2  13  -1    3.85    1.66
  -2 -13  -1    3.52    1.57
   2 -13   1    6.41    2.61
  -2 -13  -1    3.40    1.58
   2  13   2    1.77    1.11
  -2  13  -2    0.94    0.80
   2 -13   2    1.88    1.28
  -2 -13  -2    1.65    0.95
   2  13   3    8.66    2.40
  -2  13  -3    7.68    2.21
  -2 -13  -3    5.93    2.65
  -2 -13  -3    6.43    2.12
   2 -13   3   10.88    3.07
   2  13   4    3.07    1.60
  -2  13  -4    1.63    0.89
  -2 -13  -4    3.50    1.81
   2 -13   4    6.00    2.41
   2  13   5   11.72    3.48
  -2  13  -5   10.52    4.11
  -2 -13  -5   11.27    1.93
   2 -13   5   13.66    3.12
  -2  13  -6    2.08    1.33
  -2 -13  -6    1.69    1.31
   2 -13   6    1.43    1.96
   2  13   7    2.64    1.88
  -2 -13  -7    5.37    1.78
   2 -13   7    4.44    1.55
  -2  14   6   -2.06    1.49
   2  14  -6    0.28    0.92
   2 -14  -6    2.52    2.68
  -2 -14   6    2.36    1.76
  -2  14   5    0.07    1.28
   2  14  -5    0.57    1.08
   2 -14  -5    2.07    1.99
  -2 -14   5    0.55    1.47
  -2  14   4    1.73    1.25
   2  14  -4    1.03    1.11
   2 -14  -4   -1.10    1.70
  -2 -14   4    0.69    0.97
  -2  14   3   -0.18    1.21
   2  14  -3   -1.94    1.21
   2 -14  -3   -0.10    1.71
  -2 -14   3   -0.83    1.03
  -2  14   2    3.48    2.01
   2  14  -2    4.36    1.52
   2 -14  -2    2.01    1.37
  -2 -14   2    1.40    1.31
  -2  14   1    1.79    1.33
   2  14  -1   -0.27    0.82
   2 -14  -1   -0.66    1.75
  -2 -14   1    2.99    1.84
   2  14   0    1.49    1.34
   2 -14   0   -1.01    1.58
  -2 -14   0    0.32    0.96
   2  14   1    0.30    0.71
  -2 -14  -1    0.86    1.10
   2 -14   1   -2.36    1.71
  -2 -14  -1    1.69    1.25
   2  14   2   -0.46    1.20
  -2  14  -2    0.59    0.77
  -2 -14  -2    0.25    0.55
   2 -14   2    0.53    1.42
   2  14   3    1.19    1.40
  -2  14  -3   -0.18    1.16
  -2 -14  -3    1.60    1.42
   2 -14   3    3.10    1.28
   2  14   4    0.50    0.97
  -2  14  -4    1.11    1.41
  -2 -14  -4    0.77    1.20
   2 -14   4    2.12    1.60
   2  14   5    1.79    1.29
  -2  14  -5    0.60    0.70
  -2 -14  -5    1.15    1.33
   2 -14   5    0.37    0.99
  -3   0  17    0.56    1.81
   3   0 -16    5.77    2.00
  -3   0  16    3.12    2.09
  -3   0  15    0.48    0.78
   3   0 -15    1.11    1.19
  -3   0  15    0.41    0.76
  -3   0  14   24.38    2.94
   3   0 -14   16.42    4.56
  -3   0  13    1.19    0.89
   3   0 -13    2.08    0.91
  -3   0  13    0.91    1.52
  -3   0  12   84.33   28.26
   3   0 -12   71.66    2.86
  -3   0  12   80.46    3.56
  -3   0  11    2.05    1.11
   3   0 -11   -1.27    0.88
  -3   0  11    1.74    1.04
  -3   0  10   81.27    5.28
   3   0 -10   70.87    5.87
  -3   0  10   77.63    5.83
  -3   0   9   -0.66    0.95
   3   0  -9    1.35    0.56
  -3   0   9    1.04    1.01
  -3   0   8   99.38    5.34
   3   0  -8   97.98    5.16
  -3   0   8  102.33    5.74
  -3   0   7    0.69    0.93
   3   0  -7    0.19    0.19
  -3   0   7   -0.51    1.16
  -3   0   6  121.36    3.66
   3   0  -6  124.60    3.27
  -3   0   6  117.39    3.69
  -3   0   5    0.29    0.76
  -3   0   5    0.21    0.52
  -3   0   5    0.38    1.04
  -3   0   4   74.11    2.75
  -3   0   4   69.88    2.06
  -3   0   4   73.53    3.96
  -3   0   3   -1.85    0.82
  -3   0   3   -0.20    0.53
   3   0  -3    1.13    0.49
  -3   0   2  171.43    4.06
  -3   0   2  167.52    3.93
   3   0  -2  167.29    3.71
  -3   0   1    0.13    0.43
   3   0  -1    0.75    0.56
  -3   0   0   13.84    1.51
  -3   0   0   17.45    4.16
   3   0   0   13.42    2.25
  -3   0  -1   -1.25    1.04
  -3   0  -1   -2.36    1.02
   3   0   1    0.68    0.43
   3   0   2   29.26    1.49
  -3   0  -2   24.75    1.44
   3   0   2   22.11    0.83
   3   0   3   -0.62    1.07
  -3   0  -3   -0.07    1.34
   3   0   3    0.16    0.31
   3   0   4   90.66    4.07
  -3   0  -4   86.46    3.18
   3   0   4   86.38    2.40
   3   0   5    1.01    0.55
  -3   0  -5    3.33    1.66
   3   0   5   -0.20    0.37
   3   0   6   11.10    2.96
  -3   0  -6    9.77    3.17
   3   0   6   10.99    1.26
   3   0   7   -0.49    1.11
  -3   0  -7    1.43    1.29
   3   0   7   -0.41    0.52
   3   0   8   10.51    2.19
  -3   0  -8   12.86    2.64
   3   0   8    7.65    2.07
   3   0   9    0.93    1.19
  -3   0  -9   -1.39    2.08
   3   0   9    0.64    0.40
   3   0  10   28.85    4.88
  -3   0 -10   25.66    2.54
   3   0  10   25.28    2.70
   3   0  11    0.24    0.55
  -3   0 -11    1.04    0.86
   3   0  11   -1.30    0.55
   3   0  12   -1.17    1.08
  -3   0 -12    1.44    1.70
   3   0  12    1.21    0.71
   3   0  13    0.97    1.34
  -3   0 -13    2.37    1.41
   3   0  13   -0.76    0.71
   3   0  14    2.76    1.42
  -3   0 -14    4.80    2.93
   3   0  14    4.97    2.36
  -3   0 -15    1.25    2.13
  -3  -1  17   11.21    3.35
  -3   1  17    7.83    3.17
  -3   1  16    2.35    1.37
   3   1 -16    0.76    0.79
  -3  -1  16    3.33    2.07
  -3   1  16    0.21    1.59
  -3   1  15    0.87    0.80
   3   1 -15    1.17    1.45
   3  -1 -15    3.23    1.71
  -3  -1  15    0.57    1.53
  -3   1  15    0.79    1.68
  -3   1  14   -0.24    0.83
  -3  -1  14    0.65    0.66
   3   1 -14   -2.59    1.06
   3  -1 -14    1.84    0.96
  -3  -1  14    1.06    1.62
  -3   1  14   -2.07    1.44
  -3   1  13   17.84    4.42
  -3  -1  13   18.51    1.96
   3   1 -13   15.16    4.30
   3  -1 -13   19.55    2.90
  -3  -1  13   19.61    2.49
  -3   1  13   20.68    2.67
  -3   1  12    8.90    1.84
  -3  -1  12    9.32    1.06
   3   1 -12   10.40    1.48
   3  -1 -12    8.08    1.31
  -3  -1  12   12.60    1.82
  -3   1  12   10.51    2.35
  -3   1  11   -0.36    1.02
  -3  -1  11   -0.04    0.71
   3   1 -11    1.11    0.78
   3  -1 -11    1.13    0.85
  -3  -1  11   -0.81    1.30
  -3   1  11    2.41    1.66
  -3   1  10    0.77    1.21
  -3  -1  10    2.12    0.90
   3   1 -10    3.39    1.20
   3  -1 -10    2.93    1.10
  -3  -1  10    1.84    0.78
  -3   1  10    3.03    2.35
  -3   1   9  105.20    5.32
  -3  -1   9  104.96    5.16
   3   1  -9  104.57    5.16
   3  -1  -9  104.14    4.96
  -3  -1   9  102.62    6.41
  -3   1   9  109.68    5.78
  -3   1   8    6.82    1.76
  -3  -1   8    5.47    1.11
   3   1  -8    3.75    0.99
   3  -1  -8    4.20    0.73
  -3  -1   8    1.67    1.10
  -3   1   8    3.97    1.39
  -3   1   7   18.42    2.78
  -3  -1   7   15.28    1.82
   3   1  -7   16.93    3.21
   3  -1  -7   15.52    2.83
  -3  -1   7   16.37    3.18
  -3   1   7   16.08    3.90
  -3  -1   6   29.32    1.33
   3   1  -6   32.77    3.84
   3  -1  -6   34.73    3.50
  -3  -1   6   30.40    1.59
  -3   1   5  126.14    3.71
  -3  -1   5  117.14    3.36
   3  -1  -5  120.71    2.97
  -3  -1   5  114.23    3.16
   3  -1  -5  115.63    3.52
  -3  -1   5  114.27    3.54
  -3   1   4    4.56    1.20
  -3  -1   4    1.81    0.72
  -3  -1   4    0.95    0.62
  -3   1   4    1.42    0.49
   3  -1  -4    0.67    0.26
  -3  -1   4    2.44    0.83
  -3   1   3   43.86    1.94
  -3  -1   3   38.34    1.58
  -3   1   3   39.18    1.98
  -3  -1   3   39.89    1.62
   3  -1  -3   34.93    1.54
  -3  -1   3   39.18    1.52
  -3   1   2   53.58    2.09
  -3  -1   2   54.75    1.94
  -3   1   2   54.46    1.55
  -3  -1   2   51.21    1.72
   3  -1  -2   49.82    2.62
  -3  -1   2   50.65    1.63
  -3   1   1    8.83    1.49
  -3  -1   1   10.97    1.49
  -3   1   1    7.38    1.07
  -3  -1   1    7.42    0.95
   3   1  -1    9.21    1.78
   3  -1  -1   10.12    1.75
  -3   1   0   28.95    1.42
  -3  -1   0   28.58    1.72
  -3   1   0   26.65    1.22
  -3  -1   0   27.88    1.33
   3   1   0   25.97    0.88
   3  -1   0   24.92    2.33
   3   1   1   67.46    2.41
  -3   1  -1   56.16    2.16
  -3   1  -1   53.07    2.01
  -3  -1  -1   54.06    2.09
   3   1   1   52.22    1.27
   3  -1   1   56.72    4.26
  -3   1  -2    4.31    1.06
  -3  -1  -2    3.52    1.03
   3  -1   2    3.36    0.87
   3   1   2    2.25    0.44
   3  -1   3   70.70    2.53
   3   1   3   80.72    3.95
  -3   1  -3   60.00    2.97
  -3  -1  -3   59.03    2.63
   3  -1   3   61.62    2.68
   3  -1   4   10.81    2.11
   3   1   4   11.34    2.04
  -3   1  -4   14.06    2.38
  -3  -1  -4    8.89    1.42
   3  -1   4    9.28    0.69
   3   1   4    9.21    0.79
   3  -1   5  125.92    5.83
   3   1   5  127.47    5.37
  -3   1  -5  119.15    5.40
  -3  -1  -5  119.88    5.35
   3  -1   5  117.02    4.74
   3   1   5  119.85    4.37
   3  -1   6   16.61    5.19
   3   1   6   17.47    2.68
  -3   1  -6   17.31    4.94
  -3  -1  -6   14.76    3.30
   3   1   6   13.57    1.69
   3  -1   7   54.09    3.66
   3   1   7   60.15    6.98
  -3   1  -7   52.14    4.57
  -3  -1  -7   56.55    8.04
   3  -1   7   50.24    3.51
   3   1   7   48.57    2.73
   3  -1   8    1.24    0.88
   3   1   8    2.14    1.10
  -3   1  -8   -0.13    2.24
  -3  -1  -8    4.90    2.80
   3  -1   8    0.98    0.32
   3   1   8    0.90    0.72
   3  -1   9  127.76   22.76
   3   1   9  119.88    7.81
  -3   1  -9  116.43    7.85
  -3  -1  -9  115.08    7.83
   3  -1   9  122.91    7.83
   3   1   9  125.35   21.79
   3  -1  10    7.14    2.75
   3   1  10    7.65    1.44
  -3   1 -10    4.55    1.56
  -3  -1 -10    6.55    3.25
   3  -1  10    3.82    1.25
   3   1  10    5.42    1.22
   3  -1  11  105.71    8.09
   3   1  11  123.85    3.99
  -3   1 -11  107.90    8.80
  -3  -1 -11   95.68    7.78
   3  -1  11   93.34    8.15
   3   1  11   96.88    7.29
   3  -1  12    3.02    0.99
  -3   1 -12    5.36    2.44
  -3  -1 -12    6.09    3.06
   3  -1  12    5.17    1.33
   3   1  12    3.61    1.11
   3  -1  13    3.94    1.72
   3   1  13    3.04    1.26
  -3   1 -13    4.58    2.47
  -3  -1 -13    0.83    2.00
   3  -1  13    1.70    0.92
   3   1  13    3.37    1.55
   3   1  14    3.74    1.88
  -3   1 -14   -2.30    2.11
  -3  -1 -14    0.72    1.36
   3  -1  14    1.11    1.04
   3   1  15    1.44    0.79
  -3   1 -15    2.10    2.48
  -3  -1 -15    1.69    1.60
  -3   2  17    2.22    1.54
   3   2 -17    0.67    0.90
   3  -2 -17    1.93    1.45
  -3  -2  17    5.67    2.14
  -3   2  16    0.78    1.16
   3   2 -16    2.92    1.51
   3  -2 -16    2.67    1.71
  -3  -2  16    4.12    4.06
  -3   2  15    4.31    2.07
   3   2 -15    4.72    1.80
   3  -2 -15    5.73    4.65
  -3  -2  15    6.74    2.11
  -3   2  14   11.36    2.08
   3   2 -14   11.92    2.10
   3  -2 -14   10.80    2.11
  -3  -2  14    9.32    2.14
  -3   2  13    7.40    1.73
  -3  -2  13    4.66    0.80
   3   2 -13    3.20    1.69
   3  -2 -13    2.82    0.54
   3  -2 -13    3.74    1.13
  -3  -2  13    6.83    2.31
  -3   2  12   77.59    4.21
  -3  -2  12   69.45    3.33
   3  -2 -12   68.04    3.25
   3  -2 -12   76.14    4.61
  -3  -2  12   65.45    3.80
  -3   2  11    0.04    1.14
  -3  -2  11   -0.31    0.54
   3   2 -11    0.65    0.57
   3  -2 -11   -0.88    0.60
   3  -2 -11    2.87    1.66
  -3  -2  11    0.60    0.72
  -3   2  10   34.54    2.95
  -3  -2  10   36.00    2.70
   3   2 -10   35.11    6.71
   3  -2 -10   33.37    3.40
   3  -2 -10   41.19    9.26
  -3  -2  10   40.03   10.76
  -3   2   9    6.32    1.33
  -3  -2   9    3.59    0.91
   3   2  -9    4.26    1.40
   3  -2  -9    2.63    0.73
   3  -2  -9    5.10    1.87
  -3  -2   9    4.19    0.93
  -3   2   8   24.53    2.29
  -3  -2   8   24.73    1.84
   3   2  -8   30.69    4.88
   3  -2  -8   22.64    1.49
   3  -2  -8   28.53    5.23
  -3  -2   8   26.65    6.11
  -3   2   7    3.60    1.16
  -3  -2   7    4.03    0.74
   3   2  -7    3.27    0.56
   3  -2  -7    2.74    0.51
   3  -2  -7    3.13    0.93
  -3  -2   7    3.64    1.10
  -3   2   6   58.30    3.00
  -3  -2   6   52.35    2.45
   3   2  -6   60.10    3.17
   3  -2  -6   52.25    2.08
   3  -2  -6   51.94    2.78
  -3  -2   6   53.24    3.52
  -3   2   5   22.76    4.80
  -3  -2   5   23.21    1.28
   3  -2  -5   21.77    1.17
  -3  -2   5   21.49    1.19
   3  -2  -5   23.03    4.28
  -3  -2   5   24.69    1.55
  -3   2   4  111.88    3.56
  -3  -2   4  114.12    3.26
  -3  -2   4  110.17    3.27
  -3   2   4  106.11    2.40
   3  -2  -4  106.06    3.32
  -3  -2   4  117.96    4.76
  -3   2   3    1.53    0.93
  -3  -2   3    0.19    0.77
  -3   2   3   -0.06    0.21
  -3  -2   3    1.22    0.43
   3  -2  -3    0.44    0.55
  -3  -2   3   -0.04    0.64
  -3   2   2   16.23    1.85
  -3  -2   2   14.70    3.06
  -3   2   2   17.05    2.09
  -3  -2   2   15.62    1.46
   3  -2  -2   14.89    2.99
  -3  -2   2   13.79    1.25
   3   2  -1   -0.41    1.00
  -3   2   1   -1.68    1.00
  -3   2   1   -1.00    0.59
  -3  -2   1   -1.00    0.90
   3  -2  -1    1.21    0.73
  -3  -2   1   -0.17    0.41
   3   2   0   24.42    4.52
  -3   2   0   21.84    1.88
  -3   2   0   16.81    1.48
  -3  -2   0   20.55    1.87
   3   2   0   19.96    2.00
   3  -2   0   21.00    4.94
   3   2   1  111.61    3.53
  -3   2  -1   99.57    3.02
  -3   2  -1   99.43    3.09
  -3  -2  -1   93.37    2.94
   3   2   1   82.16    1.76
   3  -2   1   91.16    2.93
   3   2   2  101.54    3.20
  -3   2  -2   98.60    3.01
  -3   2  -2   93.84    3.54
  -3  -2  -2   90.58    2.97
   3  -2   2   93.32    2.77
   3   2   3   -0.87    1.19
  -3   2  -3    1.18    0.57
  -3   2  -3   -0.43    0.97
  -3  -2  -3   -0.36    1.08
   3  -2   3    1.20    0.44
   3  -2   4  137.23    3.93
   3   2   4  144.27    4.38
  -3   2  -4  141.40    4.69
  -3  -2  -4  130.76    4.42
   3  -2   4  127.67    4.50
   3  -2   5   13.67    2.72
   3   2   5   16.46    2.95
  -3   2  -5   13.96    2.94
  -3  -2  -5   11.83    2.22
   3  -2   5   10.79    1.32
   3   2   5    8.78    1.79
   3  -2   6   15.37    3.07
   3   2   6   15.18    2.72
  -3   2  -6   19.75    2.93
  -3  -2  -6   14.05    3.26
   3  -2   6   11.05    2.58
   3   2   6   11.08    1.52
   3  -2   7   17.16    3.07
  -3   2  -7   14.78    5.15
  -3  -2  -7   14.70    4.51
   3  -2   7   12.98    2.37
   3   2   7   12.16    1.40
   3  -2   8   61.56    6.70
   3   2   8   63.45    4.55
  -3   2  -8   54.59    4.41
  -3  -2  -8   65.20    8.34
   3  -2   8   55.08    3.89
   3   2   8   54.14    3.42
   3  -2   9    0.85    0.46
   3   2   9    2.05    0.95
  -3   2  -9    0.76    0.94
  -3  -2  -9    0.45    0.86
   3  -2   9    0.83    0.54
   3   2   9    0.83    0.54
   3  -2  10   28.68    5.79
   3   2  10   36.52    2.42
  -3   2 -10   37.25    6.90
  -3  -2 -10   31.65    2.49
   3  -2  10   28.93    5.96
   3   2  10   26.71    2.34
   3  -2  11    2.84    1.08
   3   2  11    7.09    1.25
  -3   2 -11    6.36    2.72
  -3  -2 -11    3.70    2.00
   3  -2  11    4.11    1.43
   3   2  11    2.49    0.90
   3  -2  12    0.70    0.74
   3   2  12   -0.48    1.60
  -3   2 -12   -3.11    2.29
  -3  -2 -12   -2.30    1.98
   3  -2  12   -0.21    0.78
   3   2  12   -0.15    0.62
   3   2  13   -0.81    1.46
  -3   2 -13    4.92    2.19
  -3  -2 -13    2.59    1.26
   3  -2  13   -0.69    0.87
   3   2  14    6.29    1.67
  -3   2 -14    9.06    3.30
  -3  -2 -14    5.66    1.84
   3  -2  14    3.90    1.89
   3   2  15   -0.50    1.45
  -3   2 -15    4.64    2.56
  -3  -2 -15    1.10    1.94
   3  -2  15    0.74    1.09
  -3   3  17    7.22    2.45
   3   3 -17    3.52    2.17
   3  -3 -17    7.76    2.83
  -3  -3  17    8.09    2.70
  -3   3  16    1.09    1.32
   3   3 -16   -0.27    1.25
   3  -3 -16    1.67    1.09
  -3  -3  16    1.51    1.27
  -3   3  15    6.89    1.95
   3   3 -15   14.73    3.18
   3  -3 -15    5.01    1.98
  -3  -3  15    5.14    2.45
  -3   3  14    1.49    1.17
   3   3 -14    1.58    0.79
   3  -3 -14    2.36    1.00
  -3  -3  14    1.74    0.96
  -3   3  13   25.98    2.09
   3   3 -13   17.90    5.02
   3  -3 -13   24.79    5.43
  -3  -3  13   24.61    3.35
  -3   3  12   17.81    2.88
   3   3 -12   15.50    2.47
   3  -3 -12   14.49    3.07
  -3  -3  12   16.88    2.11
  -3   3  11    5.61    1.70
  -3  -3  11    4.10    1.01
   3   3 -11    4.29    1.18
   3  -3 -11    4.53    1.33
  -3  -3  11    2.35    1.43
  -3   3  10    6.73    2.22
  -3  -3  10    4.97    1.83
   3   3 -10    5.90    2.12
   3  -3 -10    6.74    2.51
  -3  -3  10    5.09    1.89
  -3   3   9   15.66    4.52
  -3  -3   9   12.15    2.01
   3   3  -9   11.36    2.41
   3  -3  -9    9.84    1.89
  -3  -3   9   10.88    1.71
  -3   3   8   37.00    2.97
  -3  -3   8   32.37    2.01
   3   3  -8   32.83    6.41
   3  -3  -8   34.74    8.37
  -3  -3   8   37.45    4.78
  -3   3   7   48.95    3.52
  -3  -3   7   41.74    2.47
   3   3  -7   41.94    7.66
   3  -3  -7   53.85    3.72
  -3  -3   7   51.11    4.00
  -3   3   6    2.16    1.11
  -3  -3   6    1.44    0.40
   3   3  -6    0.00    0.79
   3  -3  -6    1.30    1.15
  -3  -3   6   -1.51    1.02
  -3   3   5  186.57    5.46
  -3  -3   5  173.61    4.37
  -3  -3   5  175.41    4.84
   3  -3  -5  162.94    4.75
  -3  -3   5  175.81    4.78
  -3   3   4    1.18    0.44
  -3  -3   4    2.04    0.51
  -3  -3   4    1.48    0.75
   3  -3  -4   -1.94    1.15
  -3  -3   4    1.23    0.62
   3   3  -3  120.31    3.44
  -3   3   3  113.53    3.53
  -3   3   3   98.55    2.20
  -3  -3   3  108.67    3.30
   3  -3  -3   99.84    3.83
  -3  -3   3  107.14    3.37
   3   3  -2   39.76    1.72
  -3   3   2   39.16    1.91
  -3   3   2   32.17    1.05
  -3  -3   2   37.26    1.90
   3  -3  -2   37.19    6.20
  -3  -3   2   35.23    1.50
   3   3  -1   52.56    2.03
  -3   3   1   52.93    2.25
  -3   3   1   44.23    2.74
  -3  -3   1   49.83    2.09
   3  -3  -1   42.39    2.01
  -3  -3   1   49.16    2.01
   3   3   0   -0.57    0.74
  -3   3   0    1.11    0.67
  -3   3   0   -0.21    0.84
  -3  -3   0    0.77    0.52
   3  -3   0    2.00    1.22
  -3  -3   0    0.46    0.20
   3   3   1  686.59   57.69
  -3   3  -1  629.77   13.61
  -3   3  -1  581.37   12.52
  -3  -3  -1  611.28   13.55
   3  -3   1  564.50   12.36
   3   3   2   15.41    3.59
  -3   3  -2   12.21    1.02
  -3   3  -2   12.76    2.49
  -3  -3  -2   10.52    1.24
   3  -3   2   10.90    1.15
   3   3   3   29.96    5.80
  -3   3  -3   23.83    1.24
  -3   3  -3   19.28    1.83
  -3  -3  -3   26.33    5.82
   3  -3   3   23.11    4.39
   3   3   4   15.63    2.70
  -3   3  -4   13.98    2.36
  -3  -3  -4   16.40    1.63
   3  -3   4   13.94    2.89
   3  -3   5   16.05    3.52
   3   3   5   15.03    3.59
  -3   3  -5   11.92    2.58
  -3  -3  -5   15.42    2.87
   3  -3   5   15.71    3.57
   3  -3   6    3.36    0.84
   3   3   6    4.69    1.20
  -3   3  -6    2.04    2.21
  -3  -3  -6    0.66    1.66
  -3  -3  -6    2.13    0.42
   3  -3   6    1.99    0.60
   3  -3   7    0.71    0.30
   3   3   7   -2.51    1.48
  -3   3  -7    1.30    2.32
  -3  -3  -7   -1.25    1.66
  -3  -3  -7    0.16    0.12
   3  -3   7    1.20    0.86
   3  -3   8    2.01    0.93
   3   3   8    0.78    1.07
  -3   3  -8    0.22    2.22
  -3  -3  -8    2.78    1.26
  -3  -3  -8   -0.16    0.30
   3  -3   8    3.00    1.29
   3  -3   9    3.13    0.89
   3   3   9    4.24    1.85
  -3   3  -9    2.69    1.62
  -3  -3  -9    1.67    1.80
  -3  -3  -9    2.16    0.75
   3  -3   9    3.76    1.45
   3  -3  10    4.43    1.68
   3   3  10    5.97    2.38
  -3   3 -10    3.32    2.63
  -3  -3 -10    2.16    1.97
  -3  -3 -10    3.47    1.34
   3  -3  10    4.84    2.00
   3  -3  11   11.59    1.37
   3   3  11   10.70    2.40
  -3   3 -11    8.93    3.32
  -3  -3 -11    7.77    1.77
   3  -3  11   12.11    2.61
   3   3  12    3.90    1.92
  -3   3 -12    5.38    1.49
  -3  -3 -12    6.28    1.95
   3  -3  12    5.88    1.25
   3   3  13   17.74    3.69
  -3   3 -13   15.16    3.67
  -3  -3 -13   13.94    3.12
   3  -3  13    8.57    2.56
   3   3  14   -1.06    1.48
  -3   3 -14    2.01    1.65
  -3  -3 -14   -3.38    1.65
   3  -3  14    0.11    0.62
   3   3  15   12.86    3.13
  -3   3 -15   13.10    3.65
  -3  -3 -15   11.59    3.07
   3  -3  15    5.45    2.84
  -3   4  17    0.48    1.20
  -3  -4  17    1.36    2.02
  -3   4  16    3.62    2.51
   3   4 -16    1.74    1.37
   3  -4 -16    3.61    2.20
  -3  -4  16    2.87    1.93
  -3   4  15    2.00    1.77
   3   4 -15    4.96    2.21
   3  -4 -15    2.82    1.36
  -3  -4  15    1.71    1.27
  -3   4  14    5.91    2.16
   3   4 -14    8.67    2.30
   3  -4 -14    5.67    2.15
  -3  -4  14    7.55    2.24
  -3   4  13    1.36    0.82
   3   4 -13    0.85    0.79
   3  -4 -13    0.18    0.61
  -3  -4  13    0.56    0.72
  -3   4  12   30.14    4.98
   3   4 -12   27.63    5.45
   3  -4 -12   28.55    6.04
  -3  -4  12   30.35    3.48
  -3   4  11   -0.71    1.27
   3   4 -11    1.50    1.16
   3  -4 -11   -0.17    1.59
  -3  -4  11   -0.73    1.36
  -3   4  10    6.67    2.19
  -3  -4  10    2.81    0.83
   3   4 -10    5.35    1.78
   3  -4 -10    1.69    1.06
  -3  -4  10    3.43    1.64
  -3   4   9    1.66    0.95
  -3  -4   9    0.18    0.25
   3   4  -9    0.45    0.72
   3  -4  -9    1.75    1.07
  -3  -4   9    0.40    0.67
  -3   4   8    1.65    0.75
  -3  -4   8   -0.15    0.48
   3   4  -8    2.05    0.79
   3  -4  -8   -0.33    0.74
  -3  -4   8    0.39    1.18
  -3   4   7    1.34    1.47
  -3  -4   7    0.53    0.48
   3   4  -7   -0.10    1.08
   3  -4  -7   -0.25    1.43
  -3  -4   7   -0.20    1.17
  -3   4   6   40.18    2.56
  -3  -4   6   38.43    4.73
   3   4  -6   42.81    2.65
   3  -4  -6   34.34    7.05
  -3  -4   6   39.23    2.39
   3   4  -5    2.70    0.70
  -3   4   5    2.13    0.57
  -3  -4   5    3.44    0.73
   3  -4  -5    2.72    1.01
  -3  -4   5    3.11    0.88
   3   4  -4  176.08    6.62
  -3   4   4  173.95    6.86
  -3  -4   4  161.87    6.39
   3  -4  -4  143.54    6.68
  -3  -4   4  160.45    6.20
   3   4  -3   49.64    3.46
  -3   4   3   43.27    2.08
  -3   4   3   36.32    0.92
  -3  -4   3   40.42    2.06
   3  -4  -3   38.59    2.16
  -3  -4   3   42.95    1.73
   3   4  -2  105.71    3.19
  -3   4   2  106.76    3.55
  -3   4   2   88.60    2.22
  -3  -4   2  100.49    3.33
   3  -4  -2   86.30    3.30
  -3  -4   2   97.84    2.74
   3   4  -1   34.29    1.68
  -3   4   1   35.88    3.62
  -3   4   1   34.82    3.39
  -3  -4   1   39.51    7.08
   3  -4  -1   26.37    1.84
  -3  -4   1   33.23    2.97
   3   4   0  303.30    7.48
  -3   4   0  292.69    7.11
  -3   4   0  272.53    6.29
  -3  -4   0  282.23    6.99
   3  -4   0  251.69    6.58
  -3  -4   0  278.53    6.01
   3   4   1   18.86    3.47
  -3   4  -1   19.87    1.51
  -3   4  -1   18.95    1.36
  -3  -4  -1   17.85    1.73
   3  -4   1   14.04    1.50
  -3  -4  -1   15.62    0.50
   3   4   2   59.43    3.01
  -3   4  -2   54.50    2.08
  -3   4  -2   51.53    2.22
  -3  -4  -2   58.13    2.53
   3  -4   2   57.20    4.98
   3   4   3    1.86    0.72
  -3   4  -3   -0.60    0.77
  -3   4  -3    2.92    1.40
   3  -4   3    1.40    0.62
   3   4   4   47.80    2.99
  -3   4  -4   48.16    2.35
  -3   4  -4   42.53    2.62
  -3  -4  -4   46.68    2.75
   3  -4   4   51.58    2.77
   3  -4   5   29.52    5.08
   3   4   5   36.19    6.60
  -3   4  -5   30.17    3.24
  -3  -4  -5   26.94    2.28
   3  -4   5   30.37    5.35
   3  -4   6   31.03    4.50
   3   4   6   31.29    2.59
  -3   4  -6   36.39    3.60
  -3  -4  -6   29.51    2.34
   3  -4   6   30.45    6.84
   3  -4   7    2.26    0.80
   3   4   7    1.68    1.77
  -3   4  -7    6.04    2.80
  -3  -4  -7    2.70    1.72
   3  -4   7    2.20    0.94
   3  -4   8   55.28    4.34
   3   4   8   42.60    3.68
  -3   4  -8   43.61    3.91
  -3  -4  -8   45.68    3.72
   3  -4   8   47.09    5.34
   3  -4   9    1.08    0.50
   3   4   9   -1.93    1.66
  -3   4  -9   -0.61    2.13
  -3  -4  -9   -0.33    1.54
   3  -4  10    4.92    1.46
   3   4  10    6.90    2.20
  -3   4 -10    4.60    2.65
  -3  -4 -10    5.17    2.02
   3  -4  10    7.38    1.67
   3   4  11    0.14    1.79
  -3   4 -11    5.19    3.34
  -3  -4 -11    2.14    0.83
   3  -4  11    3.24    1.16
   3   4  12   18.29    3.33
  -3   4 -12   22.90    6.42
  -3  -4 -12   15.77    4.68
   3  -4  12   15.01    2.93
   3   4  13    3.29    1.55
  -3   4 -13    2.19    2.09
  -3  -4 -13    2.23    1.13
   3  -4  13    2.20    1.31
   3   4  14   14.95    3.74
  -3   4 -14   16.99    4.22
  -3  -4 -14   12.17    3.52
   3  -4  14   12.60    3.43
   3   4  15    0.33    0.91
  -3   4 -15   -0.88    2.25
  -3  -4 -15    1.29    1.41
   3  -4  15   -0.13    0.99
  -3   5  16    2.01    1.53
   3   5 -16    2.05    1.49
   3  -5 -16    3.60    1.79
  -3  -5  16    0.55    1.22
  -3   5  15   12.03    3.42
   3   5 -15   10.34    2.91
   3  -5 -15   11.10    2.58
  -3  -5  15   11.43    2.24
  -3   5  14    6.88    2.66
   3   5 -14    1.79    1.21
   3  -5 -14    0.13    0.78
  -3  -5  14    3.62    2.03
  -3   5  13   44.64    2.74
   3   5 -13   40.01    8.06
   3  -5 -13   40.16    6.29
  -3  -5  13   39.11    8.49
  -3   5  12   -1.11    1.48
   3   5 -12    1.50    1.53
   3  -5 -12   -0.07    1.70
  -3  -5  12    0.61    1.53
  -3   5  11   58.30    3.89
   3   5 -11   61.11    3.58
   3  -5 -11   62.50    3.96
  -3  -5  11   52.66    9.79
   3  -5 -10    7.03    0.96
  -3   5   9   47.56    3.94
   3   5  -9   49.11    3.78
   3  -5  -9   43.17    6.37
  -3  -5   9   43.68    3.52
   3   5  -8   14.20    2.42
  -3   5   8   19.78    3.04
   3   5  -8   19.06    4.26
   3  -5  -8   21.69    3.55
  -3  -5   8   18.10    3.33
   3   5  -7   52.33    5.33
  -3   5   7   61.14   10.25
   3   5  -7   55.56    6.12
   3  -5  -7   48.90    9.31
  -3  -5   7   53.78    3.49
   3   5  -6    6.28    1.58
  -3   5   6    7.07    1.71
   3   5  -6    6.79    1.64
   3  -5  -6    5.82    1.72
  -3  -5   6    5.73    1.32
   3   5  -5   78.89    4.21
  -3   5   5   80.96    4.75
  -3  -5   5   78.65    5.32
   3  -5  -5   72.83    4.47
  -3  -5   5   74.12    4.31
   3   5  -4    5.90    1.12
  -3   5   4    5.02    1.36
  -3  -5   4    7.41    1.43
   3  -5  -4    5.52    1.25
  -3  -5   4    5.58    1.50
   3   5  -3   65.99    3.00
  -3   5   3   74.53    3.62
  -3   5   3   54.43    2.02
  -3  -5   3   66.27    3.25
   3  -5  -3   60.86    3.40
  -3  -5   3   65.92    2.99
   3   5  -2    1.25    0.61
  -3   5   2    2.12    1.08
  -3   5   2    1.46    0.47
  -3  -5   2    3.05    1.70
   3  -5  -2    3.21    1.23
  -3  -5   2    0.10    0.50
   3   5  -1    4.74    1.12
  -3   5   1    3.66    1.03
  -3   5   1    4.04    0.81
  -3  -5   1    3.24    1.10
   3  -5  -1    2.44    1.39
  -3  -5   1    3.84    0.81
   3   5   0    3.75    1.05
  -3   5   0    3.67    1.06
  -3   5   0    3.01    0.73
  -3  -5   0    3.57    1.17
   3  -5   0    7.18    1.93
  -3  -5   0    3.28    0.62
   3   5   1  189.55    7.55
  -3   5  -1  173.52    6.66
  -3   5  -1  167.62    6.39
  -3  -5  -1  174.36    7.07
   3  -5   1  166.12    6.76
  -3  -5  -1  162.08    5.77
   3   5   2   -0.52    1.37
  -3   5  -2    1.21    0.81
  -3  -5  -2    0.70    1.06
  -3  -5  -2    0.78    0.17
   3   5   3   51.88    3.05
  -3   5  -3   51.82    2.57
  -3   5  -3   48.83    2.86
  -3  -5  -3   49.18    3.02
   3  -5   3   51.02    3.27
   3   5   4    2.29    1.04
  -3   5  -4    1.30    0.70
  -3   5  -4    2.49    1.38
  -3  -5  -4   -0.15    1.22
   3  -5   4    3.38    0.94
   3   5   5   45.41    4.31
  -3   5  -5   30.75    5.03
  -3   5  -5   31.59    7.33
  -3  -5  -5   33.53    2.76
   3  -5   5   38.02    4.86
   3  -5   6    8.69    2.17
   3   5   6   14.05    2.22
  -3   5  -6   14.81    4.60
  -3  -5  -6    7.15    1.69
   3  -5   6    8.56    1.85
   3  -5   7    0.58    0.30
   3   5   7   -0.71    1.16
  -3   5  -7    4.12    2.42
  -3  -5  -7    1.09    0.65
   3  -5   7    0.71    0.43
   3  -5   8    3.12    0.76
   3   5   8    1.82    1.22
  -3   5  -8    4.40    2.32
  -3  -5  -8    6.47    2.40
   3  -5   8    3.53    1.28
   3  -5   9    3.34    1.22
   3   5   9    3.19    1.52
  -3   5  -9    6.02    3.09
  -3  -5  -9    2.17    1.62
   3  -5   9    3.07    1.88
   3   5  10   14.34    3.00
  -3   5 -10   20.05    3.88
  -3  -5 -10   10.18    2.63
   3  -5  10   10.44    2.41
   3   5  11    3.11    2.06
  -3   5 -11    3.27    2.52
  -3  -5 -11    3.30    1.65
   3  -5  11    5.48    1.58
   3   5  12    1.37    1.29
  -3   5 -12    0.42    2.33
  -3  -5 -12   -1.28    1.39
   3  -5  12   -2.38    1.06
   3   5  13    7.38    2.58
  -3   5 -13    5.52    2.68
  -3  -5 -13    6.10    1.92
   3  -5  13    8.29    2.38
   3   5  14   -1.68    1.71
  -3   5 -14   -2.40    2.50
  -3  -5 -14   -1.19    1.38
   3  -5  14    0.35    1.13
  -3   6  16    1.79    1.63
   3   6 -16    3.66    2.56
   3  -6 -16    4.72    1.88
  -3  -6  16   -0.11    1.01
  -3   6  15    0.91    1.08
   3   6 -15    1.48    1.99
   3  -6 -15   -3.06    1.60
  -3  -6  15   -3.15    1.54
  -3   6  14    4.93    2.65
   3   6 -14    6.30    1.88
   3  -6 -14    5.05    1.71
  -3  -6  14    6.17    2.79
  -3   6  13   21.78    3.69
   3   6 -13   16.03    4.08
   3  -6 -13   18.58    3.68
  -3  -6  13   37.90    9.63
  -3   6  12   10.61    4.83
   3   6 -12   15.92    3.09
   3  -6 -12   12.81    2.60
  -3  -6  12   19.41    2.91
  -3   6  11    3.20    1.73
   3   6 -11    2.24    0.54
   3  -6 -11   -1.02    1.79
  -3  -6  11    1.69    0.93
  -3   6  10    6.05    2.90
   3   6 -10   10.45    1.81
   3  -6 -10    7.11    1.70
  -3  -6  10    7.12    1.41
  -3   6   9    2.36    1.68
   3   6  -9   -0.54    0.91
   3  -6  -9    1.55    1.10
  -3  -6   9    0.67    1.24
  -3   6   8    6.25    2.33
   3   6  -8    5.79    1.77
   3  -6  -8    5.25    1.87
  -3  -6   8    6.45    2.45
   3   6  -7    4.50    2.02
  -3   6   7   10.25    3.29
   3   6  -7    7.40    2.73
   3  -6  -7   10.79    1.67
  -3  -6   7    8.75    3.19
   3   6  -6   17.38    1.83
  -3   6   6   20.96    4.92
   3   6  -6   21.86    3.83
   3  -6  -6   15.56    3.88
  -3  -6   6   18.95    4.68
   3   6  -5    6.32    1.11
  -3  -6   5    8.13    2.23
  -3  -6   5    6.37    1.46
   3   6  -4  113.75    6.04
  -3   6   4  118.79    6.55
  -3  -6   4  110.15    6.09
   3  -6  -4   98.22    6.34
  -3  -6   4  120.79    6.45
   3   6  -3    5.08    1.41
  -3   6   3    4.68    1.46
  -3   6   3    1.49    0.37
  -3  -6   3    1.88    0.74
   3  -6  -3   15.99    7.53
  -3  -6   3    0.83    0.75
   3   6  -2   28.16    4.96
  -3   6   2   36.52    2.78
  -3   6   2   27.21    2.13
  -3  -6   2   31.91    2.46
   3  -6  -2   29.83    2.90
  -3  -6   2   26.25    1.82
  -3   6   1    8.72    2.36
  -3   6   1   10.23    1.76
  -3  -6   1   10.92    1.93
   3  -6  -1   11.63    3.47
  -3  -6   1    9.39    1.24
  -3   6   0   10.30    2.35
  -3   6   0   11.43    2.38
  -3  -6   0    7.75    4.38
   3  -6   0   12.93    2.75
  -3  -6   0    9.91    2.23
   3   6   1   10.11    2.35
  -3   6  -1    6.09    1.36
  -3   6  -1    9.29    2.94
  -3  -6  -1    6.76    1.44
   3  -6   1    8.03    2.09
  -3  -6  -1    6.99    1.32
   3   6   2   38.26    7.09
  -3   6  -2   31.65    2.42
  -3   6  -2   31.80    2.49
  -3  -6  -2   33.38    2.74
   3  -6   2   33.54    7.67
  -3  -6  -2   30.59    1.91
   3   6   3    7.04    1.90
  -3   6  -3    4.80    1.48
  -3   6  -3    7.57    1.91
  -3  -6  -3    4.24    1.41
   3  -6   3    9.25    2.80
  -3  -6  -3    2.20    0.52
   3   6   4   42.20    3.48
  -3   6  -4   40.22    2.29
  -3   6  -4   41.55    2.90
  -3  -6  -4   37.72    2.71
   3  -6   4   39.93    3.88
   3   6   5   -2.16    1.72
  -3   6  -5    1.32    0.76
  -3   6  -5    1.08    0.68
  -3  -6  -5    2.11    1.51
   3  -6   5    0.97    0.80
   3  -6   6   29.32    2.93
   3   6   6   35.98    6.43
  -3   6  -6   28.77    2.90
  -3  -6  -6   29.43    2.94
   3  -6   6   28.10    5.95
   3  -6   7   25.32    4.92
   3   6   7   38.13    6.79
  -3   6  -7   37.30    7.01
  -3  -6  -7   32.49    2.85
   3  -6   7   31.87    5.65
   3   6   8   66.19   11.46
  -3   6  -8   57.23    3.70
  -3  -6  -8   57.47    3.38
   3  -6   8   54.92   10.03
   3   6   9    4.11    2.25
  -3   6  -9    3.17    2.24
  -3  -6  -9    3.66    1.72
   3  -6   9    2.98    1.73
   3   6  10   80.44    8.59
  -3   6 -10   69.34    7.58
  -3  -6 -10   75.82    7.91
   3  -6  10   76.75    8.08
   3   6  11    2.58    1.18
  -3  -6 -11    1.91    1.06
   3  -6  11   -1.07    1.11
   3   6  12    9.22    2.35
  -3   6 -12    8.24    2.87
  -3  -6 -12    6.17    1.67
   3  -6  12    5.51    1.64
   3   6  13    2.23    1.48
  -3   6 -13    0.57    2.47
  -3  -6 -13    0.01    0.85
   3  -6  13    0.09    1.07
   3   6  14    8.65    2.85
  -3   6 -14    8.37    3.13
  -3  -6 -14    4.57    1.73
   3  -6  14    7.64    2.50
  -3   7  15    7.49    2.37
   3   7 -15    1.13    1.44
   3  -7 -15    0.81    1.00
  -3  -7  15    2.09    1.44
  -3   7  14   -0.30    1.70
   3   7 -14    0.04    0.69
   3  -7 -14    4.31    1.45
  -3  -7  14   -0.76    1.55
  -3   7  13   26.79    5.42
   3   7 -13   25.37    7.39
   3  -7 -13   22.83    5.71
  -3  -7  13   25.38    4.93
  -3   7  12    3.44    0.95
   3   7 -12    6.25    1.59
   3  -7 -12    1.93    0.87
  -3  -7  12    5.91    1.58
  -3   7  11   10.25    2.22
   3   7 -11   11.70    4.59
   3  -7 -11   15.07    2.70
  -3  -7  11   13.16    2.76
  -3   7  10   -0.20    1.70
   3   7 -10    0.37    0.62
   3  -7 -10    0.70    0.70
  -3  -7  10    1.62    0.73
  -3   7   9   26.61    6.75
   3   7  -9   25.95    4.94
   3  -7  -9   21.65    4.25
  -3  -7   9   22.56    2.13
  -3   7   8   17.25    2.05
   3   7  -8   17.16    2.89
   3  -7  -8   12.80    2.30
  -3  -7   8   16.46    3.38
  -3   7   7   22.56    2.43
   3   7  -7   30.49    6.57
   3  -7  -7   22.69    4.75
  -3  -7   7   21.72    4.69
   3   7  -6    7.93    2.78
  -3   7   6    9.76    3.50
   3   7  -6   13.50    1.89
   3  -7  -6   11.71    2.13
  -3  -7   6    9.85    2.94
   3   7  -5   31.21    3.36
  -3   7   5   28.78    2.79
  -3  -7   5   28.19    5.38
   3  -7  -5   27.20    6.79
  -3  -7   5   32.52    4.95
   3   7  -4   25.60    3.73
  -3   7   4   30.30    2.60
  -3  -7   4   31.35    6.60
   3  -7  -4   25.84    5.79
  -3  -7   4   30.80    2.22
   3   7  -3    8.78    1.54
  -3   7   3    8.61    2.11
  -3   7   3    4.67    1.08
  -3  -7   3    5.60    1.52
   3  -7  -3    9.61    2.98
  -3  -7   3    7.53    1.48
   3   7  -2   23.07    3.58
  -3   7   2   27.30    4.24
  -3   7   2   18.27    2.95
  -3  -7   2   20.72    5.19
   3  -7  -2   25.87    3.15
  -3  -7   2   21.41    4.10
   3   7  -1   15.16    2.61
  -3   7   1   16.88    4.53
  -3   7   1   14.01    1.55
  -3  -7   1   17.83    4.34
   3  -7  -1   18.37    3.89
  -3  -7   1   15.16    4.84
   3   7   0   52.88    3.32
  -3   7   0   53.96    3.13
  -3   7   0   51.84    2.85
  -3  -7   0   49.49    3.14
   3  -7   0   55.05    4.32
  -3  -7   0   54.70    4.49
   3   7   1   55.78    3.41
  -3   7  -1   54.11    3.71
  -3   7  -1   51.29    3.34
  -3  -7  -1   59.68    3.59
   3  -7   1   58.30    3.82
  -3  -7  -1   52.83    2.71
   3   7   2   -0.22    1.67
  -3   7  -2   -0.33    0.73
  -3   7  -2   -0.97    1.09
  -3  -7  -2    0.12    1.44
   3  -7   2   -2.57    1.89
  -3  -7  -2    0.76    0.44
   3   7   3   77.89    4.52
  -3   7  -3   70.38    3.69
  -3   7  -3   71.85    5.06
  -3  -7  -3   78.64    8.21
   3  -7   3   77.17    4.55
  -3  -7  -3   67.92    3.26
   3   7   4    3.34    1.59
  -3   7  -4    5.01    1.48
  -3   7  -4    6.30    2.50
  -3  -7  -4    4.59    1.74
  -3  -7  -4    3.94    1.24
   3  -7   4    5.04    1.69
   3   7   5   37.54    6.15
  -3   7  -5   22.91    5.15
  -3   7  -5   26.56    4.64
  -3  -7  -5   35.85    3.35
   3  -7   5   28.09    6.53
   3  -7   6    1.65    0.74
   3   7   6    3.03    1.41
  -3   7  -6    3.99    2.37
  -3  -7  -6    0.37    1.18
   3  -7   6    1.01    1.43
   3   7   7    7.88    1.78
  -3   7  -7    8.81    2.48
  -3  -7  -7    6.14    2.06
   3  -7   7    6.91    2.19
   3   7   8    0.86    1.80
  -3   7  -8   -3.21    1.86
  -3  -7  -8   -1.07    1.15
   3  -7   8   -1.64    1.28
   3   7   9   15.38    2.66
  -3   7  -9   15.04    3.17
  -3  -7  -9   10.52    1.61
   3  -7   9   14.66    3.33
   3   7  10    0.93    1.23
  -3   7 -10    2.84    1.35
  -3  -7 -10    1.07    1.15
   3  -7  10    6.69    1.78
   3   7  11    9.96    3.03
  -3   7 -11    7.89    2.93
  -3  -7 -11    9.58    2.37
   3  -7  11    9.87    2.54
   3   7  12    3.87    2.52
  -3   7 -12   -3.33    2.41
   3  -7  12   -0.30    1.16
   3   7  13    5.68    2.36
  -3   7 -13    2.85    2.84
  -3  -7 -13    6.86    1.84
   3  -7  13    3.92    2.05
  -3   8  14   14.40    3.56
   3   8 -14   13.60    5.31
   3  -8 -14    8.53    2.29
  -3  -8  14   13.17    3.33
  -3   8  13    4.19    4.16
   3   8 -13    2.51    1.37
   3  -8 -13    3.50    1.31
  -3  -8  13    1.33    1.70
  -3   8  12   13.16    3.08
   3   8 -12   12.56    3.30
   3  -8 -12   12.20    3.26
  -3  -8  12   11.01    3.31
  -3   8  11   17.50    2.27
   3   8 -11   14.03    3.12
   3  -8 -11   10.42    1.68
  -3  -8  11   10.87    1.97
  -3   8  10   28.61    3.79
   3   8 -10   23.45    6.05
   3  -8 -10   20.22    4.14
  -3  -8  10   24.75    3.31
  -3   8   9   20.63    2.88
   3   8  -9   15.93    3.88
   3  -8  -9   16.62    3.11
  -3  -8   9   13.94    4.45
  -3   8   8   58.97    3.73
   3   8  -8   64.09    5.39
   3  -8  -8   52.02    9.95
  -3  -8   8   49.51   10.45
  -3   8   7    4.17    1.95
   3   8  -7    5.87    2.36
   3  -8  -7    6.98    2.28
  -3  -8   7    6.06    1.74
  -3   8   6   40.39    2.50
   3   8  -6   41.37    2.56
   3  -8  -6   35.47    7.52
  -3  -8   6   44.68    7.45
   3   8  -5    4.60    1.38
  -3   8   5    5.83    2.39
   3  -8  -5    5.51    2.60
  -3  -8   5    5.04    1.85
   3   8  -4   24.40    2.05
  -3   8   4   26.41    2.88
  -3  -8   4   23.35    2.46
   3  -8  -4   19.15    2.64
  -3  -8   4   23.11    4.46
   3   8  -3    1.88    1.03
  -3   8   3    0.71    1.23
  -3   8   3    0.92    0.28
  -3  -8   3    2.22    1.59
   3  -8  -3    1.87    1.58
  -3  -8   3    1.11    0.89
   3   8  -2    8.82    3.14
  -3   8   2   11.52    2.62
  -3   8   2    9.29    3.02
  -3  -8   2   10.88    2.01
   3  -8  -2   13.80    4.44
  -3  -8   2    9.45    3.14
   3   8  -1    0.00    1.06
  -3   8   1   -0.45    1.11
  -3   8   1   -0.59    0.62
  -3  -8   1    1.67    0.71
   3  -8  -1    3.31    2.43
  -3  -8   1   -0.58    0.67
   3   8   0    7.17    2.26
  -3   8   0    5.11    1.85
  -3   8   0    6.88    2.08
  -3  -8   0    8.76    2.70
   3  -8   0    7.72    3.00
  -3  -8   0    5.20    1.74
   3   8   1    2.64    1.45
  -3   8  -1    2.28    1.00
  -3   8  -1    4.14    1.23
  -3  -8  -1    3.00    1.26
   3  -8   1    5.30    2.32
  -3  -8  -1    2.68    0.89
   3   8   2    4.14    1.78
  -3   8  -2    5.18    1.57
  -3   8  -2    8.24    2.67
  -3  -8  -2    5.41    1.63
   3  -8   2    6.34    2.43
  -3  -8  -2    4.20    1.24
   3   8   3   31.99    6.77
  -3   8  -3   27.65    2.20
  -3   8  -3   32.89    2.89
  -3  -8  -3   36.91    3.33
   3  -8   3   32.42    3.06
  -3  -8  -3   27.15    3.61
   3   8   4    4.66    1.58
  -3   8  -4    2.38    0.84
  -3   8  -4    2.90    1.25
  -3  -8  -4    1.76    1.36
  -3  -8  -4    3.02    0.95
   3  -8   4    2.82    1.20
   3   8   5    4.43    2.00
  -3   8  -5    1.20    0.44
  -3   8  -5    4.81    2.44
  -3  -8  -5    3.00    1.56
   3  -8   5    4.86    1.86
   3   8   6   47.03    3.50
  -3   8  -6   41.68    7.45
  -3  -8  -6   48.66    3.01
   3  -8   6   37.88    2.84
   3   8   7   15.36    3.47
  -3   8  -7   15.12    2.27
  -3  -8  -7   14.50    2.68
   3  -8   7   21.90    4.93
   3   8   8   23.68    3.98
  -3   8  -8   26.16    3.15
  -3  -8  -8   21.11    1.93
   3  -8   8   23.71    2.17
   3   8   9    1.00    0.95
  -3   8  -9    5.23    2.08
  -3  -8  -9    3.87    2.93
   3  -8   9    2.93    1.07
   3   8  10   29.35    6.24
  -3   8 -10   25.60    6.40
  -3  -8 -10   30.66   23.30
   3  -8  10   24.60    7.21
   3   8  11   -0.90    2.09
  -3   8 -11    1.51    1.71
  -3  -8 -11    0.47    1.22
   3  -8  11    0.36    1.39
   3   8  12    0.94    2.20
  -3   8 -12    4.67    2.93
  -3  -8 -12    3.50    3.56
   3  -8  12    1.06    1.60
   3   8  13   -0.18    2.10
  -3   8 -13   -0.98    2.27
  -3  -8 -13    0.49    1.31
   3  -8  13    0.38    0.66
  -3   9  14    2.43    2.21
   3  -9 -14    2.33    1.83
  -3  -9  14    1.24    1.40
  -3   9  13    2.22    2.10
   3   9 -13    0.01    1.72
   3  -9 -13    1.33    1.45
  -3  -9  13    2.06    1.77
  -3   9  12   -1.07    1.78
   3   9 -12   -1.43    1.56
   3  -9 -12    1.94    1.34
  -3  -9  12    0.74    0.91
  -3   9  11    2.06    1.90
   3   9 -11    5.50    4.30
   3  -9 -11    6.39    2.26
  -3  -9  11    4.77    2.03
  -3   9  10    2.34    1.89
   3   9 -10    2.07    1.58
   3  -9 -10    0.20    1.20
  -3  -9  10    1.77    1.18
  -3   9   9   27.26    3.83
   3   9  -9   27.05    5.54
   3  -9  -9   26.58    4.95
  -3  -9   9   25.28    4.69
  -3   9   8    2.83    1.78
   3   9  -8    2.77    0.92
   3  -9  -8    3.39    1.29
  -3  -9   8   -0.12    1.18
  -3   9   7   17.51    2.62
   3   9  -7   16.40    4.34
   3  -9  -7   13.23    2.54
  -3  -9   7   15.51    2.17
  -3   9   6    3.53    1.88
   3   9  -6    1.04    0.77
   3  -9  -6    1.20    0.85
  -3  -9   6    3.32    1.54
   3   9  -5    6.12    2.09
  -3   9   5    6.83    1.99
   3   9  -5    8.94    1.67
  -3  -9   5    4.35    1.99
   3   9  -4   23.99    3.34
  -3   9   4   25.92    2.33
  -3  -9   4   26.59    2.19
   3  -9  -4   23.51    6.14
  -3  -9   4   21.85    1.88
   3   9  -3    4.39    1.14
  -3   9   3    5.40    1.58
  -3  -9   3    6.46    2.49
   3  -9  -3    2.47    1.87
  -3  -9   3    3.27    1.29
   3   9  -2    4.11    1.04
  -3   9   2    7.55    1.59
  -3   9   2    3.83    0.87
  -3  -9   2    6.89    3.12
   3  -9  -2    4.32    2.23
  -3  -9   2    5.51    1.47
   3   9  -1    8.15    2.22
  -3   9   1   11.05    1.37
  -3   9   1    8.59    1.36
  -3  -9   1   10.65    2.56
   3  -9  -1   10.87    2.69
  -3  -9   1    9.37    1.63
   3   9   0    5.46    1.74
  -3   9   0    4.81    1.64
  -3   9   0    3.99    1.18
  -3  -9   0    3.05    1.51
   3  -9   0    4.27    2.28
  -3  -9   0    3.14    0.98
   3   9   1    5.19    1.91
  -3   9  -1    7.19    3.19
  -3   9  -1    8.97    2.10
  -3  -9  -1    6.44    2.55
   3  -9   1   10.87    2.16
  -3  -9  -1    7.71    1.43
   3   9   2   16.52    3.05
  -3   9  -2   16.41    1.37
  -3   9  -2   16.65    2.67
  -3  -9  -2   15.04    1.72
   3  -9   2   15.72    2.22
  -3  -9  -2   14.44    1.08
   3   9   3   54.66    9.60
  -3   9  -3   41.06    4.93
  -3   9  -3   40.45    5.81
  -3  -9  -3   46.25    8.85
   3  -9   3   49.13   10.66
  -3  -9  -3   43.71    1.60
   3   9   4    2.67    2.02
  -3   9  -4    2.40    1.01
  -3   9  -4    3.02    2.06
  -3  -9  -4    1.95    1.23
   3  -9   4    1.01    1.77
   3   9   5   41.69   10.74
  -3   9  -5   35.94    6.61
  -3  -9  -5   39.45    9.84
   3  -9   5   46.62   10.84
   3   9   6    3.46    0.75
  -3   9  -6    3.52    1.52
  -3  -9  -6    1.35    1.09
   3  -9   6    5.57    1.81
  -3   9  -7   24.32    5.17
  -3  -9  -7   26.73    3.52
   3  -9   7   24.88    3.34
   3   9   8   -0.08    2.03
  -3   9  -8    3.82    2.66
  -3  -9  -8    0.67    0.88
   3  -9   8    2.09    1.48
   3   9   9   31.27    9.05
  -3   9  -9   21.24    6.74
  -3  -9  -9   20.12    5.94
   3  -9   9   26.11    5.06
   3   9  10    2.16    1.52
  -3   9 -10    0.04    2.07
  -3  -9 -10   -0.27    1.15
   3  -9  10    1.80    1.40
   3   9  11   11.68    2.87
  -3   9 -11   15.30    4.42
  -3  -9 -11   10.38    3.54
   3  -9  11   13.47    3.40
   3   9  12    1.71    1.35
  -3   9 -12    1.44    1.40
  -3  -9 -12    3.30    2.15
   3  -9  12    1.88    1.70
  -3  10  13    2.37    2.25
  -3  10  12    8.11    3.25
   3  10 -12    5.70    1.54
   3 -10 -12    5.70    1.98
  -3 -10  12    4.83    1.56
  -3  10  11    1.25    1.29
   3  10 -11   -1.09    1.60
   3 -10 -11   -1.88    1.71
  -3 -10  11   -0.88    1.49
  -3  10  10   18.06    5.00
   3  10 -10   19.26    5.66
   3 -10 -10   13.07    4.01
  -3 -10  10   18.63    5.02
  -3  10   9    3.06    1.73
   3  10  -9    5.62    2.30
   3 -10  -9    3.54    2.42
  -3 -10   9    4.90    2.52
  -3  10   8   21.06    3.92
   3  10  -8   19.20    4.43
   3 -10  -8   18.85    3.89
  -3 -10   8   21.79    4.64
  -3  10   7   -0.01    1.48
   3  10  -7    1.68    1.41
   3 -10  -7    1.23    1.02
  -3 -10   7    1.69    0.68
  -3  10   6    5.09    1.79
   3  10  -6   11.29    2.21
   3 -10  -6    6.52    1.71
  -3 -10   6    5.04    1.56
  -3  10   5    2.77    1.51
   3  10  -5    4.52    1.19
   3 -10  -5    6.39    2.31
  -3 -10   5    1.09    0.89
   3  10  -4   47.97    6.22
  -3  10   4   59.71    5.24
  -3 -10   4   49.40   11.98
   3 -10  -4   52.99   10.22
  -3 -10   4   51.88    4.42
   3  10  -3   24.92    2.31
  -3  10   3   34.73    3.36
  -3 -10   3   33.88    3.36
   3 -10  -3   29.60    3.64
  -3 -10   3   28.95    6.02
   3  10  -2   33.85    6.58
  -3  10   2   46.15    8.47
  -3  10   2   32.50    5.17
  -3 -10   2   43.46    3.07
   3 -10  -2   45.89    3.90
  -3 -10   2   41.30    3.52
   3  10  -1   -0.44    1.13
  -3  10   1    1.51    1.16
  -3  10   1    1.54    0.84
  -3 -10   1    3.24    1.96
   3 -10  -1   -1.67    2.01
  -3 -10   1    2.68    1.10
   3  10   0   33.84    6.61
  -3  10   0   35.33    7.01
  -3  10   0   41.11    3.89
  -3 -10   0   38.63    8.33
   3 -10   0   39.65    3.07
  -3 -10   0   34.50    6.26
   3  10   1    0.57    0.93
  -3  10  -1    2.02    0.83
  -3  10  -1    2.39    0.88
  -3 -10  -1    1.38    1.44
   3 -10   1   -0.04    2.10
  -3 -10  -1    2.42    0.93
   3  10   2   16.19    2.17
  -3  10  -2   17.85    1.92
  -3  10  -2   20.42    4.23
  -3 -10  -2   17.14    4.58
   3 -10   2   19.14    4.42
  -3 -10  -2   12.57    3.38
   3  10   3    0.93    1.60
  -3  10  -3   -0.11    0.64
  -3  10  -3    1.40    0.77
  -3 -10  -3    1.89    1.41
   3 -10   3   -3.81    1.85
  -3 -10  -3    0.11    0.53
   3  10   4    9.43    1.59
  -3  10  -4   12.29    2.32
  -3 -10  -4    9.35    1.90
   3 -10   4    9.07    2.32
   3  10   5   -1.39    1.83
  -3  10  -5    1.18    1.40
  -3 -10  -5   -0.17    1.11
   3 -10   5   -0.20    1.68
   3  10   6    3.14    1.36
  -3  10  -6    2.15    0.83
  -3 -10  -6    1.96    0.76
   3 -10   6    6.09    1.83
   3  10   7    7.24    1.82
  -3  10  -7   10.51    2.78
  -3 -10  -7    6.11    4.49
   3 -10   7    6.84    2.14
   3  10   8   -0.55    1.88
  -3  10  -8    2.46    1.87
  -3 -10  -8    0.41    1.20
   3 -10   8    1.72    1.03
   3  10   9    2.73    2.16
  -3  10  -9    6.12    1.90
  -3 -10  -9    3.49    1.94
   3 -10   9    8.55    2.10
   3  10  10   -0.31    0.89
  -3  10 -10    4.16    2.54
  -3 -10 -10    3.22    2.04
   3 -10  10    1.84    1.49
   3  10  11    2.54    1.74
  -3  10 -11   -0.67    2.08
  -3 -10 -11    0.02    1.13
   3 -10  11   -2.69    1.59
  -3  11  11    4.56    2.26
   3  11 -11    1.93    1.42
   3 -11 -11    2.20    1.92
  -3 -11  11    1.87    1.33
  -3  11  10   -2.39    1.90
   3  11 -10    0.82    1.16
   3 -11 -10   -1.77    1.88
  -3 -11  10    0.55    0.94
  -3  11   9    1.64    1.90
   3  11  -9    0.03    0.99
   3 -11  -9    0.90    1.37
  -3 -11   9    0.61    0.79
  -3  11   8    0.91    1.11
   3  11  -8    3.07    1.64
   3 -11  -8   -0.77    2.17
  -3 -11   8    2.41    1.63
  -3  11   7   11.86    2.49
   3  11  -7   12.23    3.58
   3 -11  -7   10.57    2.63
  -3 -11   7    9.02    1.97
  -3  11   6    5.29    1.36
   3  11  -6    6.87    1.05
   3 -11  -6    7.25    1.90
  -3 -11   6    7.45    2.19
  -3  11   5   16.07    2.35
   3  11  -5   13.73    3.13
   3 -11  -5    9.24    2.37
  -3 -11   5    9.36    2.11
  -3  11   4    1.79    1.50
   3  11  -4    1.49    0.93
   3 -11  -4   -1.68    2.15
  -3 -11   4    1.33    0.83
   3  11  -3   19.32    2.31
  -3  11   3   20.47    2.97
  -3 -11   3   18.77    3.08
   3 -11  -3   16.67    3.10
  -3 -11   3   18.07    4.68
   3  11  -2    0.63    0.96
  -3  11   2   -0.54    1.22
  -3 -11   2    0.01    1.43
   3 -11  -2    4.25    3.05
  -3 -11   2    0.64    0.37
   3  11  -1   25.25    5.39
  -3  11   1   26.72    5.37
  -3  11   1   22.01    3.97
  -3 -11   1   31.07    6.28
   3 -11  -1   31.20    3.00
  -3 -11   1   26.36    5.81
   3  11   0    1.75    0.93
  -3  11   0   -0.01    0.68
  -3  11   0    1.40    0.49
  -3 -11   0    0.72    0.52
   3 -11   0    1.80    0.98
  -3 -11   0    0.87    0.54
   3  11   1   13.44    2.59
  -3  11  -1   13.95    3.33
  -3  11  -1   14.01    2.70
  -3 -11  -1   13.48    3.48
   3 -11   1    9.70    2.59
  -3 -11  -1   11.58    2.14
   3  11   2   14.40    3.84
  -3  11  -2   12.74    1.83
  -3  11  -2   13.27    3.01
  -3 -11  -2   11.48    3.16
   3 -11   2   13.25    2.56
  -3 -11  -2   10.07    2.59
   3  11   3   16.14    3.48
  -3  11  -3   11.64    2.02
  -3 -11  -3   10.50    2.45
   3 -11   3   16.29    2.82
   3  11   4   -0.55    1.61
  -3  11  -4    0.71    1.43
  -3 -11  -4    3.01    0.82
   3 -11   4    3.21    1.38
   3  11   5   12.69    2.71
  -3  11  -5   10.76    2.23
  -3 -11  -5   11.21    3.37
   3 -11   5   10.72    2.54
   3  11   6    2.93    1.85
  -3  11  -6    4.68    2.04
  -3 -11  -6    2.36    1.50
   3 -11   6    3.15    1.41
   3  11   7    4.06    2.50
  -3  11  -7    8.99    2.89
  -3 -11  -7    5.40    1.66
   3 -11   7    5.67    1.61
   3  11   8    4.94    2.43
  -3  11  -8   -1.20    1.74
  -3 -11  -8   -0.42    1.08
   3 -11   8    0.29    1.00
   3  11   9   11.87    3.88
  -3  11  -9    3.24    3.44
  -3 -11  -9   10.34    2.60
   3 -11   9    8.63    2.57
   3  11  10    6.24    2.21
  -3  11 -10    7.53    3.00
  -3 -11 -10    4.21    1.40
   3 -11  10    4.52    2.03
  -3  12  10    6.96    2.59
   3  12 -10    5.26    2.03
   3 -12 -10    3.03    1.91
  -3 -12  10    4.57    1.85
  -3  12   9   -0.87    1.73
   3  12  -9    0.47    1.23
   3 -12  -9   -0.70    1.97
  -3 -12   9    1.50    1.00
  -3  12   8   11.86    2.63
   3  12  -8    8.91    2.89
   3 -12  -8    4.13    1.07
  -3 -12   8    6.04    2.02
  -3  12   7    0.91    0.97
   3  12  -7    3.12    1.51
   3 -12  -7   -0.33    2.04
  -3 -12   7    1.61    1.48
  -3  12   6    1.05    1.76
   3  12  -6    4.24    2.54
   3 -12  -6    3.42    2.59
  -3 -12   6    0.39    1.15
  -3  12   5   -2.24    1.35
   3  12  -5    1.71    1.12
   3 -12  -5    1.74    2.20
  -3 -12   5    1.25    1.53
  -3  12   4   10.44    2.77
   3  12  -4    7.70    3.36
   3 -12  -4    9.29    3.61
  -3 -12   4    7.14    2.03
  -3  12   3    2.06    2.34
   3 -12  -3    3.43    2.55
  -3 -12   3    2.21    0.91
   3  12  -2    2.08    0.95
  -3  12   2    4.28    1.77
  -3 -12   2    6.38    2.05
  -3 -12   2    3.14    1.54
   3  12  -1    0.70    1.18
  -3  12   1   -0.07    0.98
  -3 -12   1    1.22    1.24
   3 -12  -1    0.68    1.19
  -3 -12   1   -0.71    0.89
   3  12   0   22.36    5.29
  -3  12   0   28.01    4.77
  -3  12   0   18.87    3.85
  -3 -12   0   22.33    5.88
   3 -12   0   21.02    3.70
  -3 -12   0   20.91    3.18
   3  12   1    0.27    0.84
  -3  12  -1    0.39    0.63
  -3  12  -1    2.02    1.00
  -3 -12  -1    1.39    1.73
   3 -12   1   -0.50    1.13
  -3 -12  -1    1.23    1.11
   3  12   2   13.43    3.25
  -3  12  -2   11.23    2.99
  -3 -12  -2    9.63    3.16
   3 -12   2   14.02    3.62
   3  12   3    3.04    1.40
  -3  12  -3    1.78    1.24
  -3 -12  -3    5.46    1.71
   3 -12   3    4.09    2.42
   3  12   4    8.82    2.55
  -3  12  -4    5.60    2.04
  -3 -12  -4    8.36    2.20
   3 -12   4    6.19    2.36
   3  12   5    2.53    1.64
  -3  12  -5    1.93    1.69
  -3 -12  -5   -0.21    1.17
   3 -12   5    1.45    1.92
   3  12   6    9.94    2.52
  -3  12  -6   10.14    3.02
  -3 -12  -6    8.63    2.08
   3 -12   6    8.38    2.27
   3  12   7    4.08    2.23
  -3  12  -7    3.12    1.96
  -3 -12  -7   -0.76    1.22
   3 -12   7    1.74    1.30
   3  12   8    4.24    2.63
  -3  12  -8    2.73    1.92
  -3 -12  -8    2.51    1.77
   3 -12   8    3.73    2.02
  -3  13   8    2.63    2.23
   3  13  -8    2.56    1.90
   3 -13  -8    1.35    2.09
  -3 -13   8    3.04    1.96
  -3  13   7   15.57    3.73
   3  13  -7   13.99    4.26
   3 -13  -7   13.25    3.52
  -3 -13   7   15.44    4.30
  -3  13   6    1.62    1.65
   3  13  -6    2.54    1.74
   3 -13  -6    2.58    2.47
  -3 -13   6    1.85    1.50
  -3  13   5   18.89    3.76
   3  13  -5   15.25    5.36
   3 -13  -5   21.86    4.16
  -3 -13   5   11.65    3.92
  -3  13   4    4.10    1.47
   3  13  -4    6.61    1.49
   3 -13  -4    5.37    2.37
  -3 -13   4    2.25    1.45
  -3  13   3   10.99    3.53
   3  13  -3   13.04    3.86
   3 -13  -3   11.10    2.62
  -3 -13   3   11.32    2.96
  -3  13   2   -0.32    1.06
  -3 -13   2    1.28    1.43
   3 -13  -2    0.63    2.16
  -3 -13   2    0.34    0.77
   3  13  -1    5.41    1.81
  -3  13   1    8.74    2.18
  -3 -13   1   11.82    3.26
   3 -13  -1    8.40    2.81
  -3 -13   1    4.55    2.42
   3  13   0    0.33    0.48
  -3  13   0    1.43    1.38
  -3 -13   0   -0.75    1.38
   3 -13   0   -3.09    1.93
  -3 -13   0    0.24    0.39
   3  13   1    1.49    1.16
  -3 -13  -1    4.16    1.35
   3 -13   1    5.36    1.53
   3  13   2    1.67    1.20
  -3  13  -2    1.12    1.06
  -3 -13  -2   -2.23    1.28
   3 -13   2   -1.38    1.74
   3  13   3    4.48    1.03
  -3  13  -3    3.50    1.72
  -3 -13  -3    3.35    2.29
   3 -13   3    4.35    1.75
   3  13   4    2.03    1.34
  -3  13  -4    3.38    2.08
  -3 -13  -4    1.75    1.43
   3 -13   4    5.61    2.31
   3  13   5   -1.31    1.77
  -3  13  -5    3.00    1.98
  -3 -13  -5   -0.08    1.06
   3 -13   5    1.85    1.52
   3  13   6    1.85    1.49
  -3  13  -6    0.64    0.95
  -3 -13  -6    1.90    1.56
   3 -13   6    3.31    2.07
  -3  14   5    2.10    1.74
   3  14  -5   -1.13    1.41
   3 -14  -5    1.44    1.90
  -3 -14   5    0.55    0.61
  -3  14   4    4.94    1.87
   3  14  -4    0.33    1.08
   3 -14  -4    2.72    2.53
  -3 -14   4   -0.37    0.93
  -3  14   3    1.95    1.06
   3  14  -3    2.96    1.73
   3 -14  -3    2.10    2.27
  -3 -14   3    1.39    1.19
  -3  14   2    3.31    3.16
   3  14  -2    4.55    1.74
  -3  14   1    0.02    0.97
  -3 -14   1   -0.09    1.33
   3 -14  -1    0.39    2.10
  -3 -14   0   10.21    3.30
   3 -14   0    9.24    2.88
   3  14   1    1.89    1.13
  -3 -14  -1    1.56    1.57
   3 -14   1    2.71    2.27
   3  14   2    9.77    3.56
  -3 -14  -2   13.39    4.69
   3 -14   2   13.17    3.97
   3  14   3    2.08    1.30
  -3 -14  -3    2.14    1.48
   3 -14   3   -1.40    1.96
  -4   0  17   -0.67    1.70
  -4   0  16    2.62    2.24
  -4   0  15   -0.48    0.82
  -4   0  15   -1.07    1.76
  -4   0  14   10.20    1.43
   4   0 -14    8.85    1.17
  -4   0  14   14.32    2.16
  -4   0  13    1.37    0.87
   4   0 -13    2.65    0.83
  -4   0  13   -0.32    1.54
  -4   0  12  118.64    3.44
   4   0 -12  117.30    4.51
  -4   0  12  118.36    9.27
  -4   0  11    1.38    0.58
   4   0 -11    0.08    0.60
  -4   0  11    1.04    1.56
  -4   0  10   24.53    2.67
   4   0 -10   16.51    3.63
  -4   0  10   21.39    2.33
  -4   0   9    1.79    0.99
  -4   0   9    0.46    1.33
  -4   0   8   66.04    3.81
   4   0  -8   68.87    3.49
  -4   0   8   59.51    3.62
  -4   0   7   -1.30    1.09
   4   0  -7    1.35    0.49
  -4   0   7    0.70    1.31
  -4   0   6   21.06    1.76
  -4   0   6   18.41    1.17
  -4   0   6   20.08    4.18
  -4   0   5   -0.01    1.08
  -4   0   5   -0.10    0.48
   4   0  -5    0.48    0.46
  -4   0   4   61.93    2.97
  -4   0   4   55.92    2.53
   4   0  -4   60.50    2.85
  -4   0   3   -0.17    1.03
  -4   0   3    0.23    0.60
   4   0  -3    0.35    0.31
  -4   0   2   37.07    2.00
  -4   0   2   32.90    3.13
   4   0  -2   28.75    1.35
  -4   0   1    0.05    0.83
  -4   0   1   -0.52    0.75
   4   0  -1    0.58    0.43
  -4   0   0   53.78    2.34
  -4   0   0   44.67    1.99
   4   0   0   42.37    2.22
  -4   0  -1    1.17    0.80
  -4   0  -1   -0.19    0.98
   4   0   1   -0.88    0.55
   4   0   2   68.17    5.53
  -4   0  -2   52.43    2.80
   4   0   2   51.54    2.17
   4   0   3    2.20    0.74
  -4   0  -3   -0.38    0.65
   4   0   3    0.46    0.36
   4   0   4   91.04    5.79
  -4   0  -4   82.37    4.30
   4   0   4   73.47    2.90
   4   0   5   -1.63    1.43
  -4   0  -5   -1.24    1.93
   4   0   5   -0.14    0.38
   4   0   6   60.42    4.02
  -4   0  -6   54.65    4.63
   4   0   6   52.96    4.42
   4   0   7    1.19    0.64
  -4   0  -7   -0.78    1.99
   4   0   7    0.49    0.36
   4   0   8   83.52    6.03
  -4   0  -8   74.89    5.59
   4   0   8   83.86    5.37
   4   0   9    0.37    0.53
  -4   0  -9    2.81    1.52
   4   0   9   -0.54    0.48
   4   0  10   29.15    4.93
  -4   0 -10   31.03    7.73
   4   0  10   23.61    4.62
   4   0  11    1.29    0.83
  -4   0 -11   -1.75    2.14
   4   0  11    0.33    0.50
   4   0  12    9.23    2.17
  -4   0 -12   15.45    3.19
   4   0  13    1.55    0.90
   4   0  14    3.89    3.52
  -4   0 -14    7.95    3.28
   4  -1 -17    5.96    1.83
  -4  -1  17    6.70    2.52
  -4   1  16    0.72    1.08
   4  -1 -16    2.44    1.46
  -4  -1  16   -2.01    1.64
  -4   1  15    4.84    2.10
   4   1 -15    2.08    1.52
   4  -1 -15    8.98    2.43
  -4  -1  15    5.03    2.45
  -4   1  14    3.03    1.12
  -4  -1  14    2.35    0.81
   4   1 -14    0.15    0.84
   4  -1 -14    1.46    1.21
  -4  -1  14    4.67    1.79
  -4   1  13   27.08    5.28
  -4  -1  13   26.76    1.69
   4   1 -13   26.63    5.09
  -4  -1  13   25.06    2.41
  -4   1  12    5.54    1.95
  -4  -1  12    3.49    1.40
   4   1 -12    4.11    1.65
   4  -1 -12    2.81    1.05
  -4  -1  12    2.50    1.00
  -4   1  11    3.98    1.29
  -4  -1  11    5.41    1.59
   4   1 -11    4.09    1.17
   4  -1 -11    2.38    0.70
  -4  -1  11    4.72    1.79
  -4   1  10    1.93    1.33
  -4  -1  10    1.70    1.05
   4   1 -10    0.49    0.43
   4  -1 -10    1.34    0.70
   4  -1 -10    1.87    1.26
  -4  -1  10    2.31    1.10
  -4   1   9   53.95    3.96
  -4  -1   9   52.08    3.68
   4   1  -9   57.71    4.12
   4  -1  -9   49.84    3.73
   4  -1  -9   50.66    3.79
  -4  -1   9   49.47    9.14
  -4   1   8    5.52    1.36
  -4  -1   8    8.46    1.92
   4   1  -8    6.59    1.38
   4  -1  -8    5.30    1.07
   4  -1  -8    9.29    2.20
  -4  -1   8    9.48    2.57
  -4   1   7   33.53    2.69
  -4  -1   7   30.30    2.27
   4   1  -7   33.28    5.18
   4  -1  -7   24.78    4.11
   4  -1  -7   29.64    5.95
  -4  -1   7   27.50    2.14
  -4   1   6   10.13    1.83
  -4  -1   6    6.96    1.17
   4  -1  -6    5.42    1.23
  -4  -1   6    7.78    1.54
   4  -1  -6    6.05    1.26
  -4  -1   6    6.32    1.45
  -4   1   5  161.84    6.55
  -4  -1   5  151.57    6.75
  -4  -1   5  157.67    6.03
  -4   1   5  155.64    5.69
   4  -1  -5  152.83    6.17
  -4  -1   5  154.56    6.15
  -4   1   4   10.20    2.19
  -4  -1   4    9.24    1.33
  -4   1   4    9.77    1.06
  -4  -1   4    9.85    1.42
   4  -1  -4    8.84    1.65
  -4  -1   4    8.68    1.40
  -4   1   3    5.05    1.14
  -4  -1   3    6.93    1.21
  -4   1   3    5.06    0.98
  -4  -1   3    6.89    1.24
   4   1  -3    7.03    1.27
   4  -1  -3    6.47    1.27
  -4   1   2   52.55    2.61
  -4  -1   2   43.35    2.12
  -4   1   2   47.97    1.77
  -4  -1   2   46.44    1.90
   4   1  -2   44.78    1.70
   4  -1  -2   48.63    2.18
  -4   1   1    0.19    1.09
  -4  -1   1    1.15    1.13
  -4   1   1    1.36    0.48
  -4  -1   1    2.07    0.73
   4   1  -1    1.78    0.35
   4  -1  -1    0.87    0.47
  -4   1   0    2.18    0.84
  -4  -1   0   -0.88    1.24
  -4   1   0   -0.22    0.91
  -4  -1   0    0.74    0.97
   4   1   0    0.33    0.22
   4  -1   0   -0.36    0.74
   4   1   1  127.58    4.12
  -4   1  -1  109.71    3.65
  -4   1  -1  107.36    3.35
  -4  -1  -1  102.22    3.32
   4   1   1   94.10    2.36
   4  -1   1   94.03    2.83
   4   1   2   14.96    3.79
  -4   1  -2   12.97    3.38
  -4   1  -2   14.64    3.25
  -4  -1  -2   12.65    2.96
   4  -1   2    9.77    1.23
   4   1   2   10.41    1.31
   4  -1   3  135.79    7.00
   4   1   3  131.25    5.64
  -4   1  -3  125.63    5.31
  -4  -1  -3  116.37    6.35
   4  -1   3  120.38    4.67
   4   1   3  113.99    4.07
   4  -1   4   14.45    3.44
   4   1   4   13.03    3.32
  -4   1  -4   15.98    3.27
  -4  -1  -4   11.98    2.40
   4  -1   4   11.61    2.23
   4   1   4    9.52    1.74
   4  -1   5  240.44   18.50
   4   1   5  255.38   19.74
  -4   1  -5  224.76   17.52
  -4  -1  -5  218.88   11.37
   4  -1   5  218.98   10.79
   4   1   5  204.41    9.90
   4  -1   6   -0.64    1.19
   4   1   6   -1.01    1.47
  -4   1  -6    2.19    1.24
  -4  -1  -6    3.19    1.56
   4  -1   6   -0.07    0.53
   4   1   6   -0.23    0.26
   4  -1   7   48.11    8.32
   4   1   7   42.64    8.41
  -4   1  -7   40.36    8.96
  -4  -1  -7   33.77    3.73
   4  -1   7   37.87    2.68
   4   1   7   30.57    3.10
   4  -1   8    0.98    0.77
   4   1   8   -2.89    1.31
  -4   1  -8    0.57    1.48
  -4  -1  -8   -0.23    1.49
   4  -1   8    0.62    0.34
   4   1   8   -0.35    0.35
   4  -1   9    6.37    1.95
   4   1   9    2.85    1.39
  -4   1  -9    3.24    1.64
  -4  -1  -9    6.20    2.42
   4  -1   9    2.95    1.13
   4  -1  10    4.62    1.78
   4   1  10    6.88    2.54
  -4   1 -10    6.95    2.37
  -4  -1 -10    6.55    2.65
   4  -1  10    8.12    1.40
   4  -1  11    5.78    2.23
   4   1  11    9.68    1.90
  -4   1 -11    9.04    2.42
  -4  -1 -11    9.13    2.34
   4  -1  11    4.78    1.50
   4  -1  12    6.72    1.80
   4   1  12    3.31    1.76
  -4   1 -12   41.53   28.90
  -4  -1 -12    3.77    2.33
   4  -1  12    3.72    1.62
   4  -1  13    1.21    1.16
   4   1  13    1.77    1.12
  -4   1 -13    3.30    2.73
  -4  -1 -13    1.42    2.03
   4   1  14    5.38    1.81
  -4   1 -14    0.70    2.44
  -4  -1 -14    1.02    1.41
   4  -2 -17    1.41    0.98
  -4  -2  17   -0.03    1.63
  -4   2  16    1.13    1.48
   4   2 -16   -0.76    1.10
   4  -2 -16    1.71    1.30
  -4  -2  16    1.80    1.34
  -4   2  15   -0.50    0.97
   4   2 -15    2.35    1.77
   4  -2 -15    2.58    1.41
  -4  -2  15   -0.62    1.53
  -4   2  14    2.35    1.21
   4   2 -14    3.22    1.34
   4  -2 -14    3.91    1.65
  -4  -2  14    3.21    1.93
  -4   2  13   -0.53    1.19
  -4  -2  13    0.72    0.29
   4   2 -13    0.51    0.60
   4  -2 -13    0.47    0.95
  -4  -2  13   -1.85    1.35
  -4   2  12   58.06    4.94
  -4  -2  12   49.25    4.59
   4   2 -12   43.03    9.27
   4  -2 -12   59.52   12.69
  -4  -2  12   55.37    4.92
  -4   2  11    2.87    1.58
  -4  -2  11    4.64    1.83
   4   2 -11    2.90    1.36
   4  -2 -11    4.89    2.01
  -4  -2  11    5.90    2.46
  -4   2  10    8.07    2.14
  -4  -2  10    8.08    1.27
   4   2 -10    6.25    1.80
   4  -2 -10    7.81    2.60
  -4  -2  10   10.62    1.68
  -4   2   9    7.36    2.61
  -4  -2   9    6.97    1.98
   4   2  -9    6.69    2.27
   4  -2  -9    8.72    3.49
  -4  -2   9    6.17    2.54
  -4   2   8    4.95    1.50
  -4  -2   8    3.04    1.20
   4   2  -8    4.36    0.97
   4  -2  -8    3.27    0.67
   4  -2  -8    2.40    0.83
  -4  -2   8    4.80    1.63
  -4   2   7    0.48    1.21
  -4  -2   7   -0.29    0.85
   4   2  -7   -0.15    0.68
   4  -2  -7    0.38    0.16
   4  -2  -7    0.59    0.59
  -4  -2   7   -1.13    1.11
  -4   2   6    2.12    1.08
  -4  -2   6    0.30    0.95
   4  -2  -6    0.19    0.20
  -4  -2   6    0.42    0.51
   4  -2  -6    1.55    0.83
  -4  -2   6   -0.87    1.09
  -4   2   5   -0.04    1.19
  -4  -2   5    1.69    0.98
  -4  -2   5    1.92    0.81
  -4   2   5    1.42    0.38
   4  -2  -5    0.94    0.53
  -4  -2   5    2.90    0.98
  -4   2   4   33.48    2.12
  -4  -2   4   35.59    2.05
  -4   2   4   28.92    2.44
  -4  -2   4   30.80    5.37
   4  -2  -4   32.69    6.12
  -4  -2   4   32.73    1.89
  -4   2   3    4.40    1.03
  -4  -2   3    2.97    1.06
  -4   2   3    3.72    0.75
  -4  -2   3    3.56    0.72
   4  -2  -3    2.42    0.99
  -4  -2   3    4.18    1.13
  -4   2   2  103.11    3.44
  -4  -2   2  113.44    3.72
  -4   2   2   92.80    2.58
   4  -2  -2   86.22    3.04
  -4  -2   2   97.95    2.86
   4   2  -1   29.91    1.66
  -4   2   1   29.53    1.71
  -4   2   1   28.35    1.23
  -4  -2   1   29.69    5.72
   4   2  -1   27.53    1.24
   4  -2  -1   26.52    4.88
   4   2   0   68.59    2.77
  -4   2   0   60.60    2.51
  -4   2   0   57.27    2.20
  -4  -2   0   57.01    2.31
   4   2   0   48.99    2.19
   4  -2   0   48.65    2.26
   4   2   1   88.27    4.03
  -4   2  -1   86.49    3.85
  -4   2  -1   74.40    3.30
  -4  -2  -1   77.28    3.55
   4   2   1   65.89    2.40
   4  -2   1   66.77    3.10
   4   2   2   42.95    2.70
  -4   2  -2   39.38    2.29
  -4   2  -2   33.31    2.09
  -4  -2  -2   44.61    7.75
   4  -2   2   35.45    2.12
   4   2   3   -1.41    1.30
  -4   2  -3   -0.95    1.06
  -4   2  -3    1.75    0.89
  -4  -2  -3    0.81    1.49
   4  -2   3   -1.14    0.88
   4  -2   4   24.24    4.47
   4   2   4   29.08    3.97
  -4   2  -4   20.81    2.20
  -4  -2  -4   20.86    4.86
   4  -2   4   20.05    1.59
   4  -2   5    2.68    0.87
   4   2   5    1.01    1.07
  -4   2  -5    1.47    1.40
  -4  -2  -5    1.23    1.71
   4  -2   5    0.31    0.66
   4  -2   6    9.87    1.71
   4   2   6   11.05    2.37
  -4   2  -6   13.28    2.89
  -4  -2  -6    8.95    2.42
   4  -2   6    8.47    1.62
   4  -2   7   -0.68    0.96
   4   2   7   -2.27    1.54
  -4   2  -7    2.98    2.36
  -4  -2  -7    2.40    1.35
   4  -2   8   12.03    1.99
   4   2   8   14.48    2.75
  -4   2  -8   12.30    2.18
  -4  -2  -8   11.49    2.58
   4  -2   8   11.46    1.21
   4  -2   9    1.80    0.87
   4   2   9   -0.10    1.56
  -4   2  -9   -0.02    1.98
  -4  -2  -9   -1.57    1.79
   4  -2   9   -0.12    0.62
   4  -2  10   10.27    1.35
   4   2  10   11.37    2.49
  -4   2 -10   10.28    3.69
  -4  -2 -10   11.76    2.53
   4  -2  10    8.04    2.08
   4  -2  11    2.04    1.18
   4   2  11    1.32    1.35
  -4   2 -11   -0.58    2.41
  -4  -2 -11    1.50    0.83
   4  -2  11    3.34    1.27
   4  -2  12    4.32    1.72
   4   2  12    2.34    1.03
  -4   2 -12    8.30    1.93
  -4  -2 -12    5.12    2.39
   4  -2  12    3.05    1.51
   4   2  13    5.05    2.61
  -4   2 -13    8.28    2.98
  -4  -2 -13    2.84    1.91
   4  -2  13    4.76    2.23
   4   2  14    1.74    1.63
  -4   2 -14    4.30    1.76
  -4  -2 -14    0.19    1.60
  -4   3  16    1.08    1.56
   4   3 -16   -0.11    1.02
   4  -3 -16   -2.39    1.76
  -4  -3  16    1.87    2.14
  -4   3  15    2.10    1.66
   4   3 -15    0.87    1.03
   4  -3 -15    4.14    2.44
  -4  -3  15    3.41    2.24
  -4   3  14   -0.18    1.17
   4   3 -14    0.95    0.88
   4  -3 -14   -0.63    1.59
  -4  -3  14    2.17    1.80
  -4   3  13    3.29    1.01
   4   3 -13    0.51    0.52
   4  -3 -13    2.70    1.64
  -4  -3  13   -0.98    1.52
  -4   3  12   10.28    2.16
  -4  -3  12    6.78    1.64
   4   3 -12    7.82    1.66
   4  -3 -12    7.56    1.21
  -4  -3  12    9.65    1.77
  -4   3  11   10.75    2.10
  -4  -3  11    5.16    2.06
   4   3 -11    7.71    1.37
   4  -3 -11    8.00    1.93
  -4  -3  11    5.87    2.37
  -4   3  10    5.33    1.63
  -4  -3  10    4.11    1.14
   4   3 -10    4.89    1.60
   4  -3 -10    6.02    1.59
  -4  -3  10    3.33    1.08
  -4   3   9   50.54    4.14
  -4  -3   9   41.49    4.11
   4   3  -9   39.05    7.44
   4  -3  -9   41.19    8.06
  -4  -3   9   44.26    8.80
  -4   3   8    5.21    1.67
  -4  -3   8    5.69    0.95
   4   3  -8    5.52    1.24
   4  -3  -8    7.72    1.95
  -4  -3   8    7.06    1.41
  -4   3   7   31.50    6.78
  -4  -3   7   27.53    1.91
   4   3  -7   33.63    5.48
   4  -3  -7   30.06    6.91
  -4  -3   7   28.37    2.19
  -4   3   6   12.20    2.45
  -4  -3   6    8.65    1.46
  -4  -3   6    9.18    1.96
   4  -3  -6    9.79    2.33
  -4  -3   6    8.62    1.88
  -4   3   5  129.47    7.15
  -4  -3   5  114.03    6.07
  -4  -3   5  119.20    6.46
   4  -3  -5  108.01    6.20
  -4  -3   5  116.30    9.30
  -4   3   4   17.17    1.96
  -4  -3   4   15.02    2.65
  -4   3   4   10.02    1.55
  -4  -3   4   12.43    1.88
   4  -3  -4   14.81    2.39
  -4  -3   4   12.33    2.51
   4   3  -3  185.78    7.13
  -4   3   3  168.43    6.84
  -4   3   3  151.05    5.46
  -4  -3   3  164.44    6.53
   4  -3  -3  156.62    6.43
  -4  -3   3  153.59    5.93
   4   3  -2  192.17    8.02
  -4   3   2  189.04    7.38
  -4   3   2  163.21    5.96
  -4  -3   2  188.20    7.40
   4  -3  -2  164.65    7.74
  -4  -3   2  174.43    6.41
   4   3  -1    3.68    0.94
  -4   3   1    3.84    0.82
  -4   3   1    2.35    0.56
  -4  -3   1    3.03    1.02
   4  -3  -1   -0.03    1.16
  -4  -3   1    2.58    0.47
   4   3   0   75.03    3.69
  -4   3   0   64.01    3.24
  -4   3   0   57.14    2.71
  -4  -3   0   60.69    3.90
   4   3   0   59.80    3.69
   4  -3   0   51.17    2.93
   4   3   1   15.02    3.03
  -4   3  -1    8.62    1.69
  -4   3  -1   10.26    1.94
  -4  -3  -1    9.81    1.55
   4  -3   1   10.07    1.76
   4   3   2   -0.52    1.49
  -4   3  -2    1.06    0.66
  -4   3  -2    1.26    1.44
  -4  -3  -2    0.91    1.43
   4  -3   2    2.30    1.65
   4   3   3   12.37    2.35
  -4   3  -3    8.93    1.65
  -4   3  -3    8.89    1.73
  -4  -3  -3    9.95    2.00
   4  -3   3   12.39    2.11
   4  -3   4    3.41    1.25
   4   3   4    3.40    2.28
  -4   3  -4    2.79    1.94
  -4  -3  -4    4.51    1.24
   4  -3   4    2.42    0.87
   4  -3   5   67.92    3.99
   4   3   5   63.58    4.10
  -4   3  -5   48.30    6.21
  -4  -3  -5   49.78    3.61
   4  -3   5   57.84    3.46
   4  -3   6    1.73    0.77
   4   3   6    4.47    1.58
  -4   3  -6   -0.30    2.19
  -4  -3  -6    0.77    1.69
   4  -3   6    1.56    0.64
   4  -3   7    8.74    2.19
   4   3   7    6.19    1.95
  -4   3  -7    8.86    1.63
  -4  -3  -7   10.39    1.96
   4  -3   7    6.66    2.03
   4  -3   8    2.00    0.60
   4   3   8    2.36    1.03
  -4   3  -8    2.97    1.79
  -4  -3  -8    0.35    1.79
   4  -3   8    1.55    0.83
   4  -3   9   16.42    2.38
   4   3   9   16.16    2.09
  -4   3  -9   13.71    3.29
  -4  -3  -9   14.59    2.63
   4  -3   9   16.80    1.67
   4  -3  10    1.27    0.60
   4   3  10    5.97    1.73
  -4   3 -10    1.51    2.22
  -4  -3 -10    5.97    1.98
   4  -3  10    1.33    0.61
   4  -3  11   35.85    1.87
   4   3  11   38.35    2.92
  -4   3 -11   29.86    7.18
  -4  -3 -11   31.87    8.14
   4   3  12    1.97    1.01
  -4   3 -12    2.46    1.47
  -4  -3 -12    0.47    1.69
   4  -3  12    0.18    0.66
   4   3  13    9.82    2.20
  -4   3 -13   15.25    3.09
  -4  -3 -13   11.94    3.04
   4  -3  13    7.12    2.10
   4   3  14    1.32    1.93
  -4   3 -14   -0.54    2.41
  -4  -3 -14    4.96    2.72
  -4   4  16    1.15    1.21
   4   4 -16    2.61    1.44
   4  -4 -16    3.10    1.94
  -4  -4  16    1.67    1.70
  -4   4  15    0.50    0.59
   4   4 -15    1.37    0.97
   4  -4 -15   -1.26    1.67
  -4  -4  15    1.20    2.22
  -4   4  14    2.37    1.12
   4   4 -14    1.34    1.28
   4  -4 -14    1.19    0.98
  -4  -4  14   -0.20    1.40
  -4   4  13    4.97    0.81
   4   4 -13    9.11    1.77
   4  -4 -13    5.81    1.90
  -4  -4  13    5.82    1.70
  -4   4  12   32.11    2.51
   4   4 -12   26.09    5.13
   4  -4 -12   26.78    3.49
  -4  -4  12   26.72    6.96
  -4   4  11    1.07    1.43
  -4  -4  11   -0.28    0.59
   4   4 -11    1.96    1.43
   4  -4 -11    2.76    1.09
  -4  -4  11    1.02    1.16
  -4   4  10   57.61    2.84
  -4  -4  10   46.70    3.60
   4   4 -10   55.25    9.98
   4  -4 -10   54.34    9.59
  -4  -4  10   55.76    2.80
  -4   4   9    4.45    1.43
  -4  -4   9    2.29    0.82
   4   4  -9    4.51    1.67
   4  -4  -9   -0.27    1.63
  -4  -4   9    3.45    1.04
  -4   4   8   27.64    2.55
  -4  -4   8   26.75    3.89
   4   4  -8   32.40    6.87
   4  -4  -8   28.15    5.58
  -4  -4   8   28.35    2.48
  -4   4   7   21.64    3.75
  -4  -4   7   20.31    2.31
   4   4  -7   20.63    4.86
   4  -4  -7   15.03    2.99
  -4  -4   7   20.81    2.04
  -4   4   6   35.67    3.14
  -4  -4   6   27.47    4.40
  -4  -4   6   26.81    5.23
   4  -4  -6   36.96    3.04
  -4  -4   6   28.33    2.03
   4   4  -5    0.95    0.47
  -4   4   5    1.55    1.48
  -4  -4   5    2.13    0.97
   4  -4  -5   -1.69    1.48
  -4  -4   5    1.22    0.91
   4   4  -4  189.75    9.62
  -4   4   4  192.17   10.02
  -4  -4   4  184.22   10.20
   4  -4  -4  169.26    9.47
  -4  -4   4  179.59    9.09
   4   4  -3   28.86    6.43
  -4   4   3   30.87    2.29
  -4   4   3   22.92    1.12
  -4  -4   3   27.59    6.73
   4  -4  -3   18.97    4.44
  -4  -4   3   26.87    1.67
   4   4  -2  213.94    9.51
  -4   4   2  208.85    8.24
  -4   4   2  180.15    6.59
  -4  -4   2  205.77    8.03
   4  -4  -2  165.06    6.74
  -4  -4   2  200.96    7.31
   4   4  -1  102.37    4.48
  -4   4   1   93.53    4.42
  -4   4   1   82.16    3.37
  -4  -4   1   95.80    5.87
   4  -4  -1   80.06    3.88
  -4  -4   1   94.70    3.65
   4   4   0   23.73    4.96
  -4   4   0   20.93    1.72
  -4  -4   0   23.15    5.26
   4  -4   0   19.11    3.94
  -4  -4   0   18.86    1.02
   4   4   1    1.58    1.10
  -4   4  -1    0.05    1.02
  -4   4  -1    3.39    1.10
  -4  -4  -1    2.53    1.29
   4  -4   1    8.04    2.35
   4   4   2   57.67   11.58
  -4   4  -2   52.59    3.30
  -4   4  -2   46.60    4.13
  -4  -4  -2   52.15    3.69
   4  -4   2   50.36    3.36
   4   4   3    4.98    1.55
  -4   4  -3   -0.24    0.98
  -4   4  -3   -0.17    1.54
  -4  -4  -3    0.61    1.38
   4  -4   3    0.11    1.32
   4   4   4   14.77    3.08
  -4   4  -4   12.62    2.62
  -4   4  -4   14.49    4.32
  -4  -4  -4   14.59    4.46
   4  -4   4   15.47    1.53
   4  -4   5   -0.24    0.87
   4   4   5    3.44    1.33
  -4   4  -5    1.80    1.12
  -4  -4  -5   -0.36    1.09
   4  -4   5    0.39    0.53
   4  -4   6    1.32    0.57
  -4   4  -6   -0.28    1.94
  -4  -4  -6    7.37    2.89
   4  -4   6   -0.20    0.87
   4  -4   7   22.90    3.84
   4   4   7   29.29    5.31
  -4   4  -7   19.11    4.17
  -4  -4  -7   28.43    3.22
   4  -4   7   19.56    1.85
   4  -4   8   20.88    4.21
   4   4   8   23.28    2.52
  -4   4  -8   20.94    3.02
  -4  -4  -8   19.16    4.62
   4  -4   8   16.77    1.54
   4  -4   9    2.12    0.97
   4   4   9    0.90    1.23
  -4   4  -9    1.37    1.64
  -4  -4  -9    1.28    1.65
   4  -4   9   -0.39    0.84
   4  -4  10   71.32    8.69
   4   4  10   92.32    8.06
  -4   4 -10   83.18    7.30
  -4  -4 -10   82.77    7.13
   4  -4  10   86.86    7.13
   4   4  11    3.41    1.50
  -4   4 -11    3.10    2.21
  -4  -4 -11   -1.49    1.64
   4  -4  11    0.48    0.93
   4   4  12   17.27    4.11
  -4   4 -12   18.38    6.15
  -4  -4 -12   13.16    4.23
   4  -4  12    9.78    2.99
   4   4  13   -0.28    1.76
  -4   4 -13    4.63    2.67
  -4  -4 -13    5.13    1.83
   4  -4  13    1.32    0.91
   4   4  14   -0.45    1.72
  -4   4 -14    2.66    2.08
  -4  -4 -14    3.07    2.35
   4  -4  14    0.44    0.54
  -4   5  16    3.30    2.23
   4   5 -16    1.75    1.22
   4  -5 -16    1.42    1.37
  -4  -5  16    0.55    0.98
  -4   5  15   11.90    4.52
   4   5 -15    9.05    2.99
   4  -5 -15    9.24    2.04
  -4  -5  15    9.61    2.97
  -4   5  14    1.22    1.11
   4   5 -14    0.67    0.93
   4  -5 -14    1.90    1.24
  -4  -5  14    1.77    1.16
  -4   5  13   16.31    2.93
   4   5 -13   16.85    4.31
   4  -5 -13   20.90    4.65
  -4  -5  13   19.16    4.58
  -4   5  12   13.80    2.51
   4   5 -12   12.42    2.38
   4  -5 -12   15.16    2.86
  -4  -5  12   12.58    2.99
  -4   5  11   18.34    3.66
   4   5 -11   11.52    2.13
   4  -5 -11   13.15    2.25
  -4  -5  11   13.85    2.29
  -4   5  10    1.98    1.01
   4  -5 -10   -1.46    1.65
  -4  -5  10    1.33    0.80
   4   5  -9    2.72    0.67
  -4   5   9    5.06    1.84
   4   5  -9    4.23    0.98
   4  -5  -9    5.32    1.18
  -4  -5   9    3.94    1.00
   4   5  -8    4.24    1.22
  -4   5   8    9.93    1.65
   4   5  -8    6.43    2.57
   4  -5  -8    8.96    1.71
  -4  -5   8    7.72    2.45
   4   5  -7   13.84    2.98
  -4   5   7   16.51    2.55
   4   5  -7   16.97    3.41
   4  -5  -7   12.36    2.40
  -4  -5   7   15.21    2.78
   4   5  -6    4.14    0.74
  -4   5   6    6.61    1.37
  -4  -5   6    2.68    0.95
   4  -5  -6    1.56    2.30
  -4  -5   6    4.16    1.01
   4   5  -5   96.02    4.73
  -4   5   5   92.86    5.30
  -4  -5   5   89.38    5.07
   4  -5  -5   85.04    4.88
  -4  -5   5   90.91    4.60
   4   5  -4    3.67    0.77
  -4   5   4    3.38    1.37
  -4  -5   4    3.84    1.04
   4  -5  -4    5.21    1.71
  -4  -5   4    0.65    0.76
   4   5  -3  100.50    5.48
  -4   5   3  107.22    6.02
  -4  -5   3  103.13    5.79
   4  -5  -3   87.32    5.22
  -4  -5   3   94.43    5.01
   4   5  -2   18.31    3.86
  -4   5   2   23.11    2.54
  -4  -5   2   17.85    4.46
  -4  -5   2   16.55    2.91
   4   5  -1   19.65    3.96
  -4   5   1   17.06    2.76
  -4   5   1   14.13    4.03
  -4  -5   1   14.93    3.15
   4  -5  -1   15.72    5.33
  -4  -5   1   17.80    1.75
   4   5   0   12.41    2.58
  -4   5   0   14.04    2.81
  -4   5   0   11.54    3.02
  -4  -5   0    8.83    1.75
   4  -5   0   10.72    2.34
  -4  -5   0   10.93    1.79
   4   5   1  205.01   10.68
  -4   5  -1  203.25   10.43
  -4   5  -1  177.23    9.05
  -4  -5  -1  197.91   10.92
   4  -5   1  180.23    9.69
   4   5   2    2.13    1.46
  -4   5  -2    0.64    0.33
  -4   5  -2   -0.68    1.35
  -4  -5  -2   -0.54    1.38
   4  -5   2    1.80    1.41
   4   5   3   60.00    6.78
  -4   5  -3   59.13    3.30
  -4   5  -3   51.42    3.26
  -4  -5  -3   56.13    3.46
   4  -5   3   54.21    3.33
   4   5   4    3.14    1.15
  -4   5  -4    4.21    1.40
  -4   5  -4    3.60    1.92
  -4  -5  -4    1.52    1.60
   4  -5   4    9.16    3.04
   4   5   5   17.65    4.04
  -4   5  -5   10.02    2.36
  -4   5  -5   14.66    2.63
  -4  -5  -5   18.47    3.99
   4  -5   5   12.58    2.75
   4  -5   6    8.86    1.41
   4   5   6   12.58    2.60
  -4   5  -6   10.15    2.65
  -4  -5  -6   11.34    1.89
   4  -5   6   10.45    1.88
   4  -5   7   -0.30    0.67
   4   5   7   -1.67    1.85
  -4   5  -7    0.66    2.06
  -4  -5  -7    1.73    1.54
   4  -5   7    1.02    0.76
   4  -5   8    7.17    1.30
   4   5   8    7.22    2.06
  -4   5  -8    4.16    2.28
  -4  -5  -8    6.45    2.04
   4  -5   8    4.35    1.45
   4  -5   9   23.11    4.83
   4   5   9   28.07    4.66
  -4   5  -9   31.76    4.45
  -4  -5  -9   26.89    3.02
   4  -5   9   24.74    4.96
   4   5  10   -2.69    1.93
  -4   5 -10    3.70    2.39
  -4  -5 -10    2.39    1.01
   4   5  11   20.83    4.30
  -4   5 -11   12.02    3.27
  -4  -5 -11   17.22    3.88
   4  -5  11   11.02    2.78
   4   5  12    3.10    2.13
  -4   5 -12   -2.09    2.21
  -4  -5 -12   -0.41    1.51
   4  -5  12    0.42    0.87
   4   5  13   17.18    4.44
  -4   5 -13   16.07    4.97
  -4  -5 -13   15.28    3.74
   4  -5  13    9.98    3.28
  -4   6  15    3.21    1.92
   4   6 -15    2.79    1.99
   4  -6 -15    1.33    1.44
  -4  -6  15    1.87    1.66
  -4   6  14    6.14    2.32
   4   6 -14    4.52    2.06
   4  -6 -14   -0.48    1.69
  -4  -6  14    2.05    1.81
  -4   6  13    2.99    1.91
   4   6 -13   -0.12    1.27
   4  -6 -13    4.27    2.17
  -4  -6  13    0.46    1.55
  -4   6  12   39.25    3.12
   4   6 -12   24.58    7.16
   4  -6 -12   21.69   11.21
  -4  -6  12   24.13    5.62
  -4   6  11    2.94    1.72
   4   6 -11    0.74    0.90
   4  -6 -11    1.96    1.06
  -4  -6  11    0.17    1.04
  -4   6  10   16.62    2.47
   4   6 -10   15.67    3.21
   4  -6 -10   18.87    3.21
  -4  -6  10   13.98    2.48
  -4   6   9    3.62    1.97
   4   6  -9    5.54    2.19
   4  -6  -9    6.63    1.57
  -4  -6   9    3.39    1.40
   4   6  -8   14.75    2.18
  -4   6   8   15.55    2.03
   4   6  -8   23.61    7.36
   4  -6  -8   17.09    3.35
  -4  -6   8   22.61    4.96
   4   6  -7   12.66    2.81
  -4   6   7   20.96    4.85
   4   6  -7   25.30    5.39
   4  -6  -7   19.89    3.63
  -4  -6   7   17.01    2.41
   4   6  -6   23.17    4.23
  -4   6   6   26.43    2.57
  -4  -6   6   22.01    4.80
   4  -6  -6   20.84    4.14
  -4  -6   6   20.13    5.79
   4   6  -5    1.03    0.46
  -4   6   5    0.95    0.89
  -4  -6   5   -0.56    1.23
   4  -6  -5    2.05    1.32
  -4  -6   5    1.23    0.68
   4   6  -4   26.00    6.86
  -4   6   4   32.70    5.17
  -4  -6   4   29.11    2.31
   4  -6  -4   24.60    6.55
  -4  -6   4   26.87    1.82
   4   6  -3    3.76    0.66
  -4   6   3    1.98    1.38
  -4  -6   3    5.79    1.93
   4  -6  -3    2.46    1.32
  -4  -6   3    3.44    0.84
   4   6  -2    7.86    1.77
  -4   6   2    5.01    1.19
  -4  -6   2    5.20    1.18
   4  -6  -2    2.72    2.03
  -4  -6   2    5.63    1.30
   4   6  -1    5.98    1.13
  -4   6   1    4.34    1.54
  -4   6   1    3.20    0.60
  -4  -6   1    4.09    1.57
   4  -6  -1    4.73    1.72
  -4  -6   1    3.03    0.52
   4   6   0   56.66    4.63
  -4   6   0   58.09    3.38
  -4   6   0   51.48    2.98
  -4  -6   0   54.51    6.48
   4  -6   0   52.28    4.01
  -4  -6   0   53.11    2.64
   4   6   1   37.01    6.65
  -4   6  -1   36.66    3.95
  -4   6  -1   39.37    2.72
  -4  -6  -1   42.86    3.14
   4  -6   1   31.90    3.29
   4   6   2   66.77   11.33
  -4   6  -2   58.22    5.17
  -4   6  -2   61.73    3.65
  -4  -6  -2   63.67    3.89
   4  -6   2   62.38    4.06
   4   6   3    2.04    1.18
  -4   6  -3    3.51    1.29
  -4   6  -3    0.76    1.53
  -4  -6  -3    2.64    1.69
   4  -6   3    2.76    1.60
   4   6   4    4.16    2.46
  -4   6  -4    4.50    1.52
  -4   6  -4    2.79    1.69
  -4  -6  -4    4.65    2.07
   4  -6   4    1.87    1.39
   4   6   5    0.44    1.69
  -4   6  -5    0.95    0.63
  -4   6  -5    2.93    1.82
  -4  -6  -5    0.19    1.42
   4  -6   5    0.30    1.19
   4  -6   6   21.04    4.10
   4   6   6   24.60    2.48
  -4   6  -6   16.51    2.69
  -4  -6  -6   19.36    2.05
   4  -6   6   19.99    3.57
   4  -6   7    0.61    0.51
   4   6   7   -1.08    1.65
  -4   6  -7    3.65    2.27
  -4  -6  -7    0.99    0.75
   4  -6   7    0.57    0.44
   4  -6   8   32.36    4.81
   4   6   8   38.13    7.09
  -4   6  -8   41.23    3.08
  -4  -6  -8   40.53    2.67
   4  -6   8   33.93    7.84
   4   6   9    5.01    1.67
  -4   6  -9    7.05    2.42
  -4  -6  -9    3.43    1.81
   4  -6   9    4.77    1.78
   4   6  10   18.66    3.54
  -4   6 -10   13.41    3.09
  -4  -6 -10   19.44    3.68
   4  -6  10   11.39    3.13
   4   6  11   -1.44    2.00
  -4   6 -11    3.73    2.39
  -4  -6 -11   -0.46    1.47
   4  -6  11    0.81    1.18
   4   6  12    6.77    2.30
  -4   6 -12    1.53    2.55
  -4  -6 -12    2.09    1.37
   4  -6  12    0.55    0.80
   4   6  13    2.46    1.80
  -4   6 -13   -0.92    2.37
  -4  -6 -13    1.61    1.13
   4  -6  13    2.58    1.78
  -4   7  15    6.43    2.43
   4   7 -15    1.38    1.14
   4  -7 -15    2.30    1.72
  -4  -7  15    3.18    2.04
  -4   7  14   -0.14    1.64
   4   7 -14   -0.58    1.41
   4  -7 -14    4.42    1.50
  -4  -7  14    2.18    1.85
  -4   7  13   12.79    3.30
   4   7 -13   11.74    4.37
   4  -7 -13   10.03    3.09
  -4  -7  13   11.56    2.99
  -4   7  12   10.76    3.15
   4   7 -12    8.67    2.18
   4  -7 -12   10.22    3.36
  -4  -7  12    9.29    2.59
  -4   7  11    2.94    1.72
   4   7 -11    1.79    0.91
   4  -7 -11    2.75    1.57
  -4  -7  11    1.34    1.05
  -4   7  10   -0.33    1.58
   4   7 -10    0.28    0.72
   4  -7 -10   -0.97    1.83
  -4  -7  10    1.76    0.82
  -4   7   9   18.08    2.50
   4   7  -9   14.94    3.16
   4  -7  -9   12.44    2.89
  -4  -7   9   12.08    2.28
  -4   7   8    3.97    2.25
   4   7  -8    1.32    1.01
   4  -7  -8    2.02    1.36
  -4  -7   8   -0.85    1.11
   4   7  -7   12.04    1.91
  -4   7   7   15.59    2.03
   4   7  -7   16.33    4.36
   4  -7  -7   14.71    2.79
  -4  -7   7   11.79    1.41
   4   7  -6   -0.20    0.59
  -4   7   6   -2.54    1.50
  -4  -7   6   -0.41    1.32
   4  -7  -6   -2.29    1.88
  -4  -7   6    0.13    0.40
   4   7  -5   12.82    2.17
  -4   7   5   11.16    4.74
  -4  -7   5   12.17    2.65
   4  -7  -5   11.55    2.71
  -4  -7   5   11.76    1.37
   4   7  -4   20.28    4.27
  -4   7   4   25.72    2.68
  -4  -7   4   22.75    2.35
   4  -7  -4   21.60    3.49
  -4  -7   4   23.23    2.75
   4   7  -3    5.04    1.59
  -4   7   3    6.96    2.31
  -4  -7   3    4.25    1.79
   4  -7  -3    4.09    2.55
  -4  -7   3    4.13    1.41
   4   7  -2   14.72    2.41
  -4   7   2   13.32    1.71
  -4   7   2   10.53    2.30
  -4  -7   2   15.58    2.81
   4  -7  -2   15.53    3.35
  -4  -7   2   11.27    2.32
   4   7  -1    2.73    1.38
  -4   7   1    2.68    0.95
  -4   7   1    1.27    0.77
  -4  -7   1    1.85    1.04
   4  -7  -1    2.64    2.25
  -4  -7   1    2.44    1.10
   4   7   0   -0.32    1.41
  -4   7   0   -1.20    1.02
  -4   7   0    0.05    0.87
  -4  -7   0    2.28    1.07
   4  -7   0   -0.94    2.01
  -4  -7   0    0.50    0.26
   4   7   1    6.21    2.44
  -4   7  -1    6.91    2.12
  -4   7  -1    6.76    2.19
  -4  -7  -1    6.91    2.32
   4  -7   1    4.08    1.87
   4   7   2    4.84    1.41
  -4   7  -2    4.56    1.63
  -4   7  -2    5.05    1.77
  -4  -7  -2    3.46    1.57
   4  -7   2    3.90    1.67
   4   7   3   20.54    2.53
  -4   7  -3   19.08    2.62
  -4   7  -3   21.50    3.86
  -4  -7  -3   14.46    1.92
   4  -7   3   22.73    3.06
   4   7   4    1.39    0.75
  -4   7  -4    1.35    0.76
  -4   7  -4    2.45    1.61
  -4  -7  -4    1.06    1.40
   4  -7   4    2.51    1.55
   4   7   5   24.67    5.20
  -4   7  -5   18.37    4.74
  -4   7  -5   24.00    2.35
  -4  -7  -5   26.27    2.61
   4  -7   5   22.89    2.47
   4  -7   6    1.12    0.51
   4   7   6    3.18    2.00
  -4   7  -6   -1.01    1.69
  -4  -7  -6    0.11    1.34
   4  -7   6    0.73    0.65
   4  -7   7   11.36    2.71
   4   7   7   20.08    2.45
  -4   7  -7   16.52    2.88
  -4  -7  -7   17.96    1.96
   4  -7   7   15.90    2.17
   4   7   8    2.38    1.43
  -4   7  -8    2.25    2.03
  -4  -7  -8   -0.41    1.39
   4  -7   8    0.83    1.14
   4   7   9    4.57    2.11
  -4   7  -9    6.05    5.07
  -4  -7  -9    2.34    1.67
   4  -7   9    4.59    2.17
   4   7  10   -0.36    2.07
  -4   7 -10    1.04    2.35
  -4  -7 -10    1.77    1.52
   4  -7  10    1.03    1.37
   4   7  11    5.04    2.07
  -4   7 -11    9.53    2.70
  -4  -7 -11    7.84    2.27
   4  -7  11   11.20    2.38
   4   7  12    0.24    2.00
  -4   7 -12   -0.47    2.39
  -4  -7 -12    3.37    1.79
   4  -7  12   -0.09    1.01
  -4   8  14   11.21    3.87
   4   8 -14    5.62    2.16
   4  -8 -14    6.30    2.46
  -4  -8  14    5.35    2.28
  -4   8  13    4.02    3.24
   4   8 -13    2.06    1.21
   4  -8 -13   -1.39    1.74
  -4  -8  13    0.06    0.72
  -4   8  12   14.26    4.12
   4   8 -12   10.37    3.16
   4  -8 -12    9.13    2.15
  -4  -8  12   12.64    4.12
  -4   8  11   -0.35    1.66
   4   8 -11    3.90    2.31
   4  -8 -11    3.38    2.06
  -4   8  10   18.72    2.38
   4   8 -10   16.55    4.05
   4  -8 -10   12.17    2.01
  -4  -8  10   18.92    1.98
  -4   8   9    5.40    2.18
   4   8  -9    1.03    1.01
   4  -8  -9   -0.25    2.16
  -4  -8   9    1.03    1.15
  -4   8   8   26.11    4.85
   4   8  -8   25.12    4.20
   4  -8  -8   23.13    5.90
  -4  -8   8   22.35    4.03
  -4   8   7    3.38    2.18
   4   8  -7    0.06    0.78
   4  -8  -7    4.36    2.20
  -4  -8   7    3.07    1.60
   4   8  -6    0.58    0.73
  -4   8   6    0.45    1.51
  -4  -8   6    1.43    1.27
   4  -8  -6    0.94    1.04
  -4  -8   6    0.23    0.43
   4   8  -5    0.65    0.49
  -4   8   5    0.63    1.45
  -4  -8   5    1.40    1.44
   4  -8  -5    4.12    2.51
  -4  -8   5    1.16    0.49
   4   8  -4   14.89    3.24
  -4   8   4   26.89    4.37
  -4  -8   4   18.28    3.24
   4  -8  -4   13.89    2.39
  -4  -8   4   10.69    2.17
   4   8  -3   13.06    2.42
  -4   8   3   13.49    2.23
  -4  -8   3   12.49    1.78
   4  -8  -3    8.52    1.56
  -4  -8   3   11.11    1.67
   4   8  -2   12.18    2.31
  -4   8   2   13.85    1.84
  -4  -8   2   13.72    2.76
   4  -8  -2   15.31    2.72
  -4  -8   2   14.65    1.47
   4   8  -1   -1.69    1.02
  -4   8   1    1.53    0.72
  -4  -8   1    1.71    1.36
   4  -8  -1    2.43    2.14
  -4  -8   1    0.30    0.47
   4   8   0   24.09    5.44
  -4   8   0   19.70    1.94
  -4   8   0   15.52    2.84
  -4  -8   0   23.45    2.39
   4  -8   0   20.97    3.43
  -4  -8   0   16.89    1.98
   4   8   1   27.22    2.00
  -4   8  -1   30.72    2.12
  -4   8  -1   21.31    4.68
  -4  -8  -1   26.54    5.63
   4  -8   1   25.23    5.87
   4   8   2   15.04    2.83
  -4   8  -2   14.60    1.84
  -4   8  -2   10.50    1.99
  -4  -8  -2   14.20    2.85
   4  -8   2   14.86    2.05
   4   8   3   21.62    6.04
  -4   8  -3   22.14    1.72
  -4   8  -3   16.39    3.82
  -4  -8  -3   20.79    2.40
   4  -8   3   20.16    4.56
   4   8   4   63.55    3.96
  -4   8  -4   60.97    3.04
  -4   8  -4   61.90    4.48
  -4  -8  -4   65.57    4.07
   4  -8   4   63.30   11.64
   4   8   5   -0.65    1.81
  -4   8  -5    0.16    0.65
  -4   8  -5   -0.21    1.41
  -4  -8  -5    2.45    1.12
   4  -8   5    2.40    1.67
   4   8   6   42.32    6.92
  -4   8  -6   22.56    5.46
  -4   8  -6   29.72    2.46
  -4  -8  -6   33.34    6.38
   4  -8   6   37.99    8.34
   4   8   7   -0.01    1.30
  -4   8  -7    0.40    1.80
  -4  -8  -7   -0.57    1.49
   4  -8   7   -0.44    1.35
   4   8   8    2.02    1.58
  -4   8  -8    2.25    2.12
  -4  -8  -8    3.35    1.75
   4  -8   8    2.01    1.46
   4   8   9    4.22    2.50
  -4   8  -9    3.75    2.47
  -4  -8  -9    1.47    1.83
   4  -8   9    4.35    1.71
   4   8  10    5.65    1.98
  -4   8 -10    4.11    2.10
  -4  -8 -10    6.26    1.87
   4  -8  10    5.53    1.58
   4   8  11   -0.81    2.08
  -4   8 -11    0.11    2.07
  -4  -8 -11   -1.65    1.46
   4  -8  11   -1.07    1.26
   4   8  12    4.52    2.23
  -4   8 -12    4.70    2.79
  -4  -8 -12    1.75    1.24
  -4   9  13    9.13    3.55
   4   9 -13    7.94    3.29
   4  -9 -13    7.42    2.84
  -4  -9  13    8.76    3.20
  -4   9  12   -1.94    1.67
   4   9 -12    2.85    2.07
   4  -9 -12   -1.55    1.78
  -4  -9  12    2.75    1.90
  -4   9  11    9.42    3.14
   4   9 -11    5.24    1.87
   4  -9 -11    4.90    2.09
  -4  -9  11   10.88    2.73
  -4   9  10    4.71    2.40
   4   9 -10    2.31    1.17
   4  -9 -10   -0.47    2.17
  -4  -9  10   -0.54    1.27
  -4   9   9   21.17    4.01
   4   9  -9   10.41    2.87
   4  -9  -9   12.48    2.84
  -4  -9   9   11.06    2.87
   4  -9  -8   -0.44    2.36
  -4  -9   8    1.12    1.12
  -4   9   7   22.72    3.15
   4   9  -7   20.63    4.79
   4  -9  -7   19.61    3.61
  -4  -9   7   21.34    4.96
  -4   9   6    5.61    2.24
   4   9  -6   10.83    2.37
   4  -9  -6    4.24    3.80
  -4  -9   6    5.42    1.22
   4   9  -5   19.22    3.43
  -4   9   5   22.42    3.70
  -4  -9   5   23.40    4.44
   4  -9  -5   17.81    2.93
  -4  -9   5   22.15    2.34
   4   9  -4    1.56    0.55
  -4   9   4    3.15    1.39
  -4  -9   4    0.25    0.63
   4  -9  -4    1.69    1.70
  -4  -9   4    1.87    0.97
   4   9  -3   26.03    3.79
  -4   9   3   28.91    2.37
  -4  -9   3   36.00    6.66
   4  -9  -3   23.80    6.61
  -4  -9   3   25.92    1.86
   4   9  -2    0.79    1.16
  -4   9   2    1.71    1.35
  -4  -9   2    1.64    0.92
   4  -9  -2   -2.56    2.29
  -4  -9   2   -0.85    0.59
   4   9  -1   28.73    2.20
  -4   9   1   23.16    6.11
  -4   9   1   20.49    2.12
  -4  -9   1   30.39    2.89
   4  -9  -1   25.00    5.79
  -4  -9   1   25.66    4.59
   4   9   0    1.29    0.86
  -4   9   0   -0.76    0.91
  -4   9   0    0.53    0.56
  -4  -9   0   -0.94    1.43
   4  -9   0    0.55    0.90
  -4  -9   0    0.35    0.36
   4   9   1   14.57    1.93
  -4   9  -1   13.55    1.53
  -4   9  -1   14.17    1.55
  -4  -9  -1   14.05    1.92
   4  -9   1   13.78    3.23
   4   9   2    3.89    1.99
  -4   9  -2    2.85    1.11
  -4   9  -2    3.09    1.19
  -4  -9  -2    5.11    2.02
   4  -9   2    3.30    1.33
   4   9   3   41.10    3.97
  -4   9  -3   46.78    3.95
  -4   9  -3   40.18    7.92
  -4  -9  -3   43.50    4.04
   4  -9   3   54.97    5.07
   4   9   4    2.71    0.97
  -4   9  -4    3.61    0.83
  -4  -9  -4    1.40    1.44
   4   9   5   53.16   11.30
  -4   9  -5   37.95    9.26
  -4  -9  -5   41.51    4.75
   4  -9   5   43.20   11.20
   4   9   6    2.39    0.85
  -4   9  -6   -0.68    0.91
  -4  -9  -6   -2.29    1.43
   4  -9   6   -1.21    1.46
   4   9   7   18.30    3.54
  -4   9  -7   12.98    4.01
  -4  -9  -7   13.25    3.58
   4  -9   7   14.31    2.78
   4   9   8    3.21    1.83
  -4   9  -8    1.56    1.88
  -4  -9  -8    0.99    1.56
   4  -9   8    1.75    0.95
   4   9   9    3.16    1.83
  -4   9  -9    2.11    2.22
  -4  -9  -9    1.76    1.37
   4  -9   9    4.76    1.23
   4   9  10    1.40    1.61
  -4   9 -10    0.58    2.13
  -4  -9 -10    3.42    1.69
   4  -9  10    1.37    1.02
   4   9  11    0.93    1.56
  -4   9 -11    6.74    2.99
  -4  -9 -11    1.36    1.02
   4  -9  11    5.23    2.02
  -4  10  12   13.27    4.40
   4  10 -12    7.65    2.93
   4 -10 -12    7.06    3.02
  -4 -10  12    7.17    2.42
  -4  10  11    2.62    2.29
   4  10 -11    5.79    1.38
   4 -10 -11    3.48    1.53
  -4 -10  11    5.45    1.74
  -4  10  10   12.67    2.70
   4  10 -10    7.06    1.93
   4 -10 -10    4.97    1.76
  -4 -10  10   10.78    3.55
  -4  10   9    6.34    2.81
   4  10  -9    2.95    1.60
   4 -10  -9    5.73    2.27
  -4 -10   9    4.32    2.31
  -4  10   8   14.09    3.21
   4  10  -8   12.72    4.50
   4 -10  -8   10.07    2.60
  -4 -10   8   10.73    3.53
  -4  10   7    0.36    1.54
   4  10  -7    3.77    1.70
   4 -10  -7    3.93    2.63
  -4 -10   7    1.42    1.22
  -4  10   6   25.50    3.84
   4  10  -6   21.06    4.24
   4 -10  -6   14.03    3.75
  -4 -10   6   12.65    3.51
  -4  10   5    3.84    1.36
  -4 -10   5    2.40    1.72
   4 -10  -5   -1.42    2.48
  -4 -10   5    1.30    0.77
   4  10  -4   27.52    4.87
  -4  10   4   33.38    8.77
  -4 -10   4   40.61    4.93
   4 -10  -4   33.35    8.48
  -4 -10   4   28.95    5.91
   4  10  -3    2.39    1.08
  -4  10   3    2.86    0.85
  -4 -10   3    2.14    1.64
   4 -10  -3    5.68    3.12
  -4 -10   3    2.33    0.90
  -4  10   2   13.92    1.97
   4 -10  -2   12.33    2.78
   4  10  -1    1.89    1.04
  -4  10   1    1.49    1.19
  -4 -10   1    1.33    0.67
  -4 -10   1   -0.13    0.54
   4  10   0   21.98    3.82
  -4  10   0   21.42    4.45
  -4  10   0   12.42    2.35
  -4 -10   0   18.58    2.08
   4 -10   0   16.84    3.28
   4  10   1    1.22    1.27
  -4  10  -1    3.81    1.21
  -4  10  -1    0.76    0.42
  -4 -10  -1    1.42    1.52
   4 -10   1    3.18    1.25
   4  10   2    8.57    1.68
  -4  10  -2    5.03    1.36
  -4  10  -2    3.71    1.14
  -4 -10  -2    4.82    1.91
   4 -10   2    4.88    2.25
   4  10   3   -0.07    1.70
  -4  10  -3    0.94    0.80
  -4  10  -3    0.61    0.59
  -4 -10  -3    0.19    1.35
   4 -10   3    2.64    1.16
   4  10   4    6.36    1.88
  -4  10  -4    5.59    1.03
  -4  10  -4    5.65    1.38
  -4 -10  -4    3.79    0.91
   4 -10   4    2.71    1.22
   4  10   5    2.03    1.97
  -4  10  -5    0.17    1.45
  -4 -10  -5    4.77    1.84
   4 -10   5   -0.50    1.60
   4  10   6   12.03    2.85
  -4  10  -6    8.42    2.68
  -4 -10  -6    7.55    3.03
   4 -10   6   10.35    2.96
   4  10   7   -0.24    1.87
  -4  10  -7   -2.47    1.75
  -4 -10  -7    1.46    1.51
   4 -10   7   -1.02    1.43
   4  10   8    3.61    2.43
  -4  10  -8    4.74    1.34
  -4 -10  -8    4.86    1.90
   4 -10   8    4.75    1.23
   4  10   9    1.73    1.89
  -4  10  -9   -0.57    1.77
  -4 -10  -9    0.86    1.59
   4  10  10   10.20    3.70
  -4  10 -10   11.37    4.02
  -4 -10 -10    5.22    2.24
   4 -10  10    7.11    2.60
  -4  11  11    3.22    2.52
  -4  11  10    2.03    2.01
   4  11 -10    3.50    1.54
   4 -11 -10    1.29    1.56
  -4 -11  10   -0.03    0.93
  -4  11   9    4.44    2.04
   4  11  -9    3.15    2.38
   4 -11  -9    3.91    1.76
  -4 -11   9    1.14    1.64
  -4  11   8    1.65    1.96
   4  11  -8    1.33    1.73
   4 -11  -8    1.81    2.36
  -4 -11   8    2.06    1.27
  -4  11   7   25.32    5.64
   4  11  -7   21.08    6.51
   4 -11  -7   19.15    4.61
  -4 -11   7   15.86    4.56
  -4  11   6    4.48    2.23
   4  11  -6    3.19    1.40
   4 -11  -6    3.82    2.09
  -4 -11   6    3.85    1.68
  -4  11   5   14.75    3.41
   4  11  -5   14.66    3.40
   4 -11  -5   14.53    4.42
  -4 -11   5   11.82    2.22
  -4  11   4    0.11    1.04
  -4 -11   4    3.91    2.12
   4 -11  -4   -1.85    2.27
  -4 -11   4    3.20    1.37
   4  11  -3   11.18    1.24
  -4  11   3   18.53    2.09
  -4 -11   3   12.72    3.15
   4 -11  -3   18.45    3.54
  -4 -11   3   12.98    2.26
   4  11  -2    1.11    1.02
  -4  11   2    2.04    1.16
  -4 -11   2    0.38    0.71
   4 -11  -2   -1.13    2.16
  -4 -11   2    0.67    0.65
   4  11  -1    6.49    1.50
  -4  11   1    6.00    1.40
  -4 -11   1    5.04    1.38
   4 -11  -1    6.07    2.34
  -4 -11   1    2.25    0.75
   4  11   0   -0.59    1.21
  -4  11   0    0.38    0.61
  -4 -11   0   -0.01    1.42
   4 -11   0    2.03    0.89
   4  11   1    0.22    1.48
  -4  11  -1    5.50    1.35
  -4  11  -1    5.60    1.18
  -4 -11  -1    4.05    3.19
   4 -11   1    7.32    1.97
   4  11   2    6.67    4.91
  -4  11  -2    3.72    1.58
  -4  11  -2    4.54    2.19
  -4 -11  -2    1.16    1.07
   4 -11   2    0.39    0.87
  -4  11  -3    1.28    1.15
  -4  11  -3    3.08    1.29
  -4 -11  -3    2.42    1.32
   4 -11   3    3.55    2.35
   4  11   4    2.64    1.92
  -4  11  -4   -1.23    1.13
  -4 -11  -4    2.02    1.42
   4 -11   4    0.56    1.06
   4  11   5    4.26    2.37
  -4  11  -5    0.99    1.55
  -4 -11  -5    3.73    2.16
   4 -11   5   -0.21    1.63
   4  11   6    4.40    1.08
  -4  11  -6    1.11    1.16
  -4 -11  -6    4.39    1.60
   4 -11   6    0.98    1.85
   4  11   7    3.74    2.41
  -4  11  -7    3.61    2.54
  -4 -11  -7    1.94    1.42
   4 -11   7    5.49    2.58
   4  11   8    4.92    1.72
  -4  11  -8    2.15    1.70
  -4 -11  -8    5.27    1.78
   4 -11   8    3.30    1.42
  -4  12   9    1.88    1.32
   4  12  -9   -0.60    1.72
   4 -12  -9    0.05    2.06
  -4 -12   9   -1.11    1.16
  -4  12   8    2.04    1.72
   4  12  -8    0.36    1.73
   4 -12  -8    5.16    2.33
  -4 -12   8   -0.11    1.08
  -4  12   7   -2.40    1.50
   4  12  -7    0.50    1.09
   4 -12  -7   -2.35    2.14
  -4 -12   7   -0.72    1.03
  -4  12   6    2.75    1.62
   4  12  -6    6.22    1.62
   4 -12  -6   -1.73    2.23
  -4 -12   6    0.81    1.00
  -4  12   5    0.66    1.55
   4  12  -5    1.34    1.31
   4 -12  -5   -2.62    2.21
  -4 -12   5    1.26    1.26
  -4  12   4    8.15    2.33
  -4 -12   4   11.07    3.48
   4 -12  -4   12.57    3.71
  -4 -12   4    7.71    2.03
  -4  12   3    1.09    1.40
  -4 -12   3    3.50    2.00
   4 -12  -3    1.77    1.39
  -4 -12   3    0.32    0.80
   4  12  -2    4.11    2.08
  -4  12   2    7.73    2.05
  -4 -12   2    6.09    2.18
   4 -12  -2    5.88    3.17
  -4 -12   2    5.43    1.56
   4  12  -1    8.94    2.43
  -4  12   1    6.34    1.68
  -4 -12   1    9.06    2.93
   4 -12  -1    8.48    2.83
   4  12   0   14.16    4.40
  -4  12   0   10.11    3.77
  -4 -12   0   15.20    4.70
   4 -12   0   11.72    3.22
   4  12   1    1.40    1.32
  -4  12  -1    4.45    2.31
  -4 -12  -1    3.01    1.85
   4 -12   1    3.11    2.45
   4  12   2    8.60    3.09
  -4  12  -2    7.45    2.07
  -4 -12  -2   10.16    2.66
   4 -12   2    9.63    2.94
   4  12   3    0.85    0.92
  -4  12  -3    1.04    1.24
  -4 -12  -3    1.39    1.52
   4 -12   3    0.21    1.32
   4  12   4   -1.13    1.74
  -4  12  -4   -0.44    1.20
  -4 -12  -4    2.63    1.91
   4 -12   4    1.63    1.29
   4  12   5    3.12    2.04
  -4  12  -5    1.14    1.13
  -4 -12  -5    2.24    1.35
   4 -12   5    6.09    2.61
   4  12   6    3.88    2.26
  -4  12  -6    1.09    1.68
  -4 -12  -6   -1.00    1.32
   4 -12   6   -2.26    1.63
   4  12   7   -2.44    2.13
  -4  13   6    2.22    1.88
   4  13  -6   -0.33    1.48
   4 -13  -6    4.50    2.72
  -4 -13   6   21.62    7.63
  -4  13   5    4.04    1.17
   4  13  -5    2.90    2.25
   4 -13  -5    7.06    3.70
  -4 -13   5    1.90    1.49
  -4  13   4    1.46    1.80
   4  13  -4    2.11    1.43
   4 -13  -4    5.44    2.57
  -4 -13   4    1.12    1.35
  -4  13   3    4.03    1.24
  -4 -13   3    6.00    2.66
   4 -13  -3    5.90    2.42
  -4  13   2    3.39    2.07
  -4 -13   2    2.08    1.40
   4 -13  -2    4.89    1.84
   4  13  -1    5.94    1.82
  -4  13   1    8.59    1.91
  -4 -13   1    9.72    3.24
   4 -13  -1    7.90    2.19
   4  13   0    1.20    1.21
  -4  13   0    4.73    1.50
  -4 -13   0    3.50    2.13
   4 -13   0    1.68    1.60
   4  13   1    6.92    2.13
  -4 -13  -1    7.96    2.31
   4 -13   1   10.71    3.70
   4  13   2    0.19    1.02
  -4 -13  -2    3.31    1.63
   4 -13   2    2.73    2.43
   4  13   3    4.81    1.86
  -4 -13  -3    4.35    1.93
   4  13   4   -1.03    1.67
  -4 -13  -4    3.12    2.19
   4 -13   4    3.23    2.45
   5   0 -16    4.94    1.76
  -5   0  15   -1.11    0.87
   5   0 -15    1.69    1.18
  -5   0  14    9.66    2.14
   5   0 -14    9.92    2.88
  -5   0  13    0.99    0.97
  -5   0  12  103.72   19.84
  -5   0  12   80.28    3.61
  -5   0  11    0.33    1.02
   5   0 -11    0.92    0.60
  -5   0  10   11.63    2.81
   5   0 -10   11.01    2.09
   5   0 -10   12.80    2.96
  -5   0   9    1.83    0.97
   5   0  -9   -0.05    0.55
   5   0  -9    1.07    0.75
  -5   0   8   38.97    3.10
   5   0  -8   35.89    3.86
   5   0  -8   39.58    7.72
  -5   0   7   -1.54    1.16
   5   0  -7    1.18    0.90
  -5   0   6    3.50    1.00
  -5   0   6    2.67    0.60
   5   0  -6    2.09    0.65
  -5   0   5    0.44    0.70
  -5   0   5    0.01    0.58
   5   0  -5    0.70    0.98
  -5   0   4   11.67    2.84
  -5   0   4   10.71    2.24
   5   0  -4   12.28    2.88
  -5   0   3   -1.89    1.37
  -5   0   3    1.24    0.54
   5   0  -3    0.90    0.48
  -5   0   2   43.19    7.61
  -5   0   2   35.39    2.40
   5   0  -2   40.92    3.11
  -5   0   1    3.64    2.15
  -5   0   1    0.42    0.81
   5   0  -1    2.12    0.87
  -5   0   0   99.13    5.77
  -5   0   0   92.46    5.10
   5   0   0   92.63    4.88
   5   0   1   -0.51    1.53
  -5   0  -1   -1.27    1.13
   5   0   1    1.52    0.69
   5   0   2  119.66    6.76
  -5   0  -2  116.49    6.56
   5   0   2   96.75    5.07
   5   0   3   -0.95    1.42
  -5   0  -3   -2.01    1.62
   5   0   3   -0.10    0.37
   5   0   4  135.66    8.23
  -5   0  -4  125.30    6.55
   5   0   4  114.78    5.20
   5   0   5    1.07    0.76
  -5   0  -5    0.15    1.63
   5   0   5    0.17    0.33
   5   0   6   45.23    7.58
  -5   0  -6   28.75    2.97
   5   0   7   -1.34    1.27
  -5   0  -7   -2.25    1.78
   5   0   8    1.23    0.57
  -5   0  -8   -0.72    1.80
   5   0   9    1.20    0.74
  -5   0  -9    2.99    1.74
   5   0  10    8.72    1.80
  -5   0 -10    5.08    1.95
   5   0  11    1.78    1.49
  -5   0 -11    1.49    2.26
   5   0  12    5.33    1.61
  -5   0 -12    3.24    1.80
   5   0  13    2.06    1.60
  -5   0 -13    2.08    1.61
  -5   1  16    1.07    1.05
   5  -1 -16    2.58    1.58
  -5  -1  16    4.23    2.13
  -5   1  15   -1.31    1.00
   5  -1 -15    1.07    1.51
  -5  -1  15   -0.54    1.65
  -5   1  14    0.67    0.88
  -5  -1  14    2.11    1.07
   5  -1 -14    4.99    2.30
  -5  -1  14   -0.45    1.66
  -5   1  13    0.78    1.15
  -5  -1  13    1.06    0.43
   5   1 -13    0.03    0.42
   5  -1 -13    1.70    1.21
  -5  -1  13   -0.88    1.66
  -5   1  12    6.17    1.78
  -5  -1  12    2.59    0.88
   5   1 -12    0.81    0.52
   5  -1 -12    0.63    1.03
  -5  -1  12    3.36    1.81
  -5   1  11    3.84    1.58
  -5  -1  11    4.36    1.67
   5   1 -11    5.09    1.51
   5  -1 -11    2.63    1.09
  -5  -1  11    5.22    2.09
  -5   1  10    7.69    1.68
  -5  -1  10    9.36    1.33
   5   1 -10    7.49    1.47
   5  -1 -10    6.28    2.59
  -5  -1  10    6.52    2.19
  -5   1   9   24.72    2.65
  -5  -1   9   17.19    1.78
   5   1  -9   18.76    4.05
   5  -1  -9   14.45    2.39
   5  -1  -9   23.73    4.07
  -5  -1   9   21.75    2.31
  -5   1   8    2.00    1.42
  -5  -1   8    2.68    1.35
   5   1  -8    0.61    0.48
   5  -1  -8    0.61    0.38
  -5  -1   8    2.14    1.41
  -5   1   7   17.75    3.97
  -5  -1   7   14.28    3.62
   5  -1  -7   12.81    1.84
  -5  -1   7   15.28    1.60
   5  -1  -7   15.26    2.70
  -5  -1   7   15.28    3.56
  -5   1   6   12.39    2.27
  -5  -1   6   10.30    1.88
  -5  -1   6    9.27    2.20
  -5   1   6    7.34    1.92
   5   1  -6   10.63    2.13
   5  -1  -6    8.38    1.62
  -5   1   5   20.77    1.95
  -5  -1   5   20.96    1.83
  -5   1   5   18.01    2.17
  -5  -1   5   23.32    1.80
   5   1  -5   21.56    4.13
   5  -1  -5   20.55    4.57
  -5   1   4    0.76    1.37
  -5  -1   4    2.39    1.28
  -5   1   4    0.01    0.30
  -5  -1   4   -0.25    0.81
   5   1  -4    1.73    0.75
  -5   1   3   19.85    2.03
  -5  -1   3   17.47    2.07
  -5   1   3   19.73    2.38
  -5  -1   3   18.99    3.47
   5   1  -3   15.36    3.96
   5  -1  -3   14.45    5.67
  -5   1   2   -2.76    1.43
  -5  -1   2    0.28    1.35
  -5   1   2    1.04    0.73
  -5  -1   2   -1.55    0.88
   5   1  -2    0.30    0.42
   5  -1  -2    2.06    0.69
  -5   1   1   29.96    2.40
  -5  -1   1   37.95    7.95
  -5   1   1   32.48    2.17
  -5  -1   1   31.83    2.25
   5   1  -1   31.35    2.65
   5  -1  -1   28.79    5.64
   5   1   0   -0.23    1.36
  -5   1   0    1.88    0.93
  -5   1   0    0.79    0.93
  -5  -1   0    2.21    0.97
   5   1   0    2.29    0.59
   5   1   1  103.28    5.89
  -5   1  -1   98.26    5.73
  -5   1  -1   92.72    5.29
  -5  -1  -1   96.97    5.50
   5   1   1   79.20    4.11
   5  -1   1   85.10    4.64
   5  -1   2    3.13    1.29
   5   1   2    5.93    1.93
  -5   1  -2    3.48    1.36
  -5  -1  -2    9.47    2.75
   5  -1   2    3.77    0.98
   5   1   2    4.54    0.70
   5  -1   3   28.25    5.46
   5   1   3   30.62    4.07
  -5   1  -3   26.31    2.83
  -5  -1  -3   27.91    2.31
   5  -1   3   20.21    3.17
   5  -1   4    3.22    1.37
   5   1   4    3.80    1.31
  -5   1  -4    1.87    1.64
  -5  -1  -4    4.33    1.93
   5  -1   4    4.70    1.41
   5  -1   5   99.37    9.60
   5   1   5   98.58    6.61
  -5   1  -5   83.39    5.91
  -5  -1  -5   92.66    6.88
   5  -1   5   76.19    4.73
   5  -1   6    1.96    0.92
   5   1   6    4.58    1.99
  -5   1  -6    0.82    1.78
  -5  -1  -6    3.50    2.06
   5  -1   6    1.23    0.45
   5  -1   7    0.81    0.53
   5   1   7    1.46    0.56
  -5   1  -7   -1.60    1.76
  -5  -1  -7   -0.07    1.68
   5  -1   7    0.26    0.47
   5  -1   8   11.94    1.94
   5   1   8   12.86    2.16
  -5   1  -8   10.40    2.61
  -5  -1  -8   12.11    2.76
   5  -1   8    5.39    1.68
   5  -1   9    9.91    1.58
  -5   1  -9    9.15    1.79
  -5  -1  -9   14.49    2.54
   5  -1  10   14.54    2.32
   5   1  10   13.03    2.47
  -5   1 -10   12.86    3.22
  -5  -1 -10   15.08    4.43
   5  -1  11   24.87    7.31
   5   1  11   29.68    5.61
  -5   1 -11   27.01    8.06
  -5  -1 -11   34.84   27.22
   5  -1  12    0.06    1.15
   5   1  12    2.24    1.80
  -5   1 -12    0.54    1.57
  -5  -1 -12    0.82    1.30
   5  -1  13    8.65    2.85
   5   1  13   12.80    3.07
  -5   1 -13   14.64    5.09
  -5  -1 -13   14.85    4.16
  -5   2  16    2.51    1.77
   5  -2 -16   -1.71    1.92
  -5  -2  16    0.71    1.83
  -5   2  15    1.04    1.32
   5  -2 -15    1.99    1.59
  -5  -2  15    2.36    1.49
  -5   2  14    5.41    4.32
   5   2 -14    4.96    2.11
   5  -2 -14    0.38    0.83
  -5  -2  14    5.59    2.47
  -5   2  13    0.00    1.19
  -5  -2  13   -0.31    0.67
   5   2 -13    0.93    0.43
   5  -2 -13    0.41    0.88
  -5  -2  13   -0.25    1.50
  -5   2  12   49.67    5.76
  -5  -2  12   47.18    5.09
   5   2 -12   38.38    7.01
   5  -2 -12   43.96   10.96
  -5  -2  12   50.57    5.71
  -5   2  11    6.34    2.10
  -5  -2  11    7.47    1.33
   5   2 -11    7.97    2.28
   5  -2 -11    9.53    2.24
  -5  -2  11   13.17    2.19
  -5   2  10   10.51    1.64
  -5  -2  10    9.33    1.77
   5   2 -10   10.76    1.59
   5  -2 -10   10.39    2.59
  -5  -2  10    8.67    1.58
  -5   2   9    1.60    1.16
  -5  -2   9   -0.61    0.85
   5   2  -9    1.63    0.78
   5  -2  -9   -1.03    1.48
  -5  -2   9    1.53    1.26
  -5   2   8   29.36    2.63
  -5  -2   8   29.80    2.52
   5   2  -8   28.41    5.33
   5  -2  -8   29.62    5.96
  -5  -2   8   30.76    4.17
  -5   2   7    1.27    1.48
  -5  -2   7    0.86    1.11
  -5  -2   7    1.54    0.71
   5  -2  -7    2.34    1.43
  -5  -2   7    0.44    0.54
  -5   2   6   21.47    2.40
  -5  -2   6   17.26    3.26
  -5  -2   6   16.53    2.42
  -5   2   6   11.67    2.36
   5  -2  -6   13.61    4.43
  -5  -2   6   16.30    1.53
  -5   2   5    2.17    0.90
  -5  -2   5    3.18    0.76
  -5   2   5    3.03    0.56
  -5  -2   5    2.21    0.83
   5  -2  -5    2.85    1.23
  -5  -2   5    3.25    1.28
  -5   2   4  133.56    9.80
  -5  -2   4  141.44    7.68
  -5   2   4  110.30    5.62
  -5  -2   4  135.64    7.48
   5   2  -4  134.16    7.11
   5  -2  -4  115.11    6.55
  -5   2   3    4.68    1.07
  -5  -2   3    6.39    1.51
  -5   2   3    4.58    1.33
  -5  -2   3    3.79    0.90
   5   2  -3    3.81    0.98
   5  -2  -3    4.07    1.21
  -5   2   2   90.43    5.22
  -5  -2   2   79.14    4.60
  -5   2   2   78.02    4.23
  -5  -2   2   75.35    4.30
   5   2  -2   75.56    4.78
   5  -2  -2   79.26    4.53
   5   2  -1   10.74    2.10
  -5   2   1   10.15    2.24
  -5   2   1    9.68    2.07
  -5  -2   1    9.11    2.35
   5   2  -1    7.19    1.62
   5  -2  -1    5.46    2.35
   5   2   0    2.63    1.19
  -5   2   0    2.84    1.30
  -5   2   0    3.86    1.12
  -5  -2   0    2.66    1.24
   5   2   0    1.93    0.51
   5  -2   0    3.65    1.25
   5   2   1   12.41    3.40
  -5   2  -1   11.90    2.15
  -5   2  -1   11.01    2.09
  -5  -2  -1   12.50    3.30
   5  -2   1    7.14    1.36
   5   2   2   35.00    5.96
  -5   2  -2   31.56    2.33
  -5   2  -2   29.91    2.57
  -5  -2  -2   30.53    2.37
   5  -2   2   29.28    2.06
   5  -2   3    2.02    0.87
   5   2   3   -0.16    1.46
  -5   2  -3    1.36    1.45
  -5  -2  -3    1.87    1.49
   5  -2   3    0.44    0.46
   5  -2   4   21.11    3.78
   5   2   4   23.27    2.89
  -5   2  -4   23.78    4.38
  -5  -2  -4   17.05    2.15
   5  -2   4   16.94    3.77
   5  -2   5   10.00    1.72
   5   2   5    9.63    1.48
  -5   2  -5    8.44    1.92
  -5  -2  -5    8.77    2.84
   5  -2   5    7.46    1.76
   5  -2   6   14.53    5.41
   5   2   6   20.94    2.70
  -5   2  -6   17.33    3.69
  -5  -2  -6   20.41    2.58
   5  -2   6   11.46    2.15
   5  -2   7    9.95    1.91
   5   2   7    9.39    1.46
  -5   2  -7    8.38    2.07
  -5  -2  -7    8.98    1.86
   5  -2   7    6.37    2.56
   5  -2   8    7.07    1.15
   5   2   8    7.50    1.36
  -5   2  -8    8.60    2.96
  -5  -2  -8    3.83    1.82
   5  -2   8    3.48    1.19
   5  -2   9    4.21    0.61
   5   2   9    4.33    0.92
  -5   2  -9    8.28    3.07
  -5  -2  -9    2.13    1.92
   5  -2   9    3.05    0.92
   5  -2  10    6.12    1.04
   5   2  10    8.05    1.70
  -5   2 -10   10.11    3.34
  -5  -2 -10    7.08    2.08
   5  -2  11   -0.11    1.05
   5   2  11   -1.04    1.62
  -5   2 -11    4.95    2.94
  -5  -2 -11    1.48    2.17
   5  -2  12    5.37    1.58
   5   2  12    7.81    2.62
  -5   2 -12    6.51    2.27
  -5  -2 -12    8.68    2.37
   5   2  13    2.61    1.55
  -5   2 -13   -0.28    2.33
  -5  -2 -13   -0.27    2.01
  -5   3  16    0.17    1.13
   5  -3 -16    3.72    2.32
  -5  -3  16   -2.35    1.56
  -5   3  15    0.69    1.39
   5   3 -15    2.43    1.45
   5  -3 -15    3.06    2.10
  -5  -3  15    3.53    2.46
  -5   3  14   -0.16    1.28
   5   3 -14    1.57    1.16
   5  -3 -14    2.22    1.75
  -5  -3  14    2.56    1.93
  -5   3  13   11.09    2.32
   5   3 -13    8.45    2.13
   5  -3 -13    7.81    1.89
  -5  -3  13   11.30    2.47
  -5   3  12    0.50    1.22
  -5  -3  12    1.21    0.97
   5   3 -12    0.52    0.51
   5  -3 -12    3.22    1.54
  -5  -3  12   -0.90    1.42
  -5   3  11   32.66    2.30
  -5  -3  11   34.21    1.82
   5   3 -11   28.81    7.02
   5  -3 -11   31.17    7.32
  -5  -3  11   36.19    2.65
  -5   3  10   -0.07    1.28
  -5  -3  10    3.02    1.29
   5   3 -10    3.14    1.35
   5  -3 -10    4.64    1.79
  -5  -3  10    3.49    2.22
  -5   3   9   53.10    2.79
  -5  -3   9   48.59    2.11
   5   3  -9   51.50    2.59
   5  -3  -9   50.64    2.80
  -5  -3   9   51.78    2.86
  -5   3   8   15.42    2.38
  -5  -3   8   15.06    3.49
   5   3  -8   15.89    3.16
   5  -3  -8   13.40    3.63
  -5  -3   8   16.39    2.19
  -5   3   7   15.57    2.63
  -5  -3   7   14.05    1.76
  -5  -3   7   13.69    2.62
   5  -3  -7   13.70    1.88
  -5  -3   7    9.95    2.75
  -5   3   6   25.07    2.76
  -5  -3   6   20.94    1.97
  -5  -3   6   24.95    4.88
   5  -3  -6   26.64    5.00
  -5  -3   6   27.55    2.44
  -5   3   5  108.58    6.15
  -5  -3   5   82.14    4.62
  -5  -3   5   70.93    4.00
  -5  -3   5   71.45    3.82
  -5   3   4    3.38    0.80
  -5  -3   4    4.06    1.01
  -5   3   4    3.48    0.53
  -5  -3   4    4.90    1.41
   5  -3  -4    2.23    1.69
  -5  -3   4    5.69    1.20
   5   3  -3   42.64    8.34
  -5   3   3   43.18    2.90
  -5   3   3   35.15    1.96
  -5  -3   3   42.28    7.95
   5  -3  -3   30.28    7.16
  -5  -3   3   37.53    2.19
   5   3  -2   -0.38    1.29
  -5   3   2   -0.18    1.33
  -5   3   2    0.67    0.41
  -5  -3   2   -0.61    1.00
   5   3  -2   -0.70    0.50
   5   3  -1    2.05    1.29
  -5   3   1    1.98    1.46
  -5   3   1    1.75    0.74
  -5  -3   1    2.01    1.10
   5   3  -1    0.72    0.33
   5  -3  -1   -1.56    1.51
   5   3   0    7.51    2.25
  -5   3   0    6.12    1.50
  -5   3   0    6.65    1.26
  -5  -3   0    7.49    1.92
   5  -3   0    6.48    1.13
   5   3   1   42.41    7.73
  -5   3  -1   41.13    2.97
  -5   3  -1   38.75    7.25
  -5  -3  -1   41.84    2.93
   5  -3   1   35.21    2.55
   5   3   2   -0.64    1.55
  -5   3  -2   -0.01    1.17
  -5   3  -2    0.52    0.90
  -5  -3  -2    2.09    1.46
   5  -3   2    1.76    1.06
   5   3   3   28.32    2.75
  -5   3  -3   30.55    5.53
  -5   3  -3   27.57    6.43
  -5  -3  -3   24.53    6.62
   5  -3   3   27.69    2.39
   5  -3   4    7.79    2.63
   5   3   4   13.12    2.17
  -5   3  -4    9.42    2.90
  -5  -3  -4    9.26    3.32
   5  -3   4    6.89    2.23
   5  -3   5   13.54    2.65
   5   3   5   19.92    2.99
  -5   3  -5   12.85    2.95
  -5  -3  -5   13.73    2.76
   5  -3   5   10.75    1.26
   5  -3   6    0.99    0.48
   5   3   6    2.50    1.02
  -5   3  -6   -1.73    1.79
  -5  -3  -6    0.55    1.58
   5  -3   6    0.95    0.63
   5  -3   7    1.88    0.82
   5   3   7    4.02    2.35
  -5   3  -7    4.81    2.58
   5  -3   7    3.07    1.16
   5  -3   8    1.75    0.50
   5   3   8    0.79    0.75
  -5   3  -8    1.30    2.13
  -5  -3  -8    0.86    1.76
   5  -3   8    1.88    0.77
   5  -3   9   38.66    5.61
   5   3   9   36.06    7.63
  -5   3  -9   37.89    4.76
  -5  -3  -9   43.09    5.11
   5  -3   9   38.03    4.18
   5  -3  10    1.29    1.05
   5   3  10    0.95    1.19
  -5   3 -10   -2.18    2.19
  -5  -3 -10    1.02    1.88
   5  -3  10    0.21    0.35
   5  -3  11    8.97    2.38
   5   3  11   14.81    3.54
  -5   3 -11   12.34    4.03
  -5  -3 -11   13.22    3.35
   5   3  12    1.39    1.83
  -5   3 -12    2.02    1.73
  -5  -3 -12    2.30    2.19
   5   3  13    3.92    2.38
  -5   3 -13    2.11    2.25
  -5  -3 -13    0.54    1.86
  -5   4  15    0.31    0.87
   5   4 -15   -0.36    0.71
   5  -4 -15   -0.54    1.72
  -5  -4  15    2.26    2.07
  -5   4  14    2.23    1.44
   5   4 -14    3.69    1.86
   5  -4 -14    3.78    2.15
  -5  -4  14    1.68    1.72
  -5   4  13    5.14    2.22
   5   4 -13    3.45    1.55
   5  -4 -13    3.50    2.62
  -5  -4  13    3.10    1.88
  -5   4  12   12.77    2.71
   5   4 -12   10.84    2.36
   5  -4 -12   13.43    4.00
  -5  -4  12    8.54    2.16
  -5   4  11    1.67    1.49
  -5  -4  11   -0.22    0.61
   5   4 -11    0.80    0.52
   5  -4 -11   -0.92    1.63
  -5  -4  11   -0.94    1.28
  -5   4  10    2.41    1.66
  -5  -4  10    2.43    0.76
   5   4 -10    5.71    2.06
   5  -4 -10    5.39    1.75
  -5  -4  10    7.14    1.79
  -5   4   9    2.04    1.67
  -5  -4   9    1.16    0.67
   5   4  -9   -0.25    0.94
   5  -4  -9    1.73    1.23
  -5  -4   9    3.32    1.68
  -5   4   8    2.67    1.68
  -5  -4   8    1.81    0.83
   5   4  -8    3.43    1.43
   5  -4  -8    1.79    1.07
  -5  -4   8    2.61    1.17
  -5   4   7    2.51    1.95
  -5  -4   7    1.37    0.74
  -5  -4   7    1.53    1.01
   5  -4  -7    1.40    0.87
  -5  -4   7    2.34    1.20
  -5   4   6   18.38    2.60
  -5  -4   6   15.86    3.59
  -5  -4   6   15.36    3.26
   5  -4  -6   11.21    1.98
  -5  -4   6   13.67    2.62
   5   4  -5    1.50    0.75
  -5   4   5    1.47    1.57
  -5  -4   5    0.67    0.50
   5  -4  -5    2.13    1.23
  -5  -4   5    0.95    0.67
   5   4  -4  108.92    5.55
  -5   4   4  103.80    5.80
  -5  -4   4  108.45    5.62
   5  -4  -4   88.15    6.66
  -5  -4   4   99.81    4.95
   5   4  -3   11.37    2.50
  -5   4   3    9.86    2.16
  -5   4   3    5.44    1.26
  -5  -4   3    6.31    1.36
   5  -4  -3    7.35    2.06
  -5  -4   3    8.46    1.11
   5   4  -2   54.27    3.30
  -5   4   2   54.68    9.66
  -5   4   2   47.04    2.51
  -5  -4   2   51.25    3.19
   5  -4  -2   43.89    7.61
  -5  -4   2   47.36    2.47
   5   4  -1   -0.04    1.27
  -5  -4   1    0.25    1.18
   5   4  -1    0.73    0.24
   5   4   0    2.88    0.86
  -5   4   0    3.34    0.95
  -5  -4   0    3.84    0.81
   5  -4   0    2.58    0.97
   5   4   1    8.08    1.52
  -5   4  -1    6.85    1.40
  -5   4  -1    8.61    1.36
  -5  -4  -1    7.32    2.57
   5  -4   1    4.03    1.27
   5   4   2   14.45    2.67
  -5   4  -2   14.95    3.11
  -5   4  -2   13.59    2.52
  -5  -4  -2   10.58    2.19
   5  -4   2   16.03    2.04
   5   4   3    6.36    2.42
  -5   4  -3    7.47    2.25
  -5   4  -3    2.08    1.16
  -5  -4  -3    2.99    1.55
   5  -4   3    5.12    1.81
   5   4   4    7.13    2.40
  -5   4  -4    4.10    1.33
  -5   4  -4    4.56    1.40
  -5  -4  -4    3.02    1.67
   5  -4   4    5.11    1.62
   5  -4   5    6.70    2.42
   5   4   5    7.43    2.91
  -5   4  -5    8.65    1.62
  -5  -4  -5    4.36    1.71
   5  -4   5    7.11    1.24
   5  -4   6   42.38    8.58
   5   4   6   61.51    8.79
  -5   4  -6   44.01    3.14
  -5  -4  -6   48.45    3.36
   5  -4   6   44.02    8.06
   5  -4   7    4.24    1.34
   5   4   7    8.32    1.63
  -5   4  -7    6.30    2.55
  -5  -4  -7    4.45    2.17
   5  -4   7    5.16    1.91
   5  -4   8   47.16    7.34
   5   4   8   57.71    8.13
  -5   4  -8   50.37    3.49
  -5  -4  -8   53.32    3.21
   5  -4   8   45.01    7.30
   5  -4   9   -0.20    0.84
   5   4   9   -2.26    1.70
  -5   4  -9    1.35    1.71
  -5  -4  -9   -0.56    1.78
   5  -4   9    3.49    0.98
   5  -4  10   33.03    6.30
   5   4  10   41.39   29.77
  -5   4 -10   33.95    9.80
  -5  -4 -10   39.36   26.93
   5  -4  10   40.05   27.35
   5   4  11   -0.42    1.68
  -5   4 -11    1.46    1.44
  -5  -4 -11    1.79    1.03
   5  -4  11    1.91    1.24
   5   4  12    0.54    1.05
  -5   4 -12   -2.77    2.06
  -5  -4 -12    2.14    1.96
   5   4  13    3.68    2.59
  -5   4 -13   -4.09    2.56
  -5  -4 -13   -2.51    1.84
  -5   5  15    5.70    1.51
   5   5 -15    2.89    1.92
   5  -5 -15    4.04    1.79
  -5  -5  15    4.63    2.03
  -5   5  14    0.45    1.43
   5   5 -14    0.05    0.60
   5  -5 -14    1.39    0.96
  -5  -5  14    2.45    1.47
  -5   5  13   11.64    2.91
   5   5 -13   11.29    3.37
   5  -5 -13   10.83    3.18
  -5  -5  13   13.21    3.19
  -5   5  12    0.86    0.80
   5   5 -12    1.13    1.03
   5  -5 -12    2.33    1.27
  -5  -5  12    3.20    1.61
  -5   5  11   13.80    4.08
   5   5 -11   13.00    2.76
   5  -5 -11   18.94    3.32
  -5  -5  11   10.99    2.95
   5   5 -10    1.18    0.35
  -5   5  10    3.21    1.74
   5   5 -10    0.34    1.27
   5  -5 -10    0.01    0.96
  -5  -5  10    0.66    0.76
   5   5  -9   67.60    5.32
  -5   5   9   71.07    6.10
   5   5  -9   59.16   10.65
   5  -5  -9   57.37   10.56
  -5  -5   9   57.23    4.91
   5   5  -8    4.58    1.74
  -5   5   8    2.62    1.70
   5   5  -8    5.37    2.06
   5  -5  -8    2.09    1.37
  -5  -5   8    3.01    1.16
   5   5  -7   25.81    4.80
  -5   5   7   32.29    5.44
  -5  -5   7   25.18    4.88
   5  -5  -7   25.67    7.07
  -5  -5   7   24.73    3.48
   5   5  -6    0.70    0.70
  -5   5   6    2.63    1.98
  -5  -5   6    0.34    1.16
   5  -5  -6   -1.24    1.83
  -5  -5   6    0.90    0.47
   5   5  -5   26.45    6.13
  -5   5   5   27.74    3.18
  -5  -5   5   20.42    3.53
   5  -5  -5   20.94    4.11
  -5  -5   5   25.52    6.26
   5   5  -4   19.76    3.32
  -5   5   4   17.75    2.47
  -5  -5   4   16.00    1.88
   5  -5  -4   16.71    3.28
  -5  -5   4   14.69    3.37
   5   5  -3   64.19    4.57
  -5   5   3   65.31    4.80
  -5  -5   3   55.50    4.10
   5  -5  -3   54.74    9.03
  -5  -5   3   59.56    3.86
   5   5  -2    2.71    1.33
  -5   5   2    0.72    0.83
  -5   5   2    0.66    0.27
  -5  -5   2    1.03    1.33
   5  -5  -2    5.07    2.20
  -5  -5   2    0.04    0.48
   5   5  -1   41.25    8.96
  -5   5   1   38.86    8.17
  -5   5   1   35.62    3.06
  -5  -5   1   40.50    8.95
   5  -5  -1   42.87    7.92
  -5  -5   1   33.59    2.20
   5   5   0   -0.02    1.42
  -5   5   0    0.39    1.20
  -5   5   0   -0.21    0.81
  -5  -5   0    1.53    0.90
   5  -5   0    2.80    1.38
   5   5   1    8.14    2.50
  -5   5  -1   13.53    2.36
  -5   5  -1    7.94    2.40
  -5  -5  -1   10.65    2.12
   5  -5   1    7.37    2.38
   5   5   2    1.77    0.95
  -5   5  -2    3.64    1.35
  -5   5  -2    2.16    0.80
  -5  -5  -2    3.66    1.72
   5  -5   2    4.50    1.65
   5   5   3    3.22    1.27
  -5   5  -3    2.21    1.18
  -5   5  -3    2.09    1.09
  -5  -5  -3    3.19    1.73
   5  -5   3    4.15    1.62
   5   5   4   -0.16    1.75
  -5   5  -4   -1.15    0.92
  -5   5  -4   -2.78    1.52
  -5  -5  -4    1.23    1.52
   5  -5   4    1.57    1.13
   5  -5   5   18.56    3.25
   5   5   5   23.30    3.28
  -5   5  -5   11.74    1.90
  -5  -5  -5   18.01    2.05
   5  -5   5   13.12    3.42
   5  -5   6    1.58    0.76
   5   5   6    5.30    1.77
  -5   5  -6    3.14    1.97
  -5  -5  -6    1.42    1.15
   5  -5   6    3.84    1.25
   5  -5   7    1.28    0.82
   5   5   7    0.86    1.08
  -5   5  -7    0.52    1.95
  -5  -5  -7    0.85    0.69
   5  -5   7    0.91    1.05
   5  -5   8    1.70    0.63
   5   5   8    3.95    2.13
  -5   5  -8    1.40    2.12
  -5  -5  -8    2.31    1.68
   5  -5   8    2.82    1.10
   5  -5   9    2.59    0.98
   5   5   9    6.12    2.87
  -5   5  -9    5.65    2.81
  -5  -5  -9    5.65    2.27
   5  -5   9   -0.19    0.90
   5   5  10    0.48    1.99
  -5   5 -10   -0.11    2.20
  -5  -5 -10    3.49    1.56
   5  -5  10    0.13    0.93
   5   5  11   18.28    3.71
  -5   5 -11   13.05    3.69
  -5  -5 -11   15.47    3.36
   5  -5  11   14.59    3.06
   5   5  12   -1.97    2.01
  -5   5 -12    2.29    1.66
  -5  -5 -12    1.53    1.75
   5  -5  12    0.12    0.86
  -5   6  14    3.73    1.36
   5   6 -14    2.50    1.44
   5  -6 -14    1.01    1.56
  -5  -6  14    3.74    1.75
  -5   6  13   -0.02    1.63
   5   6 -13    2.71    1.66
   5  -6 -13    2.88    2.20
  -5  -6  13    3.49    2.11
  -5   6  12    1.61    1.94
   5   6 -12    1.47    1.29
   5  -6 -12   -1.04    1.93
  -5  -6  12   -0.19    1.40
  -5   6  11   -0.64    1.57
   5   6 -11    2.46    1.08
   5  -6 -11    2.10    1.05
  -5  -6  11    0.38    0.70
  -5   6  10    0.53    1.68
   5   6 -10    2.33    1.13
   5  -6 -10    1.68    1.12
  -5  -6  10    1.31    1.19
   5   6  -9    2.07    0.71
  -5   6   9    0.87    1.65
   5   6  -9    4.51    2.35
   5  -6  -9    1.15    1.41
  -5  -6   9   -0.17    1.15
   5   6  -8   12.44    2.11
  -5   6   8   18.44    4.87
   5   6  -8   14.54    3.61
   5  -6  -8   11.82    2.55
  -5  -6   8   16.11    1.96
   5   6  -7    0.17    0.41
  -5   6   7    4.57    2.27
  -5  -6   7    1.07    1.29
   5  -6  -7   -2.04    1.88
  -5  -6   7    1.99    1.19
   5   6  -6    2.69    0.91
  -5   6   6    2.67    2.05
  -5  -6   6    2.37    0.88
   5  -6  -6    2.64    1.44
  -5  -6   6    4.97    1.32
   5   6  -5    0.71    0.56
  -5   6   5    3.07    1.49
  -5  -6   5    1.83    0.67
   5  -6  -5    2.90    1.97
  -5  -6   5    2.41    0.88
   5   6  -4   49.03    8.52
  -5   6   4   46.90    3.98
  -5  -6   4   48.69    4.03
   5  -6  -4   41.05   11.10
  -5  -6   4   41.39    3.00
   5   6  -3    2.56    0.88
  -5   6   3    2.70    2.13
  -5  -6   3    0.83    0.82
   5  -6  -3    3.07    1.23
  -5  -6   3    1.23    0.42
   5   6  -2   75.72   10.88
  -5   6   2   76.14    5.66
  -5   6   2   64.63    4.25
  -5  -6   2   78.31    5.69
   5  -6  -2   69.39    5.18
  -5  -6   2   73.61    4.70
   5   6  -1   21.44    3.52
  -5   6   1   24.73    3.12
  -5   6   1   18.07    3.39
  -5  -6   1   25.87    5.19
   5  -6  -1   22.15    4.75
   5   6   0    8.83    2.33
  -5   6   0    6.55    2.18
  -5   6   0    4.79    1.62
  -5  -6   0    6.92    2.30
   5  -6   0    6.58    2.44
   5   6   1    1.96    1.39
  -5   6  -1   -1.15    1.07
  -5   6  -1    0.46    0.51
  -5  -6  -1    1.07    1.05
   5  -6   1   -0.37    1.57
   5   6   2   -1.41    1.65
  -5   6  -2    0.24    0.99
  -5   6  -2    0.22    1.23
  -5  -6  -2    3.08    1.55
   5  -6   2    1.36    1.38
   5   6   3   13.36    2.37
  -5   6  -3    9.73    2.30
  -5   6  -3    8.41    1.56
  -5  -6  -3   12.71    1.72
   5  -6   3    8.94    1.59
   5   6   4   24.93    5.76
  -5   6  -4   27.59    2.11
  -5   6  -4   25.32    4.05
  -5  -6  -4   29.72    2.88
   5  -6   4   23.82    2.12
   5   6   5    3.96    1.54
  -5   6  -5    5.28    1.70
  -5   6  -5    5.92    2.79
  -5  -6  -5    4.13    2.00
   5  -6   5    1.60    1.46
   5  -6   6   64.92    8.19
   5   6   6   68.54    3.99
  -5   6  -6   58.19    3.12
  -5  -6  -6   65.98    3.89
   5  -6   6   51.91   10.69
   5  -6   7    0.88    0.44
   5   6   7    1.44    2.05
  -5   6  -7    0.76    2.02
  -5  -6  -7    0.00    1.57
   5  -6   7    2.37    1.38
   5  -6   8    7.97    1.19
   5   6   8    7.69    1.81
  -5   6  -8   10.22    2.19
  -5  -6  -8    9.14    2.17
   5  -6   8    8.94    2.43
   5   6   9    2.36    2.20
  -5   6  -9   -1.19    2.12
  -5  -6  -9    1.25    1.33
   5  -6   9    1.35    1.37
   5   6  10   21.37   19.30
  -5   6 -10   17.78    4.33
  -5  -6 -10   17.07    4.67
   5  -6  10   16.02    2.32
   5   6  11   -3.00    1.90
  -5   6 -11    6.11    2.53
  -5  -6 -11   -1.41    1.72
   5  -6  11   -1.51    0.90
   5   6  12    5.96    2.58
  -5   6 -12   10.08    3.89
  -5  -6 -12    6.75    2.49
   5  -6  12    5.76    2.10
  -5   7  14    1.21    1.29
   5   7 -14    1.70    1.16
   5  -7 -14    1.18    1.42
  -5  -7  14    1.31    2.06
  -5   7  13   13.19    2.80
   5   7 -13   11.28    3.17
   5  -7 -13   12.86    3.71
  -5  -7  13   12.05    2.56
  -5   7  12    2.91    2.13
   5   7 -12    0.96    1.60
   5  -7 -12    1.88    1.49
  -5  -7  12    2.18    1.31
  -5   7  11   28.01    6.34
   5   7 -11   16.44    4.41
   5  -7 -11   20.29    5.09
  -5  -7  11   28.84    5.63
  -5   7  10    2.75    1.84
   5   7 -10    2.51    1.31
   5  -7 -10    3.06    1.81
  -5  -7  10    2.13    1.40
  -5   7   9   20.89    2.98
   5   7  -9   13.86    3.94
   5  -7  -9   13.06    4.67
  -5  -7   9   12.96    3.22
   5   7  -8    6.82    1.52
  -5   7   8    8.60    1.95
   5   7  -8   10.47    2.56
   5  -7  -8   11.02    2.29
  -5  -7   8    8.81    2.05
   5   7  -7    4.72    1.46
  -5   7   7    4.00    2.21
  -5  -7   7    4.02    2.48
   5  -7  -7    4.38    1.46
  -5  -7   7    5.51    1.86
   5   7  -6    0.62    0.53
  -5   7   6    1.91    1.65
  -5  -7   6    0.50    1.30
   5  -7  -6   -1.44    1.98
  -5  -7   6    0.51    0.82
   5   7  -5    0.55    0.49
  -5   7   5    0.66    1.45
  -5  -7   5    1.75    0.99
   5  -7  -5   -1.18    1.92
  -5  -7   5   -0.02    0.74
   5   7  -4    4.55    1.39
  -5   7   4    8.66    1.86
  -5  -7   4    5.34    1.76
   5  -7  -4    3.85    1.50
  -5  -7   4    4.94    1.30
   5   7  -3    9.29    1.72
  -5   7   3   12.45    1.78
  -5  -7   3    7.51    1.47
   5  -7  -3    9.08    2.04
  -5  -7   3    8.40    1.73
   5   7  -2    2.11    1.08
  -5   7   2    0.91    1.37
  -5  -7   2    0.79    1.42
   5  -7  -2    1.36    0.96
  -5  -7   2    1.33    0.50
   5   7  -1   20.93    2.74
  -5   7   1   21.69    2.13
  -5   7   1   15.66    2.50
  -5  -7   1   22.95    4.25
   5  -7  -1   18.91    3.61
   5   7   0    1.64    1.13
  -5   7   0    3.85    1.14
  -5   7   0    2.43    0.91
   5  -7   0    3.80    2.00
   5   7   1   72.65   12.21
  -5   7  -1   74.58    2.96
  -5   7  -1   64.05    4.22
  -5  -7  -1   69.19    3.15
   5  -7   1   65.68    9.06
   5   7   2   27.42    4.81
  -5   7  -2   23.70    3.37
  -5   7  -2   20.03    3.93
  -5  -7  -2   22.73    3.89
   5  -7   2   17.99    4.33
   5   7   3   81.59    4.98
  -5   7  -3   70.71    3.63
  -5   7  -3   65.09    3.81
  -5  -7  -3   74.40    4.46
   5  -7   3   67.78    3.88
   5   7   4    0.72    1.06
  -5   7  -4    2.12    1.10
  -5   7  -4   -2.43    1.53
  -5  -7  -4    1.02    1.51
   5  -7   4   -1.65    1.39
   5   7   5   44.03    3.42
  -5   7  -5   35.88    6.91
  -5   7  -5   32.54    8.31
  -5  -7  -5   31.80    2.47
   5  -7   5   37.39    7.90
   5  -7   6    4.08    1.35
   5   7   6    7.54    2.11
  -5   7  -6    4.88    2.06
  -5  -7  -6    5.54    1.72
   5  -7   6    4.99    1.07
   5  -7   7   -0.11    0.60
   5   7   7    2.31    1.08
  -5   7  -7    4.57    1.81
  -5  -7  -7    0.67    1.56
   5  -7   7    2.38    1.58
   5   7   8    1.62    2.36
  -5   7  -8    3.41    2.29
  -5  -7  -8    3.43    1.98
   5  -7   8    2.30    0.98
   5   7   9    1.36    1.68
  -5   7  -9    3.05    1.65
  -5  -7  -9    1.03    0.97
   5  -7   9    0.45    0.51
   5   7  10   20.21    4.90
  -5   7 -10    3.72    2.39
  -5  -7 -10   10.80    2.53
   5  -7  10    6.92    2.59
   5   7  11    2.62    2.58
  -5   7 -11    2.63    1.85
  -5  -7 -11    3.62    2.54
   5  -7  11    1.37    1.34
  -5   8  13    3.68    2.63
   5   8 -13    1.77    1.29
   5  -8 -13    0.49    1.45
  -5  -8  13    0.24    0.95
  -5   8  12   18.42    3.83
   5   8 -12   14.29    4.24
   5  -8 -12   13.97    3.34
  -5  -8  12   15.61    2.92
  -5   8  11    0.43    1.03
   5   8 -11    1.19    1.12
   5  -8 -11    1.29    1.16
  -5  -8  11   -0.59    1.37
  -5   8  10    6.13    2.26
   5   8 -10    5.10    2.60
   5  -8 -10    6.14    1.68
  -5  -8  10    4.51    1.89
  -5   8   9    1.35    1.06
   5   8  -9    2.50    1.23
   5  -8  -9    3.68    2.16
  -5  -8   9    0.98    0.85
  -5   8   8    6.43    1.90
   5   8  -8   10.91    2.22
   5  -8  -8    8.80    2.05
  -5  -8   8    6.59    1.63
  -5   8   7   -0.62    1.58
   5  -8  -7    0.58    2.41
  -5  -8   7    0.33    1.06
   5   8  -6   15.16    2.42
  -5   8   6   20.55    2.21
  -5  -8   6   15.59    2.96
   5  -8  -6   16.77    3.91
  -5  -8   6   13.03    2.28
   5   8  -5   12.21    1.14
  -5   8   5   12.59    1.76
  -5  -8   5   11.41    1.89
   5  -8  -5   10.39    2.46
  -5  -8   5   13.06    3.31
   5   8  -4   57.88    5.00
  -5   8   4   61.33    5.33
  -5  -8   4   48.03   11.56
   5  -8  -4   57.51    5.68
  -5  -8   4   46.16    6.02
   5   8  -3   26.41    4.37
  -5   8   3   21.63    5.98
  -5  -8   3   23.56    4.67
   5  -8  -3   24.65    5.60
  -5  -8   3   22.85    2.78
   5   8  -2    8.12    1.67
  -5   8   2    5.17    2.19
  -5  -8   2    4.86    2.20
   5  -8  -2    3.98    2.49
  -5  -8   2    5.71    2.15
   5   8  -1    1.05    0.96
  -5   8   1    2.48    1.45
  -5  -8   1   -1.47    1.45
   5  -8  -1    0.91    2.02
   5   8   0   33.56    5.40
  -5   8   0   27.17    2.69
  -5   8   0   25.66    3.01
  -5  -8   0   33.44    3.34
   5  -8   0   29.31    3.42
   5   8   1    8.12    1.76
  -5   8  -1    8.66    2.31
  -5   8  -1    3.93    1.35
  -5  -8  -1    9.37    1.89
   5  -8   1    7.58    3.25
   5   8   2   20.40    4.94
  -5   8  -2   18.89    2.23
  -5   8  -2   16.28    2.98
  -5  -8  -2   22.42    2.99
   5  -8   2   19.99    2.62
   5   8   3    2.58    1.80
  -5  -8  -3    2.76    1.65
   5   8   4    7.95    2.37
  -5   8  -4    6.31    1.25
  -5   8  -4    9.39    1.80
  -5  -8  -4   10.10    2.61
   5  -8   4    7.41    1.98
   5   8   5    5.47    1.95
  -5   8  -5    4.91    0.92
  -5   8  -5    1.69    1.71
  -5  -8  -5    1.82    1.48
   5  -8   5    1.54    0.74
   5  -8   6    1.83    0.72
   5   8   6    3.01    2.20
  -5   8  -6    0.38    2.27
  -5  -8  -6    4.86    2.14
   5  -8   6    3.61    1.63
   5   8   7    4.62    3.09
  -5   8  -7    1.46    1.33
  -5  -8  -7    1.20    1.15
   5  -8   7    0.89    1.49
   5   8   8    2.62    1.42
  -5   8  -8    7.55    2.98
  -5  -8  -8    5.12    1.83
   5  -8   8    3.11    1.95
   5   8   9    1.68    1.60
  -5   8  -9    1.34    1.92
  -5  -8  -9   -1.06    1.38
   5  -8   9   -0.39    1.10
   5   8  10    3.55    2.35
  -5   8 -10    3.34    2.11
  -5  -8 -10    3.01    2.12
   5  -8  10    1.59    1.03
  -5   9  12    0.95    2.03
   5   9 -12    1.02    1.10
   5  -9 -12    1.49    1.10
  -5  -9  12   -0.37    1.26
  -5   9  11    0.47    1.94
   5   9 -11    2.64    2.09
   5  -9 -11    3.85    1.53
  -5  -9  11    4.81    1.73
  -5   9  10    0.83    1.87
   5   9 -10    0.99    1.31
   5  -9 -10   -0.96    2.05
  -5  -9  10   -0.45    1.26
  -5   9   9    0.78    1.22
   5   9  -9    1.48    1.79
   5  -9  -9    1.73    1.40
  -5  -9   9    2.10    1.44
  -5   9   8    3.51    2.38
   5   9  -8    3.30    1.81
   5  -9  -8    2.67    1.44
  -5  -9   8    1.43    1.43
  -5   9   7   17.67    3.25
   5   9  -7   12.79    4.08
   5  -9  -7   13.30    4.07
  -5  -9   7   10.40    2.93
   5   9  -6    3.83    0.84
  -5   9   6    5.32    1.89
  -5  -9   6    3.23    1.63
   5  -9  -6    4.01    1.67
  -5  -9   6    5.04    1.32
   5   9  -5    3.10    0.96
  -5   9   5    3.10    2.15
  -5  -9   5    2.51    0.94
   5  -9  -5    2.42    2.29
  -5  -9   5    2.91    1.05
   5   9  -4    1.88    1.00
  -5   9   4    2.50    2.13
  -5  -9   4    2.47    1.07
   5  -9  -4   -1.95    2.31
  -5  -9   4    0.34    0.42
   5   9  -3    2.96    0.57
  -5   9   3    5.03    1.97
  -5  -9   3   10.67    2.63
   5  -9  -3    5.35    2.52
  -5  -9   3    5.00    0.80
   5   9  -2    1.74    0.92
  -5   9   2   -1.55    1.17
  -5  -9   2    0.75    1.47
   5  -9  -2    3.63    2.19
   5   9  -1    2.91    1.00
  -5   9   1    0.96    1.19
  -5  -9   1    4.59    1.14
   5  -9  -1    2.71    1.63
   5   9   0    2.02    1.56
  -5   9   0    0.97    0.92
  -5   9   0   -0.31    0.67
  -5  -9   0    1.02    0.62
   5  -9   0    1.06    1.03
   5   9   1   36.83    9.65
  -5   9  -1   41.01    4.50
  -5   9  -1   39.57    5.10
  -5  -9  -1   46.40    5.66
   5  -9   1   33.14    7.59
   5   9   2    1.27    1.78
  -5   9  -2    2.62    0.82
  -5   9  -2    4.12    1.32
  -5  -9  -2    1.84    1.67
   5  -9   2    1.75    1.19
   5   9   3   26.45    5.70
  -5   9  -3   28.88    1.96
  -5   9  -3   23.03    2.02
  -5  -9  -3   28.13    6.35
   5  -9   3   26.62    2.55
   5   9   4    0.97    1.65
  -5   9  -4    0.43    0.77
  -5   9  -4   -2.44    1.28
  -5  -9  -4    1.47    0.54
   5  -9   4   -0.96    1.67
   5   9   5    5.07    2.00
  -5   9  -5    3.95    1.61
  -5   9  -5    9.30    2.68
  -5  -9  -5    6.83    2.35
   5  -9   5    2.86    1.47
   5   9   6    2.78    1.47
  -5   9  -6   -1.10    1.72
  -5  -9  -6   -0.50    1.44
   5  -9   6   -0.54    1.37
   5   9   7    2.66    2.22
  -5   9  -7    2.02    2.12
  -5  -9  -7    2.59    1.82
   5  -9   7    2.84    1.66
   5   9   8    3.24    2.37
  -5   9  -8   -0.34    1.96
  -5  -9  -8    1.45    1.60
   5  -9   8    2.78    1.67
   5   9   9   10.68    3.82
  -5   9  -9    3.57    1.30
  -5  -9  -9    1.19    1.24
   5  -9   9    4.33    1.26
  -5  10  11    5.93    2.48
   5  10 -11   -0.31    1.66
   5 -10 -11    1.25    1.33
  -5 -10  11   -0.66    1.25
  -5  10  10   20.38   18.35
   5  10 -10   17.98   17.43
   5 -10 -10   10.62    3.98
  -5 -10  10   11.60    4.33
  -5  10   9    2.35    1.68
   5  10  -9    2.52    1.58
   5 -10  -9   -1.67    2.05
  -5 -10   9    1.65    1.20
  -5  10   8   10.11    3.32
   5  10  -8   12.62    3.83
   5 -10  -8   12.50    2.61
  -5 -10   8   15.96    2.41
  -5  10   7    0.91    1.29
   5  10  -7    2.06    1.74
   5 -10  -7    2.23    2.55
  -5 -10   7   -0.18    0.94
  -5  10   6    8.97    2.74
  -5 -10   6    8.19    2.70
   5 -10  -6    6.01    2.80
  -5 -10   6    8.67    2.49
   5  10  -5    1.98    1.06
  -5  10   5    2.53    1.74
  -5 -10   5    1.16    1.13
   5 -10  -5    1.02    1.85
  -5 -10   5    1.61    0.82
   5  10  -4    5.95    2.23
  -5  10   4    7.71    1.95
  -5 -10   4    4.71    2.21
   5 -10  -4   10.35    3.63
  -5 -10   4    6.44    4.50
   5  10  -3    0.42    1.02
  -5 -10   3   -1.15    1.53
   5 -10  -3    1.49    2.36
   5  10  -2    3.92    1.18
  -5  10   2    3.73    1.30
  -5 -10   2    2.23    2.20
   5 -10  -2    3.93    3.65
   5  10  -1    4.81    0.93
  -5  10   1    5.18    1.15
  -5 -10   1    6.20    1.70
   5 -10  -1    4.27    2.36
   5  10   0   12.55    2.43
  -5  10   0   11.62    2.71
  -5 -10   0   12.74    3.16
   5 -10   0   11.77    2.99
   5  10   1    5.07    2.30
  -5  10  -1    4.94    1.93
  -5  10  -1    4.66    1.89
  -5 -10  -1    6.21    4.46
   5 -10   1    8.46    2.12
   5  10   2    5.99    2.58
  -5  10  -2    8.15    1.63
  -5  10  -2    7.89    1.79
  -5 -10  -2    9.95    2.34
   5 -10   2   12.03    2.76
   5  10   3    0.74    1.54
  -5  10  -3   -0.79    0.86
  -5  10  -3   -0.52    1.13
  -5 -10  -3   -1.76    1.43
   5 -10   3   -0.16    1.55
   5  10   4    6.73    1.74
  -5  10  -4   11.50    3.00
  -5 -10  -4    6.25    1.93
   5 -10   4    3.68    2.11
   5  10   5   -3.61    1.82
  -5  10  -5   -0.41    1.35
  -5 -10  -5   -0.01    1.39
   5 -10   5    0.86    1.02
   5  10   6    4.21    1.56
  -5  10  -6   11.38    2.66
  -5 -10  -6    7.01    1.64
   5 -10   6    5.73    1.85
   5  10   7    0.85    2.24
  -5  10  -7    2.89    2.12
  -5 -10  -7   -0.90    1.33
   5 -10   7    2.17    1.64
   5  10   8   -1.28    1.93
  -5  10  -8    3.39    2.41
  -5 -10  -8   -0.95    1.40
   5 -10   8    1.05    1.33
  -5  11   9    3.14    2.13
   5  11  -9   -1.49    1.58
   5 -11  -9    5.99    2.77
  -5 -11   9    4.56    1.59
  -5  11   8    1.42    2.19
   5  11  -8   -2.40    1.63
   5 -11  -8   -3.22    2.38
  -5 -11   8    1.39    1.40
  -5  11   7   18.16    3.53
   5  11  -7   18.40    5.03
   5 -11  -7   16.14    6.19
  -5 -11   7   13.63    2.49
  -5  11   6    3.15    2.33
   5  11  -6    2.53    1.90
   5 -11  -6   -1.71    2.28
  -5 -11   6    1.90    1.10
  -5  11   5    8.53    2.40
  -5 -11   5    7.65    2.32
   5 -11  -5   11.65    3.51
  -5 -11   5    4.77    2.73
  -5  11   4    0.66    1.45
  -5 -11   4   -0.11    1.55
   5 -11  -4   -1.58    2.29
   5  11  -3   12.41    3.00
  -5  11   3   12.16    3.22
  -5 -11   3    8.79    3.15
   5 -11  -3    9.16    3.22
   5  11  -2    2.68    1.44
  -5  11   2    0.28    1.20
  -5 -11   2    1.43    1.34
   5 -11  -2    0.42    2.23
   5  11  -1    0.51    1.23
  -5  11   1    3.07    1.60
  -5 -11   1    2.34    1.03
   5 -11  -1    1.74    2.15
   5  11   0   -0.74    1.43
  -5  11   0    1.30    1.22
  -5 -11   0    0.30    0.85
   5 -11   0   -0.49    1.89
   5  11   1    7.87    2.39
  -5  11  -1    1.41    1.31
  -5 -11  -1    1.70    1.40
   5 -11   1    0.26    1.84
   5  11   2    1.24    1.30
  -5  11  -2    1.46    1.17
  -5 -11  -2    2.03    1.77
   5 -11   2    1.73    1.25
   5  11   3    5.56    1.90
  -5  11  -3    1.34    1.65
  -5 -11  -3    2.82    2.07
   5 -11   3    3.72    1.97
   5  11   4    0.41    0.84
  -5  11  -4   -0.13    1.25
  -5 -11  -4    0.59    1.64
   5 -11   4   -0.89    1.77
   5  11   5    0.12    1.98
  -5  11  -5    4.73    1.68
  -5 -11  -5    1.15    1.22
   5 -11   5    2.76    1.81
   5  11   6    3.69    2.37
  -5  11  -6    3.28    2.67
  -5 -11  -6    2.74    2.10
   5 -11   6    2.94    3.21
  -5  12   7   -0.15    1.66
   5  12  -7    0.64    1.13
   5 -12  -7   -0.25    2.35
  -5 -12   7    1.39    0.91
  -5  12   6    8.12    2.37
   5  12  -6    6.27    2.70
   5 -12  -6    8.06    3.10
  -5  12   5   -1.76    1.31
  -5 -12   5    0.46    1.01
   5 -12  -5    6.21    2.93
  -5  12   4   11.00    2.88
  -5 -12   4    6.69    2.95
   5 -12  -4    4.80    2.67
  -5  12   3   -0.91    1.24
  -5 -12   3    1.95    1.52
   5 -12  -3    0.97    2.54
   5  12  -2    6.82    2.47
  -5  12   2   14.01    2.87
  -5 -12   2    8.67    2.85
   5 -12  -2    6.43    3.37
   5  12  -1    1.17    1.19
  -5  12   1    4.86    1.79
  -5 -12   1    2.08    1.67
   5 -12  -1   -3.21    2.28
   5  12   0    8.72    2.42
  -5  12   0    7.29    2.29
  -5 -12   0    9.85    3.38
   5 -12   0    8.38    2.65
   5  12   1    1.79    1.83
  -5  12  -1    1.04    1.03
  -5 -12  -1    1.34    1.81
   5 -12   1    0.57    2.13
   5  12   2    0.91    1.13
  -5 -12  -2    0.81    1.73
   5 -12   2    3.07    1.88
   5  12   3   -0.11    1.71
  -5 -12  -3    1.04    1.83
   5 -12   3    2.30    1.92
   5  12   4    4.19    2.26
  -5 -12  -4    3.38    2.32
   5 -12   4    1.85    2.17
  -5  13   3   14.55    4.20
  -5 -13   3   12.52    3.77
   5 -13  -3   15.12    4.87
  -5  13   2    0.27    1.20
  -5 -13   2    1.19    1.46
   5 -13  -2    4.82    2.69
  -5  13   1    6.72    2.26
  -5 -13   1    4.58    1.54
   5 -13  -1    4.38    2.48
   5  13   0   -0.50    1.20
  -5 -13   0    1.37    1.29
   5 -13   0    2.36    1.45
  -6   0  15    2.06    1.39
   6   0 -15    0.56    0.95
  -6   0  14    1.44    1.20
   6   0 -14    2.87    2.16
  -6   0  13    1.17    1.35
   6   0 -13   -1.14    1.54
  -6   0  12   21.02    5.60
   6   0 -12   29.24    6.00
  -6   0  11   -0.95    1.12
   6   0 -11    0.20    0.77
  -6   0  10    8.30    1.77
   6   0 -10    4.52    1.34
  -6   0   9    1.00    0.42
   6   0  -9    0.83    0.44
   6   0  -9    0.56    0.90
  -6   0   8    1.53    1.41
   6   0  -8    0.24    0.34
   6   0  -8    0.98    1.03
  -6   0   7    1.93    1.29
  -6   0   7    0.76    0.59
   6   0  -7    0.91    0.47
  -6   0   6    8.15    1.74
  -6   0   6    6.61    2.17
   6   0  -6    7.09    2.40
  -6   0   5   -0.84    1.36
  -6   0   5    0.79    0.41
   6   0  -5    0.59    0.48
  -6   0   4   39.36    3.19
  -6   0   4   37.64    3.61
   6   0  -4   38.04    7.63
  -6   0   3    1.49    0.89
  -6   0   3    1.05    0.93
  -6   0   2   68.47    5.09
  -6   0   2   61.38    4.58
   6   0  -2   53.55    7.14
  -6   0   1   -0.75    1.53
  -6   0   1    0.39    1.04
   6   0  -1   -0.34    0.45
  -6   0   0   11.16    2.78
  -6   0   0   12.12    1.90
   6   0   0    6.81    1.93
   6   0   1   -2.18    1.53
  -6   0  -1   -2.03    1.10
   6   0   1   -0.71    0.54
   6   0   2   20.78    4.17
  -6   0  -2   26.89    2.78
   6   0   2   16.31    1.47
   6   0   3    0.57    1.00
  -6   0  -3   -0.58    1.30
   6   0   4    5.98    2.08
  -6   0  -4    3.57    1.75
   6   0   5    2.47    1.27
  -6   0  -5   -1.22    1.70
   6   0   6    0.63    0.60
  -6   0  -6    1.10    1.19
   6   0   7    1.59    1.87
  -6   0  -7   -0.17    1.93
   6   0   8    1.41    0.80
  -6   0  -8   -1.57    2.02
   6   0   9    1.12    1.23
  -6   0  -9   -5.47    1.87
   6   0  10    6.12    1.76
  -6   0 -10    9.22    2.95
   6   0  11   -0.43    1.32
  -6   0 -11    0.74    2.10
   6   0  12    5.46    1.89
  -6   0 -12   10.43    3.52
  -6   1  15    1.56    1.31
   6   1 -15    4.20    1.58
   6  -1 -15    1.87    1.55
  -6   1  14    0.85    1.21
  -6  -1  14    2.66    1.35
   6   1 -14    1.84    1.95
   6  -1 -14   -0.62    1.62
  -6   1  13    1.54    1.58
  -6  -1  13    0.56    0.85
   6   1 -13    0.37    1.15
   6  -1 -13   -0.25    1.55
  -6   1  12    0.70    0.89
  -6  -1  12    0.38    0.97
   6   1 -12    2.84    1.60
   6  -1 -12    1.91    1.12
  -6   1  11   14.65    3.48
  -6  -1  11   16.38    2.31
   6   1 -11   12.20    2.72
   6   1 -11   16.80    4.60
   6  -1 -11   15.16    3.20
  -6   1  10    1.83    0.97
  -6  -1  10    0.82    0.65
   6   1 -10    0.67    0.29
   6   1 -10    4.16    1.19
   6  -1 -10    1.40    0.89
  -6   1   9   13.57    2.17
  -6  -1   9   11.26    1.90
   6   1  -9    8.37    1.97
   6   1  -9    9.67    2.08
   6  -1  -9   11.43    2.97
  -6   1   8    5.13    2.07
  -6  -1   8    5.39    2.53
   6   1  -8    3.66    1.54
   6  -1  -8    5.22    2.15
  -6   1   7    9.13    1.90
  -6  -1   7    8.28    1.40
  -6  -1   7    5.94    2.46
  -6   1   7    5.14    1.37
   6   1  -7    9.26    1.99
   6  -1  -7    4.77    1.60
  -6   1   6    2.50    1.61
  -6  -1   6    2.24    1.40
  -6  -1   6   -0.41    0.82
  -6   1   6    0.42    0.50
   6   1  -6    2.84    1.22
   6  -1  -6    1.03    1.14
  -6   1   5   30.79    3.10
  -6  -1   5   29.15    2.69
  -6   1   5   26.93    2.72
  -6  -1   5   31.57    2.54
   6   1  -5   23.60    5.42
   6  -1  -5   26.65    5.88
  -6   1   4    4.13    1.78
  -6  -1   4    3.51    2.04
  -6   1   4    2.73    0.87
  -6  -1   4    1.88    0.74
   6   1  -4    1.83    0.70
   6  -1  -4    1.68    0.99
  -6   1   3   87.21    6.14
  -6  -1   3   80.92    5.52
  -6   1   3   81.08    5.23
  -6  -1   3   74.13    4.88
   6   1  -3   70.07    6.23
   6  -1  -3   72.75    4.82
  -6   1   2   -0.18    1.52
  -6  -1   2    1.66    1.05
  -6   1   2    0.75    0.75
  -6  -1   2    1.17    0.96
   6   1  -2    1.10    0.47
   6  -1  -2   -0.50    1.03
  -6   1   1   38.03    3.33
  -6  -1   1   35.94    7.40
  -6   1   1   39.04    4.35
  -6  -1   1   38.79    3.18
   6   1  -1   30.34    2.68
   6  -1  -1   29.48    5.09
   6   1   0   -1.21    1.53
  -6   1   0    3.41    2.01
  -6   1   0    0.86    1.10
  -6  -1   0   -1.43    1.11
   6   1   0    1.76    0.75
   6  -1   0    0.58    0.43
   6   1   1   74.48    5.35
  -6   1  -1   65.76   11.85
  -6   1  -1   60.24    4.35
  -6  -1  -1   66.53    4.70
   6  -1   1   52.16    3.54
   6  -1   2    1.10    0.67
   6   1   2    1.31    0.88
  -6   1  -2   -0.09    1.20
  -6  -1  -2   -1.37    1.31
   6  -1   2    0.93    0.57
   6  -1   3   25.46    5.15
   6   1   3   25.03    4.75
  -6   1  -3   25.71    4.08
  -6  -1  -3   21.75    4.10
   6  -1   3   19.16    2.17
   6  -1   4    0.70    0.84
   6   1   4   -0.88    1.55
  -6   1  -4    2.77    1.57
  -6  -1  -4    1.82    0.79
   6  -1   4    0.64    0.38
   6  -1   5   21.19    4.34
   6   1   5   23.37    4.32
  -6   1  -5   15.00    2.04
  -6  -1  -5   13.89    1.98
   6  -1   6    9.03    1.89
   6   1   6    8.36    2.22
  -6   1  -6    7.94    2.05
  -6  -1  -6    8.59    2.23
   6  -1   7    0.06    0.66
   6   1   7   -0.42    1.18
  -6   1  -7    1.85    0.78
  -6  -1  -7   -0.90    1.70
   6  -1   8    2.65    0.95
   6   1   8    3.81    1.11
  -6   1  -8    0.16    1.87
  -6  -1  -8    1.01    1.09
   6  -1   9   11.18    2.49
   6   1   9   15.43    2.79
  -6   1  -9    6.87    2.36
  -6  -1  -9    8.48    2.31
   6  -1  10    1.98    1.17
   6   1  10    2.24    1.18
  -6   1 -10   -0.39    1.92
  -6  -1 -10    0.19    1.88
   6  -1  11    4.80    1.48
   6   1  11    2.31    2.00
  -6   1 -11    5.79    2.31
  -6  -1 -11    1.84    1.65
   6  -1  12    1.75    1.99
   6   1  12    3.62    2.36
  -6   1 -12    0.06    2.41
  -6  -1 -12    2.35    2.12
  -6   2  15    2.83    1.85
   6  -2 -15    1.50    1.56
  -6  -2  15    1.52    2.14
  -6   2  14    7.79    2.14
   6  -2 -14    5.61    1.62
  -6  -2  14    5.04    1.83
  -6   2  13    2.90    2.18
  -6  -2  13    0.33    0.73
   6   2 -13    0.69    0.90
   6  -2 -13   -0.15    1.50
  -6  -2  13   -1.96    1.39
  -6   2  12   40.90   27.98
  -6  -2  12   29.12    7.83
   6   2 -12   27.24    7.24
   6  -2 -12   36.19    7.68
  -6  -2  12   38.05    6.44
  -6   2  11    8.72    1.98
  -6  -2  11    4.57    1.04
   6   2 -11    6.59    1.41
   6  -2 -11    6.27    1.27
  -6  -2  11    6.33    1.63
  -6   2  10   31.59    2.65
  -6  -2  10   27.23    2.01
   6   2 -10   20.94    3.95
   6  -2 -10   21.28    5.30
  -6  -2  10   23.85    2.17
  -6   2   9    7.66    1.63
  -6  -2   9    3.80    1.49
   6   2  -9    5.77    1.83
   6  -2  -9    8.48    2.75
  -6  -2   9    6.70    1.37
  -6   2   8   33.44    5.13
  -6  -2   8   32.45    5.62
  -6  -2   8   29.74    5.38
   6  -2  -8   33.23    5.89
  -6  -2   8   31.82    7.02
  -6   2   7    1.81    1.57
  -6  -2   7    3.99    1.30
  -6  -2   7    3.46    0.80
   6   2  -7    5.88    1.44
   6  -2  -7    3.16    1.35
  -6   2   6    0.25    1.47
  -6  -2   6   -0.60    1.12
  -6  -2   6    2.55    1.15
   6   2  -6    0.92    0.55
   6  -2  -6   -0.38    1.32
  -6   2   5    1.98    1.16
  -6  -2   5   -0.35    1.26
  -6   2   5    0.36    0.30
  -6  -2   5    0.48    0.45
   6   2  -5   -0.23    0.80
   6  -2  -5    2.64    1.58
  -6   2   4   29.59    7.45
  -6  -2   4   28.45    2.75
  -6   2   4   26.04    2.92
  -6  -2   4   29.64    2.52
   6   2  -4   23.32    3.64
   6  -2  -4   26.14    4.63
  -6   2   3   21.93    6.23
  -6  -2   3   20.83    2.26
  -6   2   3   19.52    1.67
  -6  -2   3   17.81    3.48
   6   2  -3   16.49    4.02
   6  -2  -3   16.88    2.95
   6   2  -2   48.09    4.06
  -6   2   2   44.96    3.64
  -6   2   2   37.92    2.78
  -6  -2   2   37.47    2.93
   6   2  -2   34.18    3.22
   6  -2  -2   32.39    7.22
   6   2  -1   27.81    5.19
  -6   2   1   27.71    4.54
  -6   2   1   21.93    1.97
  -6  -2   1   22.18    5.52
   6   2  -1   14.34    3.35
   6  -2  -1   19.61    3.73
   6   2   0   13.14    2.88
  -6  -2   0   13.56    2.17
   6   2   1    0.70    0.70
  -6   2  -1    2.44    1.74
  -6   2  -1    0.39    1.15
  -6  -2  -1    1.68    1.11
   6  -2   1    1.91    1.19
   6   2   2   27.01    5.89
  -6   2  -2   26.52    7.53
  -6   2  -2   24.48    5.51
  -6  -2  -2   24.03    2.79
   6  -2   2   18.34    2.36
   6  -2   3    6.61    2.80
   6   2   3    7.49    3.15
  -6   2  -3    6.83    1.36
  -6  -2  -3    5.08    1.72
   6  -2   3    4.56    1.15
   6  -2   4    9.67    2.42
   6   2   4   16.41    2.90
  -6   2  -4    9.81    1.92
  -6  -2  -4    9.72    2.08
   6  -2   4    9.47    1.19
   6  -2   5   -0.79    1.32
   6   2   5    2.42    1.31
  -6   2  -5   -0.55    1.56
  -6  -2  -5    4.11    2.27
   6  -2   5    0.76    0.66
   6  -2   6   38.19    7.57
   6   2   6   56.79    6.48
  -6   2  -6   40.98    8.57
  -6  -2  -6   37.40    7.83
   6  -2   6   25.12    7.29
   6  -2   7    1.71    0.88
   6   2   7    0.01    1.49
  -6   2  -7    0.55    1.70
  -6  -2  -7    0.53    1.79
   6  -2   8   18.39    3.61
   6   2   8   21.32    4.32
  -6   2  -8   22.39    2.99
  -6  -2  -8   20.95    2.52
   6  -2   9    1.56    1.37
   6   2   9    4.86    2.15
  -6   2  -9   -0.33    1.97
  -6  -2  -9   -1.57    1.81
   6  -2  10   13.68    3.59
   6   2  10   12.49    3.35
  -6   2 -10   14.51    3.70
  -6  -2 -10   10.41    3.06
   6  -2  11   -0.49    1.01
   6   2  11   -3.15    1.73
  -6   2 -11    1.02    2.26
  -6  -2 -11   -2.59    2.06
   6   2  12    3.60    2.27
  -6   2 -12    6.31    2.87
  -6  -2 -12    5.04    2.39
  -6   3  15    8.47    3.47
   6  -3 -15    8.87    2.79
  -6  -3  15    6.43    2.81
  -6   3  14    4.92    1.81
   6  -3 -14    2.97    1.87
  -6  -3  14    0.26    1.58
  -6   3  13    9.88    2.85
   6   3 -13    3.91    2.07
   6  -3 -13    6.04    1.97
  -6  -3  13    3.10    1.63
  -6   3  12    3.78    2.12
  -6  -3  12    3.57    1.66
   6   3 -12    3.26    1.34
   6  -3 -12    2.75    1.64
  -6  -3  12    6.00    1.71
  -6   3  11    4.43    1.48
  -6  -3  11    1.75    1.21
   6   3 -11    2.49    0.61
   6  -3 -11    3.89    3.20
  -6  -3  11    2.69    0.92
  -6   3  10    1.00    1.41
  -6  -3  10    1.43    0.58
   6   3 -10    2.45    0.99
   6  -3 -10    0.98    1.45
  -6  -3  10    4.58    1.39
  -6   3   9   36.36    3.07
  -6  -3   9   28.58    2.10
   6   3  -9   26.97    6.09
   6  -3  -9   28.42    7.18
  -6  -3   9   25.03    4.10
  -6   3   8    2.83    2.38
  -6  -3   8    0.91    0.88
  -6  -3   8    1.47    0.75
   6  -3  -8    1.86    1.08
  -6  -3   8    1.61    1.56
  -6   3   7   44.05    3.27
  -6  -3   7   37.06    2.46
  -6  -3   7   29.64    6.77
   6  -3  -7   35.04    5.66
  -6  -3   7   38.69    5.43
  -6   3   6    5.21    1.82
  -6  -3   6    0.06    1.20
  -6  -3   6    1.42    0.73
   6  -3  -6    2.92    1.01
  -6  -3   6   -0.23    0.89
  -6  -3   5   18.10    2.04
  -6  -3   5   21.74    2.32
   6   3  -5   18.32    4.11
   6  -3  -5   19.63    3.60
   6   3  -4   -0.51    1.31
  -6   3   4    1.79    0.94
  -6   3   4    0.25    0.36
  -6  -3   4   -0.97    1.08
   6   3  -4    0.25    0.32
   6  -3  -4    0.10    1.19
   6   3  -3    6.90    2.04
  -6   3   3    8.62    1.64
  -6   3   3    4.63    1.36
  -6  -3   3    7.81    1.91
   6   3  -3    4.19    1.64
   6  -3  -3    6.65    2.03
   6   3  -2   -0.53    1.52
  -6   3   2    2.08    0.89
  -6   3   2    0.65    0.62
  -6  -3   2    1.96    1.23
   6   3  -2    0.58    0.42
   6  -3  -2    2.04    1.24
   6   3  -1   25.21    4.56
  -6   3   1   21.05    2.39
  -6   3   1   17.14    3.28
  -6  -3   1   22.83    4.87
   6  -3  -1   21.13    2.35
   6   3   0   20.13    4.09
  -6   3   0   18.42    4.65
  -6   3   0   14.81    1.55
  -6  -3   0   26.49    5.08
   6  -3   0   14.64    2.59
   6   3   1    8.01    2.83
  -6   3  -1    6.71    2.23
  -6   3  -1    4.82    1.72
  -6  -3  -1    6.68    2.50
   6  -3   1    4.37    1.78
   6   3   2   10.83    2.30
  -6   3  -2   10.66    2.00
  -6   3  -2    9.81    1.37
  -6  -3  -2    9.09    1.63
   6  -3   2   10.43    1.61
   6   3   3    6.33    1.77
  -6   3  -3   11.52    1.94
  -6   3  -3    8.07    1.74
  -6  -3  -3   11.62    2.27
   6  -3   3    7.69    0.97
   6  -3   4    0.97    0.77
   6   3   4    0.01    1.73
  -6   3  -4   -1.33    1.54
  -6  -3  -4    0.67    0.65
   6  -3   4    0.41    0.76
   6  -3   5   61.89    6.10
   6   3   5   62.35    9.76
  -6   3  -5   54.26    5.59
  -6  -3  -5   59.90    9.51
   6  -3   5   48.17    6.72
   6  -3   6    6.61    1.91
   6   3   6    9.38    1.33
  -6   3  -6    9.18    2.12
  -6  -3  -6    3.72    2.06
   6  -3   6    4.05    0.80
   6  -3   7   15.35    4.03
   6   3   7   16.93    3.12
  -6   3  -7   12.93    2.92
  -6  -3  -7   18.09    4.09
   6  -3   7   10.39    2.23
   6  -3   8    0.79    0.88
   6   3   8    2.13    1.42
  -6   3  -8    2.76    1.60
  -6  -3  -8    1.30    1.91
   6  -3   9    1.82    0.95
   6   3   9    2.26    1.25
  -6   3  -9    1.54    1.89
  -6  -3  -9    0.03    1.70
   6  -3  10    1.62    0.96
   6   3  10   -1.21    1.62
  -6   3 -10   -0.09    2.09
  -6  -3 -10    3.00    1.88
   6   3  11   10.61    3.48
  -6   3 -11   11.87    3.83
  -6  -3 -11    9.58    4.08
  -6   4  14   -0.75    1.35
   6   4 -14    1.30    1.28
   6  -4 -14    1.73    1.63
  -6  -4  14    0.17    1.67
  -6   4  13    1.82    1.64
   6   4 -13    1.57    0.87
   6  -4 -13    2.00    1.32
  -6  -4  13    0.03    0.70
  -6   4  12    6.33    2.36
   6   4 -12    4.27    1.69
   6  -4 -12    4.71    2.16
  -6  -4  12    5.31    2.12
  -6   4  11   -0.11    1.39
  -6  -4  11    0.73    0.59
   6  -4 -11    2.05    1.26
  -6  -4  11    0.11    0.58
  -6   4  10    0.84    0.69
  -6  -4  10    0.60    0.81
   6   4 -10    0.83    0.97
   6  -4 -10    0.00    1.32
  -6  -4  10   -0.25    0.99
  -6  -4   9    2.05    0.61
   6   4  -9    3.33    1.02
  -6  -4   9    1.95    0.62
  -6   4   8   45.84    4.28
  -6  -4   8   41.26    4.60
  -6  -4   8   47.37    4.17
   6  -4  -8   44.08   10.10
  -6  -4   8   39.17    8.65
  -6   4   7    4.43    2.49
  -6  -4   7    2.91    1.21
  -6  -4   7    3.56    1.50
   6  -4  -7    5.03    2.50
  -6  -4   7    7.07    1.23
   6   4  -6    9.28    1.86
  -6   4   6    7.65    2.22
  -6  -4   6    8.61    1.72
   6  -4  -6    9.44    1.92
  -6  -4   6    6.12    1.98
   6   4  -5    1.51    1.12
  -6   4   5    0.62    1.17
  -6  -4   5    0.09    1.13
   6  -4  -5    1.14    0.93
  -6  -4   5   -0.34    0.70
   6   4  -4   19.30    4.39
  -6   4   4   21.73    4.74
  -6  -4   4   17.58    2.85
   6  -4  -4   20.61    4.21
  -6  -4   4   13.04    3.54
   6   4  -3   10.88    2.06
  -6   4   3    8.05    2.65
  -6   4   3    7.42    2.01
  -6  -4   3   10.27    1.56
   6   4  -3    5.61    1.69
   6  -4  -3    6.39    2.97
   6   4  -2   41.84    8.64
  -6   4   2   37.12    8.70
  -6   4   2   29.43    5.14
  -6  -4   2   36.33    8.07
   6   4  -2   24.32    4.01
   6  -4  -2   37.05    7.56
   6   4  -1   18.67    4.47
  -6   4   1   13.68    2.04
  -6   4   1   11.78    1.35
  -6  -4   1   14.74    2.55
   6  -4  -1   17.41    6.20
   6   4   0   12.02    2.14
  -6   4   0   12.09    2.63
  -6   4   0    6.96    1.02
  -6  -4   0    9.03    3.31
   6  -4   0    9.90    1.84
   6   4   1    1.50    0.63
  -6   4  -1   -1.80    1.18
  -6   4  -1    0.95    1.05
  -6  -4  -1   -0.76    1.36
   6  -4   1   -0.49    1.08
   6   4   2    3.52    1.19
  -6   4  -2    2.85    1.33
  -6   4  -2    4.38    1.04
  -6  -4  -2    1.43    1.50
   6  -4   2    3.76    1.25
   6   4   3   -1.73    1.73
  -6   4  -3    1.45    0.84
  -6   4  -3    0.47    1.17
  -6  -4  -3    0.26    1.52
   6  -4   4   18.02    4.59
   6   4   4   28.89    4.79
  -6   4  -4   20.86    4.72
  -6  -4  -4   24.96    2.96
   6  -4   4   14.28    2.88
   6  -4   5    1.25    1.29
   6   4   5    0.30    1.04
  -6   4  -5    4.01    2.04
  -6  -4  -5    2.46    1.76
   6  -4   5    6.65    3.92
   6  -4   6   61.64   11.25
   6   4   6   78.64   13.60
  -6   4  -6   60.67    7.01
  -6  -4  -6   70.20    7.84
   6  -4   6   53.80    6.77
   6  -4   7    1.26    1.05
   6   4   7   -0.43    1.92
  -6   4  -7    0.32    1.78
  -6  -4  -7    0.56    1.68
   6  -4   7    0.82    0.44
   6  -4   8    3.34    1.42
   6   4   8    2.82    1.40
  -6   4  -8    2.36    2.08
  -6  -4  -8    2.10    1.21
   6  -4   8    1.03    0.90
   6  -4   9    0.71    0.71
   6   4   9    2.57    1.65
  -6   4  -9    3.27    2.42
  -6  -4  -9    0.55    0.94
   6  -4  10    1.00    1.07
   6   4  10    1.84    1.56
  -6   4 -10   10.63    3.61
  -6  -4 -10    1.40    1.97
   6   4  11   -1.11    1.76
  -6   4 -11    0.75    2.31
  -6  -4 -11    2.73    1.91
  -6   5  14    0.84    1.60
   6   5 -14    1.25    1.22
   6  -5 -14    4.74    1.93
  -6  -5  14    1.34    1.89
  -6   5  13    5.09    1.84
   6   5 -13    3.18    1.67
   6  -5 -13    2.99    2.54
  -6  -5  13    3.69    2.04
  -6   5  12    1.31    1.15
   6   5 -12    1.96    1.23
   6  -5 -12   -1.07    1.73
  -6  -5  12   -0.55    1.35
  -6   5  11    6.84    2.32
   6   5 -11    4.75    1.89
   6  -5 -11    4.26    1.95
  -6  -5  11    4.50    2.12
   6   5 -10   -0.42    0.69
  -6   5  10    0.47    1.64
   6   5 -10    1.11    0.48
   6  -5 -10    3.52    1.66
  -6  -5  10    0.79    1.17
   6   5  -9   15.77    4.53
  -6   5   9   27.21    4.02
   6   5  -9   20.53    3.97
   6  -5  -9   17.67    5.28
  -6  -5   9   18.75    2.53
   6   5  -8    6.95    1.88
  -6   5   8   10.56    2.22
  -6  -5   8    7.75    1.43
   6  -5  -8    7.16    1.22
  -6  -5   8    9.66    1.53
   6   5  -7   10.45    2.07
  -6   5   7   16.57    2.82
  -6  -5   7   10.75    2.18
   6  -5  -7   14.42    4.03
  -6  -5   7   12.19    1.76
   6   5  -6   -0.22    0.97
  -6   5   6   -1.90    1.52
  -6  -5   6    0.63    1.16
   6  -5  -6    0.88    1.20
  -6  -5   6    1.78    0.93
   6   5  -5    5.10    1.90
  -6   5   5    5.66    2.65
  -6  -5   5    1.75    1.29
   6  -5  -5    3.32    1.72
  -6  -5   5    4.21    1.68
   6   5  -4   -1.44    1.26
  -6   5   4    1.47    1.00
  -6  -5   4    1.38    0.94
   6  -5  -4    2.87    1.62
  -6  -5   4   -0.06    0.62
   6   5  -3    0.70    0.92
  -6   5   3   -0.64    0.98
  -6  -5   3    1.15    1.20
   6  -5  -3   -1.92    1.79
  -6  -5   3    0.71    0.42
   6   5  -2   23.54    4.56
  -6   5   2   33.31    3.04
  -6   5   2   20.66    1.19
  -6  -5   2   28.19    4.07
   6  -5  -2   27.45    2.89
   6   5  -1    6.91    1.85
  -6   5   1    9.39    1.61
  -6   5   1    3.76    1.13
  -6  -5   1    5.80    1.81
   6  -5  -1    6.72    3.16
   6   5   0   -0.08    1.05
  -6   5   0    1.32    1.31
  -6   5   0    0.57    0.36
  -6  -5   0    1.85    0.80
   6  -5   0    0.11    1.45
   6   5   1    3.53    1.66
  -6   5  -1    1.87    1.19
  -6   5  -1    1.63    0.75
  -6  -5  -1    3.03    2.08
   6  -5   1    3.31    1.73
   6   5   2    1.97    1.35
  -6   5  -2    0.68    1.12
  -6   5  -2    1.70    0.96
  -6  -5  -2    1.57    0.86
   6  -5   2    0.77    1.01
   6   5   3   15.17    5.43
  -6   5  -3   12.88    2.78
  -6   5  -3   15.99    3.75
  -6  -5  -3   21.46    2.70
   6  -5   3   13.91    2.05
   6   5   4    2.45    1.50
  -6   5  -4   -0.78    1.17
  -6   5  -4    0.53    1.41
  -6  -5  -4    1.55    1.59
   6  -5   4    0.44    1.09
   6  -5   5   38.40    9.38
   6   5   5   45.48    7.11
  -6   5  -5   32.17    7.94
  -6  -5  -5   37.60    2.74
   6  -5   5   25.60    6.29
   6  -5   6    1.23    0.53
   6   5   6    0.10    1.19
  -6   5  -6    1.54    0.91
  -6  -5  -6   -0.16    1.58
   6  -5   6   -0.95    0.83
   6  -5   7    5.18    2.13
   6   5   7   13.38    3.26
  -6   5  -7    8.78    2.01
  -6  -5  -7    5.03    2.45
   6  -5   7    6.52    1.57
   6  -5   8   -0.40    0.76
   6   5   8   -3.28    1.77
  -6   5  -8   -1.36    1.76
  -6  -5  -8   -2.17    1.64
   6  -5   8    0.32    0.45
   6  -5   9    1.60    0.98
   6   5   9    4.12    3.99
  -6   5  -9    4.15    1.64
  -6  -5  -9    1.73    1.33
   6  -5   9    1.08    0.89
   6   5  10    2.47    1.86
  -6   5 -10    1.49    2.15
  -6  -5 -10    3.68    2.05
   6   5  11    3.13    2.03
  -6   5 -11    9.10    3.33
  -6  -5 -11    5.69    2.29
  -6   6  13    1.13    1.90
   6   6 -13   -0.44    0.74
   6  -6 -13   -1.09    2.00
  -6  -6  13    0.73    1.42
  -6   6  12    8.89    2.17
   6   6 -12    6.14    1.32
   6  -6 -12    9.19    1.79
  -6  -6  12    4.19    1.25
  -6   6  11    0.15    1.66
   6   6 -11    0.27    0.67
   6  -6 -11    6.77    2.18
  -6  -6  11    0.81    0.82
  -6   6  10    5.07    2.55
   6   6 -10    6.07    1.76
   6  -6 -10    6.61    1.81
  -6  -6  10    5.28    2.14
   6   6  -9    0.75    0.24
  -6   6   9    1.13    1.05
   6   6  -9    2.22    1.25
   6  -6  -9   -0.24    1.96
  -6  -6   9    1.05    0.63
   6   6  -8    8.83    2.23
  -6   6   8   16.32    3.26
  -6  -6   8    8.01    2.14
   6  -6  -8    8.71    2.85
  -6  -6   8    7.62    2.44
   6   6  -7    4.05    0.69
  -6   6   7    8.55    2.22
  -6  -6   7    4.39    1.40
   6  -6  -7    5.33    1.29
  -6  -6   7    3.57    0.66
   6   6  -6    7.92    1.99
  -6   6   6   17.28    2.89
  -6  -6   6    8.82    1.52
   6  -6  -6    9.52    2.58
  -6  -6   6    7.94    1.73
   6   6  -5    4.67    1.48
  -6   6   5    3.47    2.28
  -6  -6   5    3.39    1.67
   6  -6  -5    4.70    1.95
  -6  -6   5    3.35    1.21
   6   6  -4   71.25   11.98
  -6   6   4   65.80    5.64
  -6  -6   4   61.38    5.19
   6  -6  -4   57.94   11.77
  -6  -6   4   54.84    6.30
   6   6  -3   11.95    2.03
  -6   6   3   12.04    1.95
  -6  -6   3    6.68    1.45
   6  -6  -3   13.37    2.73
  -6  -6   3    7.98    1.72
   6   6  -2   37.57    6.40
  -6   6   2   39.03    2.91
  -6  -6   2   38.33    3.14
   6  -6  -2   30.69    6.56
   6   6  -1   -2.69    1.29
  -6   6   1   -0.60    1.27
  -6   6   1   -0.55    0.63
  -6  -6   1   -2.27    1.37
   6  -6  -1   -0.38    1.64
   6   6   0   16.30    2.97
  -6   6   0   14.90    2.97
  -6   6   0   11.61    2.09
  -6  -6   0   15.67    2.75
   6  -6   0   11.76    1.95
   6   6   1    7.41    1.86
  -6   6  -1    0.42    1.16
  -6   6  -1    2.13    0.97
  -6  -6  -1    3.09    1.25
   6  -6   1    2.33    1.15
   6   6   2   35.34    7.38
  -6   6  -2   28.06    2.82
  -6   6  -2   27.75    2.74
  -6  -6  -2   28.04    5.89
   6  -6   2   26.28    5.60
   6   6   3    8.51    2.47
  -6   6  -3    5.35    1.26
  -6   6  -3    5.99    1.35
  -6  -6  -3    9.69    2.04
   6  -6   3    7.37    1.52
   6   6   4   22.20    3.95
  -6   6  -4   21.88    4.93
  -6   6  -4   23.09    3.25
  -6  -6  -4   24.57    3.35
   6  -6   4   17.58    2.69
   6  -6   5    3.36    0.99
   6   6   5    4.02    1.72
  -6   6  -5    1.02    1.20
  -6  -6  -5    4.44    1.72
   6  -6   5    2.84    0.87
   6  -6   6    5.32    2.80
   6   6   6    6.88    1.60
  -6   6  -6   10.48    2.81
  -6  -6  -6    8.42    2.23
   6  -6   6    9.31    1.92
   6  -6   7   -0.18    0.79
   6   6   7    0.13    1.94
  -6   6  -7   -0.18    1.42
  -6  -6  -7   -0.41    1.58
   6  -6   7    0.54    0.46
   6  -6   8    2.54    1.34
   6   6   8    2.90    1.60
  -6   6  -8    3.49    2.34
  -6  -6  -8    3.92    2.39
   6  -6   8    1.75    1.23
   6   6   9   -0.43    1.84
  -6   6  -9    2.61    1.77
  -6  -6  -9    1.80    1.96
   6  -6   9    0.23    0.56
   6   6  10    7.50    3.96
  -6   6 -10    6.60    2.54
  -6  -6 -10    7.08    2.57
  -6   7  13    3.78    2.80
   6   7 -13    1.85    1.66
   6  -7 -13    0.56    1.02
  -6  -7  13    3.71    2.39
  -6   7  12    4.57    1.59
   6   7 -12    5.39    1.54
   6  -7 -12    2.76    2.34
  -6  -7  12    3.01    2.08
   6   7 -11    4.62    2.23
   6  -7 -11   12.14    4.91
  -6  -7  11    6.37    1.89
  -6   7  10    1.11    1.86
   6   7 -10    3.28    1.65
   6  -7 -10    1.77    1.35
  -6  -7  10    0.76    0.85
  -6   7   9    5.20    2.56
   6   7  -9    4.23    2.17
   6  -7  -9    6.06    1.73
  -6  -7   9    3.35    1.87
   6   7  -8    4.26    1.51
  -6   7   8    6.64    5.05
   6  -7  -8    1.56    1.25
  -6  -7   8    3.67    1.28
   6   7  -7   14.40    1.82
  -6   7   7   20.65    2.26
  -6  -7   7   15.52    3.74
   6  -7  -7   10.81    2.75
  -6  -7   7   12.03    3.03
  -6   7   6    0.84    1.55
   6  -7  -6    0.16    1.05
   6   7  -5   15.85    2.27
  -6   7   5   19.39    2.23
  -6  -7   5   17.39    5.53
   6  -7  -5   17.67    3.42
  -6  -7   5    9.85    2.94
   6   7  -4    1.61    0.96
  -6   7   4    0.92    1.51
  -6  -7   4    0.65    1.46
   6  -7  -4    3.97    2.24
  -6  -7   4    0.52    0.57
   6   7  -3   52.80    9.54
  -6   7   3   49.38   11.38
  -6  -7   3   43.11    8.92
   6  -7  -3   41.63    9.51
   6   7  -2    8.05    1.51
  -6   7   2    7.98    2.10
  -6  -7   2    6.08    1.77
   6  -7  -2   11.02    1.68
   6   7  -1   24.05    5.14
  -6   7   1   24.19    6.30
  -6  -7   1   20.00    2.49
   6  -7  -1   19.62    2.26
   6   7   0   15.49    2.28
  -6   7   0   14.69    2.87
  -6   7   0    9.67    1.99
  -6  -7   0   13.87    1.94
   6  -7   0    8.66    2.50
   6   7   1   35.17    6.52
  -6   7  -1   43.96    2.77
  -6   7  -1   31.25    1.93
  -6  -7  -1   36.07    4.00
   6   7   2   -1.64    1.60
  -6   7  -2    0.43    0.80
  -6   7  -2    3.61    1.44
  -6  -7  -2    1.82    1.16
   6  -7   2   -3.22    1.29
   6   7   3    9.59    2.13
  -6   7  -3   11.34    1.81
  -6   7  -3    7.37    1.46
  -6  -7  -3    8.93    2.23
   6  -7   3    6.72    1.79
   6   7   4    9.00    2.66
  -6   7  -4    1.35    1.06
  -6   7  -4    1.31    1.07
  -6  -7  -4    4.74    1.76
   6  -7   4   -0.20    1.14
   6   7   5    5.76    2.52
  -6   7  -5    4.54    1.72
  -6  -7  -5    3.16    1.81
   6  -7   5    8.56    2.03
   6  -7   6    0.95    0.81
   6   7   6    1.50    2.22
  -6   7  -6   -0.06    1.59
  -6  -7  -6    3.07    1.97
   6  -7   6    1.06    0.98
   6  -7   7    0.29    0.42
   6   7   7    1.85    2.25
  -6   7  -7    3.98    2.78
  -6  -7  -7    2.68    1.96
   6  -7   7    1.83    1.41
   6   7   8    7.26    2.14
  -6   7  -8    8.13    2.90
  -6  -7  -8    5.87    2.07
   6  -7   8    4.48    1.92
   6   7   9    4.03    1.98
  -6   7  -9    5.08    2.16
  -6  -7  -9    2.44    2.61
   6  -7   9    3.12    1.21
  -6   8  12   12.25    3.64
   6   8 -12    7.58    2.94
   6  -8 -12    5.55    2.63
  -6  -8  12    6.40    2.70
  -6   8  11    3.55    1.91
   6   8 -11    1.77    1.77
   6  -8 -11    0.11    1.73
  -6  -8  11    1.72    1.21
  -6   8  10    7.27    2.78
   6   8 -10    3.77    1.04
   6  -8 -10    5.04    1.74
  -6  -8  10    2.60    1.57
  -6   8   9   -2.04    1.67
   6   8  -9    3.01    1.83
   6  -8  -9   -0.43    2.27
  -6  -8   9    0.87    1.08
  -6   8   8    1.74    1.23
   6   8  -8    4.27    1.83
   6  -8  -8    4.01    2.21
  -6  -8   8    1.52    1.78
   6   8  -7    0.46    0.53
  -6   8   7   -1.70    1.66
  -6  -8   7    0.02    1.35
   6  -8  -7    1.84    1.85
  -6  -8   7    0.78    1.05
   6   8  -6    3.96    1.60
  -6   8   6    4.13    2.13
  -6  -8   6    3.37    1.86
   6  -8  -6    3.59    2.58
  -6  -8   6    1.72    0.95
   6   8  -5   11.58    1.86
  -6   8   5   13.11    2.33
  -6  -8   5   10.77    1.79
   6  -8  -5   10.86    2.18
  -6  -8   5    6.41    1.82
   6   8  -4    6.41    1.06
  -6   8   4    7.29    1.75
  -6  -8   4    9.52    1.71
   6  -8  -4    3.91    2.05
   6   8  -3    9.96    3.17
  -6  -8   3    5.66    1.69
   6  -8  -3    8.84    2.38
   6   8  -2   18.08    3.45
  -6   8   2   17.36    2.67
  -6  -8   2   19.44    2.79
   6  -8  -2   15.68    3.61
   6   8  -1    0.97    0.90
  -6   8   1   -0.60    1.32
  -6  -8   1    2.59    1.02
   6  -8  -1   -1.01    1.96
   6   8   0   26.60    5.82
  -6   8   0   25.51    3.15
  -6  -8   0   25.56    3.47
   6  -8   0   26.24    3.50
   6   8   1    0.77    0.83
  -6   8  -1    0.96    0.85
  -6   8  -1    1.48    0.77
  -6  -8  -1    1.16    1.56
   6  -8   1   -0.80    1.62
   6   8   2    4.68    1.49
  -6   8  -2    5.31    1.55
  -6   8  -2    4.17    2.11
  -6  -8  -2    2.38    1.61
   6  -8   2    4.21    1.67
   6   8   3    1.62    1.43
  -6   8  -3    1.21    1.17
  -6   8  -3    0.31    1.33
  -6  -8  -3    0.65    1.63
   6  -8   3   -0.82    1.44
   6   8   4    2.51    2.24
  -6   8  -4   -0.34    0.94
  -6   8  -4    0.90    0.96
  -6  -8  -4    1.67    1.12
   6  -8   4    2.01    1.65
   6   8   5    3.50    2.10
  -6   8  -5    1.13    1.08
  -6   8  -5    0.76    0.78
  -6  -8  -5    1.11    1.20
   6  -8   5    3.75    2.12
   6  -8   6    3.47    1.76
   6   8   6    3.66    2.64
  -6   8  -6    7.39    1.66
  -6  -8  -6    3.41    2.27
   6  -8   6    2.28    1.40
   6   8   7   -0.89    2.08
  -6   8  -7    2.22    1.39
  -6  -8  -7    1.42    1.59
   6  -8   7   -0.46    1.19
   6   8   8    3.70    1.89
  -6   8  -8    0.76    1.38
  -6  -8  -8    2.34    2.04
   6  -8   8    2.83    1.11
  -6   9  11    6.58    2.74
  -6  -9  11    2.75    1.94
  -6   9  10   -0.89    1.88
   6   9 -10    2.19    1.69
   6  -9 -10    3.68    1.75
  -6  -9  10   -0.70    0.99
  -6   9   9    6.64    2.29
   6   9  -9    5.83    1.86
   6  -9  -9    3.73    1.81
  -6  -9   9    3.72    1.96
  -6   9   8    0.68    1.81
   6   9  -8    1.62    1.09
   6  -9  -8   -0.88    2.36
  -6  -9   8    0.04    0.47
  -6   9   7    3.69    2.62
  -6  -9   7    5.79    2.69
   6  -9  -7    4.80    1.94
  -6  -9   7    7.28    1.99
   6   9  -6   -2.31    0.88
  -6   9   6   -1.97    1.56
  -6  -9   6   -0.55    1.63
   6  -9  -6    3.07    2.52
  -6  -9   6    0.72    0.91
   6   9  -5    0.41    1.08
  -6   9   5    4.14    2.15
  -6  -9   5    1.69    1.74
   6  -9  -5    1.28    1.23
   6   9  -4    0.62    0.79
  -6   9   4    2.00    1.64
  -6  -9   4   -0.31    1.39
   6  -9  -4    3.58    2.24
   6   9  -3   11.11    2.60
  -6   9   3   14.66    2.67
  -6  -9   3    9.11    2.27
   6  -9  -3   19.23    3.75
   6   9  -2    1.11    1.01
  -6   9   2    0.63    0.99
  -6  -9   2    1.50    1.82
   6  -9  -2    0.97    2.07
   6   9  -1    8.63    1.78
  -6   9   1    9.44    2.53
  -6  -9   1    8.67    2.18
   6  -9  -1    5.56    2.80
   6   9   0    2.78    1.70
  -6   9   0    2.70    1.78
  -6  -9   0    1.63    1.84
   6  -9   0    1.88    1.89
   6   9   1   16.11    3.93
  -6   9  -1   21.92    3.58
  -6  -9  -1   20.77    4.45
   6  -9   1   15.07    4.33
   6   9   2    0.61    1.67
  -6   9  -2    0.43    1.05
  -6   9  -2    0.47    0.66
  -6  -9  -2   -1.62    1.57
   6  -9   2    1.64    1.28
   6   9   3    1.05    1.93
  -6   9  -3    6.29    1.67
  -6   9  -3    2.72    1.61
  -6  -9  -3    6.94    1.97
   6  -9   3    4.64    2.60
   6   9   4    3.07    2.24
  -6   9  -4    0.61    1.10
  -6   9  -4    0.34    1.22
  -6  -9  -4   -0.59    1.60
   6  -9   4    1.48    1.04
   6   9   5    1.93    1.84
  -6   9  -5    3.30    1.72
  -6  -9  -5    1.58    1.90
   6  -9   5    2.55    1.82
   6   9   6    2.17    2.28
  -6   9  -6    2.00    1.42
  -6  -9  -6    0.44    1.67
   6  -9   6    1.96    1.47
   6   9   7    4.17    2.35
  -6   9  -7    3.51    2.11
  -6  -9  -7    1.45    1.25
   6  -9   7    0.54    1.28
  -6  10   9   -0.30    0.83
   6  10  -9    0.84    1.06
   6 -10  -9    2.37    2.72
  -6 -10   9    1.31    1.57
  -6  10   8    3.84    2.53
   6  10  -8    2.35    1.31
   6 -10  -8   -0.21    2.49
  -6 -10   8    0.50    0.71
  -6  10   7   -1.33    1.74
   6 -10  -7    4.55    2.70
  -6  10   6    1.98    1.79
  -6 -10   6    2.74    1.87
   6 -10  -6    1.78    3.07
  -6  10   5    1.89    1.05
  -6 -10   5   -0.87    1.58
   6 -10  -5   -0.07    2.18
   6  10  -4    1.25    1.20
  -6  10   4    4.93    2.94
  -6 -10   4    0.49    1.19
   6 -10  -4    2.45    3.21
   6  10  -3    0.69    0.68
  -6  10   3    3.55    2.10
  -6 -10   3    2.13    1.97
   6 -10  -3   -0.85    2.04
   6  10  -2    5.18    2.71
  -6  10   2    2.44    1.26
  -6 -10   2    3.59    2.21
   6 -10  -2    7.56    2.58
   6  10  -1    2.60    1.83
  -6  10   1    0.40    0.64
  -6 -10   1   -1.91    1.49
   6 -10  -1    2.92    1.72
   6  10   0    2.77    1.67
  -6  10   0    3.52    1.76
  -6 -10   0    2.86    1.98
   6 -10   0    3.54    2.42
   6  10   1    4.91    2.76
  -6  10  -1    1.21    1.39
  -6 -10  -1    1.19    1.15
   6 -10   1    2.47    2.14
   6  10   2    2.42    1.35
  -6  10  -2    3.31    1.85
  -6 -10  -2    4.05    1.72
   6 -10   2    4.03    1.73
   6  10   3    2.28    2.03
  -6  10  -3    0.45    1.03
  -6 -10  -3    0.48    1.36
   6 -10   3    0.65    1.08
   6  10   4   -0.90    1.99
  -6  10  -4    2.82    1.80
  -6 -10  -4   -2.47    1.64
   6 -10   4    0.25    0.75
   6  10   5    0.09    2.07
  -6  10  -5   -0.30    1.24
  -6 -10  -5    1.55    1.00
   6 -10   5    2.03    2.21
   6  10   6    1.45    1.48
  -6  10  -6    0.58    0.78
  -6 -10  -6    0.87    1.44
   6 -10   6    1.12    1.45
  -6  11   7    9.56    3.78
   6  11  -7    5.00    2.38
   6 -11  -7    7.86    3.09
  -6  11   6    0.86    1.71
  -6 -11   6   -1.76    1.46
   6 -11  -6    2.31    2.21
  -6  11   5    7.49    3.04
  -6 -11   5   11.36    3.14
   6 -11  -5    5.74    2.97
  -6  11   4    1.83    1.61
  -6 -11   4    1.30    1.20
   6 -11  -4    0.84    2.54
   6  11  -3    5.61    1.90
  -6  11   3   17.32    3.53
  -6 -11   3    9.92    3.02
   6 -11  -3   13.02    3.50
   6  11  -2   -1.23    1.09
  -6  11   2    1.53    1.28
  -6 -11   2    2.45    1.79
   6 -11  -2    0.14    2.31
   6  11  -1    8.23    2.41
  -6  11   1    5.87    1.66
  -6 -11   1    9.44    3.28
   6 -11  -1    8.47    2.60
   6  11   0    2.06    1.80
  -6  11   0    1.00    1.51
  -6 -11   0   -1.45    1.65
   6 -11   0    2.35    1.79
   6  11   1    8.55    2.46
  -6  11  -1    5.50    2.04
  -6 -11  -1    6.43    2.39
   6 -11   1    5.94    2.17
   6  11   2    2.14    2.16
  -6  11  -2    1.92    1.38
  -6 -11  -2    0.24    0.79
   6 -11   2    2.48    1.92
   6  11   3   11.55    4.21
  -6 -11  -3    6.52    2.40
   6 -11   3   14.15    4.18
   6  11   4    1.02    1.30
  -6 -11  -4    0.56    1.62
  -6  12   3    0.55    1.26
  -6  12   2    2.39    1.61
  -6 -12   2    0.08    1.52
   6 -12  -2    2.59    2.60
   6  12  -1    0.43    0.85
  -6  12   1    0.82    1.39
  -6 -12   1    0.41    0.79
   6 -12  -1    4.63    2.39
  -7   0  14   13.12    3.72
   7   0 -14   12.69    5.01
  -7   0  13    2.19    1.64
   7   0 -13    0.27    0.68
  -7   0  12    8.14    3.48
   7   0 -12    5.67    2.88
  -7   0  11    0.42    0.68
   7   0 -11   -1.15    1.46
  -7   0  10    6.29    2.18
   7   0 -10    6.22    4.45
  -7   0   9    0.25    0.54
   7   0  -9    0.30    0.91
  -7   0   8   15.64    2.30
  -7   0   8    7.18    1.65
   7   0  -8   10.66    1.73
  -7   0   7    1.24    0.94
  -7   0   7    0.93    0.33
   7   0  -7    1.71    1.52
  -7   0   6    6.54    2.41
  -7   0   6    4.38    1.63
   7   0  -6    5.92    1.71
  -7   0   5    0.45    0.64
  -7   0   5   -0.94    0.66
   7   0  -5    1.82    0.68
  -7   0   4   53.70    3.69
  -7   0   4   54.46    2.99
   7   0  -4   40.03    6.66
  -7   0   3   -0.16    1.62
  -7   0   3   -0.25    0.75
   7   0  -3    0.47    0.55
  -7   0   2   50.85    3.33
  -7   0   2   46.18    7.23
   7   0  -2   34.27    5.20
  -7   0   1    2.11    1.76
  -7   0   1   -1.27    0.93
   7   0  -1   -0.06    0.70
   7   0   0   -0.10    0.91
  -7   0   0    0.76    0.99
   7   0   0    0.18    0.31
   7   0   1   -2.04    1.44
  -7   0  -1   -0.69    1.11
   7   0   2    2.33    1.23
  -7   0  -2    5.17    1.95
   7   0   3    1.95    1.05
  -7   0  -3    0.48    0.87
   7   0   4    2.73    1.19
  -7   0  -4    1.96    1.57
   7   0   5   -0.06    0.99
  -7   0  -5   -2.22    1.57
   7   0   6   26.48    5.64
  -7   0  -6   31.17    7.91
   7   0   7    1.12    1.03
  -7   0  -7   -1.45    1.65
   7   0   8    5.99    1.73
  -7   0  -8    6.52    2.33
   7   0   9   -1.47    1.54
  -7   0  -9    5.43    2.33
   7   0  10    9.40    3.25
  -7   0 -10    4.84    1.95
  -7   1  14    0.10    1.14
  -7  -1  14    1.71    1.12
   7   1 -14    4.80    2.05
   7  -1 -14    2.69    1.86
  -7   1  13    1.21    1.46
  -7  -1  13   -0.87    1.08
   7   1 -13    3.95    1.12
   7  -1 -13    2.26    1.95
  -7   1  12   14.80    2.79
  -7  -1  12   11.33    1.99
   7   1 -12   11.81    3.11
   7  -1 -12    9.68    2.47
  -7   1  11    2.89    1.68
  -7  -1  11    1.34    1.44
   7   1 -11    9.26    2.37
   7  -1 -11    5.09    2.16
  -7   1  10    8.76    2.19
  -7  -1  10    4.71    2.01
   7   1 -10    2.01    1.58
   7  -1 -10    3.35    1.49
  -7   1   9   12.01    1.76
  -7  -1   9   11.97    1.70
   7   1  -9    9.13    1.57
   7   1  -9   10.04    2.38
   7  -1  -9   11.09    3.78
  -7   1   8    2.84    1.64
  -7  -1   8   -2.24    1.19
  -7  -1   8    0.40    0.34
   7   1  -8    2.28    1.00
   7  -1  -8    0.91    0.67
  -7  -1   7   16.55    3.98
   7   1  -7   18.09    3.92
   7  -1  -7   15.40    5.79
  -7   1   6    2.17    1.68
  -7  -1   6   -0.30    1.45
  -7  -1   6   -0.30    0.69
  -7   1   6    0.36    0.60
   7   1  -6    2.29    1.12
   7  -1  -6   -0.17    1.17
  -7   1   5   15.99    2.25
  -7  -1   5   13.99    3.28
  -7   1   5   10.95    1.26
  -7  -1   5    8.75    2.34
   7   1  -5    9.54    1.99
   7  -1  -5    8.63    1.60
  -7   1   4   -2.76    1.61
  -7  -1   4    3.71    2.09
  -7   1   4    0.40    0.44
  -7  -1   4   -0.78    0.74
   7   1  -4    0.36    0.31
   7  -1  -4   -1.48    1.03
  -7   1   3   33.90    7.38
  -7  -1   3   33.89    5.73
  -7   1   3   29.02    2.03
  -7  -1   3   34.21    2.37
   7   1  -3   21.27    3.35
   7  -1  -3   24.24    3.84
  -7   1   2    0.51    1.53
  -7  -1   2   -0.64    1.18
  -7   1   2    0.63    0.79
  -7  -1   2    1.53    0.77
   7   1  -2    0.49    0.46
   7  -1  -2    0.66    0.43
   7   1  -1   31.81    6.11
  -7   1   1   23.02    2.29
  -7   1   1   21.90    5.22
  -7  -1   1   25.56    2.77
   7  -1  -1   20.49    1.85
   7   1   0    2.00    1.10
  -7   1   0    6.29    2.72
  -7   1   0    3.42    1.39
  -7  -1   0    5.96    2.13
   7  -1   0    1.33    1.00
   7  -1   1    1.03    0.95
   7   1   1    4.60    1.54
  -7   1  -1    5.21    2.37
  -7  -1  -1    3.79    1.62
   7  -1   1    4.10    1.52
   7  -1   2    8.50    2.04
   7   1   2    9.41    1.86
  -7   1  -2    6.02    2.23
  -7  -1  -2    5.05    1.90
   7  -1   3    0.79    0.62
   7   1   3    2.20    0.89
  -7   1  -3    1.50    0.57
  -7  -1  -3    1.10    1.42
   7  -1   4    0.09    0.64
   7   1   4    1.79    1.30
  -7   1  -4    1.72    1.45
  -7  -1  -4   -0.14    1.43
   7  -1   5    3.78    1.62
   7   1   5    3.61    1.71
  -7   1  -5    3.79    3.12
  -7  -1  -5    3.32    1.02
   7  -1   6    2.20    1.25
   7   1   6    1.66    1.36
  -7   1  -6   -2.43    1.65
  -7  -1  -6    1.19    1.88
   7  -1   7    8.33    2.06
   7   1   7    4.46    2.18
  -7   1  -7    0.43    1.62
  -7  -1  -7    3.47    1.85
   7  -1   8    1.45    1.13
   7   1   8    4.14    2.09
  -7   1  -8    4.97    2.93
  -7  -1  -8    4.21    2.61
   7  -1   9   11.92    2.26
   7   1   9   10.17    2.81
  -7   1  -9   13.23    4.25
  -7  -1  -9   11.49    2.69
   7  -1  10   -0.92    1.35
   7   1  10    2.18    1.46
  -7   1 -10   -0.69    2.00
  -7  -1 -10    3.20    2.08
  -7   2  14   10.80    3.37
   7   2 -14    9.84    3.78
   7  -2 -14   10.18    3.56
  -7   2  13    0.85    1.10
  -7  -2  13   -0.12    0.94
   7   2 -13    0.69    0.91
   7  -2 -13   -0.94    1.84
  -7   2  12   11.35    2.55
  -7  -2  12    6.05    1.69
   7   2 -12    8.99    3.47
   7  -2 -12   12.65    2.78
  -7   2  11    0.58    0.89
  -7  -2  11    3.64    1.77
   7   2 -11   -0.10    0.83
   7  -2 -11    1.37    1.44
  -7   2  10    4.18    2.30
  -7  -2  10   -1.70    1.21
   7   2 -10    0.49    0.82
   7   2 -10   -1.04    1.31
   7  -2 -10    1.13    1.25
  -7   2   9    5.51    1.65
  -7  -2   9    2.63    0.83
   7   2  -9    5.77    1.11
   7   2  -9    4.97    1.41
   7  -2  -9    3.92    2.23
  -7   2   8    7.19    1.77
  -7  -2   8    8.86    2.36
  -7  -2   8    5.92    1.17
   7   2  -8    6.11    1.63
   7  -2  -8    5.11    1.34
  -7   2   7   -0.43    1.56
  -7  -2   7    3.09    1.51
  -7  -2   7    2.54    0.62
   7   2  -7    2.03    0.76
  -7   2   6    1.17    1.59
  -7  -2   6    2.93    1.46
  -7  -2   6   -0.17    0.74
   7   2  -6    1.21    0.88
   7  -2  -6   -1.56    1.45
  -7   2   5   -0.62    1.52
  -7  -2   5    1.46    0.96
  -7   2   5   -0.20    0.38
  -7  -2   5    0.74    0.86
   7   2  -5    0.69    0.85
   7  -2  -5    1.21    1.21
  -7   2   4   28.86    2.57
  -7  -2   4   30.83    2.71
  -7   2   4   17.85    4.26
  -7  -2   4   26.96    2.15
   7   2  -4   17.13    3.19
   7  -2  -4   24.26    3.68
   7   2  -3   -3.26    1.49
  -7   2   3    0.46    0.99
  -7   2   3    0.87    0.67
  -7  -2   3    1.49    1.01
   7   2  -3    0.48    0.40
   7  -2  -3   -0.84    1.08
   7   2  -2   28.87    6.38
  -7   2   2   28.42    5.36
  -7   2   2   29.92    2.07
  -7  -2   2   24.53    3.19
   7   2  -2   19.13    3.17
   7  -2  -2   20.46    4.95
   7   2  -1    0.27    0.68
  -7   2   1    2.04    1.78
  -7   2   1   -0.09    0.41
  -7  -2   1    0.28    1.03
   7  -2  -1    0.15    1.02
   7   2   0   10.75    2.13
  -7   2   0   18.59    2.52
  -7   2   0   12.24    1.38
  -7  -2   0   17.44    2.17
   7  -2   0    9.82    2.39
   7   2   1    8.94    1.91
  -7   2  -1   10.30    2.01
  -7   2  -1    6.69    1.54
  -7  -2  -1    5.04    1.92
   7  -2   1    5.35    1.81
   7  -2   2   17.90    3.37
   7   2   2   18.49    4.78
  -7   2  -2   12.33    1.78
  -7  -2  -2   17.08    2.55
   7  -2   2   10.94    1.54
   7  -2   3    1.32    0.63
   7   2   3    1.94    1.37
  -7   2  -3    0.16    1.32
  -7  -2  -3    2.41    1.53
   7  -2   3    1.58    0.79
   7  -2   4   10.14    2.46
   7   2   4    7.36    2.00
  -7   2  -4    6.45    1.68
  -7  -2  -4   11.61    2.28
   7  -2   5   -0.65    1.31
   7   2   5    2.38    0.78
  -7   2  -5    2.83    1.00
  -7  -2  -5   -0.43    1.57
   7  -2   6   30.56    6.80
   7   2   6   28.95    5.45
  -7   2  -6   44.31   30.29
  -7  -2  -6   29.42    7.23
   7  -2   7    4.85    1.95
   7   2   7    3.42    1.52
  -7   2  -7    0.36    1.77
  -7  -2  -7    1.45    1.55
   7  -2   8    1.77    0.94
   7   2   8    1.49    0.96
  -7   2  -8    3.76    2.46
  -7  -2  -8    1.43    1.16
   7  -2   9    4.99    1.26
   7   2   9    8.29    2.31
  -7   2  -9    6.21    2.18
  -7  -2  -9    8.20    2.51
   7  -2  10   -0.13    1.16
   7   2  10   -1.68    1.48
  -7   2 -10   -4.98    2.05
  -7  -2 -10    2.96    2.58
  -7   3  13    2.96    2.07
   7  -3 -13   -1.84    1.72
  -7   3  12    4.66    1.30
  -7  -3  12    2.73    1.54
   7  -3 -12    4.85    2.02
  -7  -3  12    3.21    2.20
  -7   3  11   10.97    2.90
  -7  -3  11   10.79    3.74
   7   3 -11    9.44    3.02
   7  -3 -11    8.99    2.97
  -7  -3  11   12.49    3.30
  -7   3  10    4.05    2.15
  -7  -3  10    2.42    1.33
   7   3 -10    1.75    1.28
   7   3 -10    2.08    1.03
   7  -3 -10    0.97    1.54
  -7   3   9   29.29    2.57
  -7  -3   9   23.70    1.94
   7   3  -9   19.09    4.19
   7   3  -9   20.52    3.83
   7  -3  -9   21.61    6.07
  -7   3   8   -0.99    1.49
  -7  -3   8   -1.25    1.20
  -7  -3   8    0.33    0.87
   7   3  -8   -0.47    0.95
   7  -3  -8    1.22    0.99
  -7   3   7   14.91    2.59
  -7  -3   7   17.98    3.73
  -7  -3   7   14.24    4.33
   7   3  -7   12.06    3.20
   7  -3  -7   13.26    3.10
  -7   3   6    4.83    1.62
  -7  -3   6    1.19    0.57
  -7  -3   6    1.27    0.70
   7   3  -6    1.13    0.59
   7  -3  -6    0.43    0.75
   7   3  -5    1.05    0.63
  -7   3   5    0.86    0.79
  -7  -3   5    0.50    0.62
   7   3  -5    0.83    0.49
   7  -3  -5    0.91    1.21
   7   3  -4    1.37    1.01
  -7   3   4    2.03    1.31
  -7  -3   4    3.00    1.46
   7   3  -4    0.17    0.30
   7  -3  -4    0.10    0.74
   7   3  -3    1.31    0.69
  -7   3   3    4.17    1.94
  -7   3   3    0.48    0.59
  -7  -3   3    1.28    1.44
   7   3  -3   -0.01    0.48
   7  -3  -3    0.73    0.90
   7   3  -2    6.30    1.95
  -7   3   2    4.79    2.05
  -7   3   2    6.02    1.89
  -7  -3   2    1.32    1.19
   7  -3  -2    2.20    1.42
   7   3  -1   15.04    3.44
  -7   3   1   14.15    4.52
  -7   3   1    9.36    2.80
  -7  -3   1   16.49    2.10
   7  -3  -1   13.20    2.88
   7   3   0   -1.17    1.46
  -7   3   0    0.51    1.49
  -7   3   0   -1.46    0.82
  -7  -3   0   -1.68    1.21
   7  -3   0   -0.84    1.22
   7   3   1   14.87    3.52
  -7   3  -1   16.47    2.38
  -7   3  -1   11.71    1.58
  -7  -3  -1   12.77    4.35
   7  -3   1   15.30    1.93
   7   3   2    1.07    0.83
  -7   3  -2   -0.29    1.42
  -7   3  -2    1.54    1.15
  -7  -3  -2    0.41    1.34
   7  -3   2   -0.23    0.89
   7  -3   3   16.48    3.14
   7   3   3   17.85    4.27
  -7   3  -3   13.21    3.35
  -7  -3  -3   11.81    2.47
   7  -3   3   15.63    2.08
   7   3   4    6.45    1.91
  -7   3  -4    5.07    1.56
  -7  -3  -4    4.67    1.78
   7  -3   4    2.39    0.82
   7  -3   5   15.44    6.47
   7   3   5   19.87    3.73
  -7   3  -5   15.57    1.98
  -7  -3  -5   14.76    2.23
   7  -3   6    8.61    2.41
   7   3   6   10.43    3.15
  -7   3  -6    6.03    1.57
  -7  -3  -6    8.82    2.45
   7  -3   7    2.69    1.66
   7   3   7    7.15    2.53
  -7   3  -7    4.17    2.43
  -7  -3  -7    6.58    2.78
   7  -3   8    0.66    0.90
   7   3   8    1.70    1.32
  -7   3  -8    0.60    1.71
  -7  -3  -8    4.47    1.39
   7  -3   9    2.01    1.06
   7   3   9    6.46    2.29
  -7   3  -9    6.38    2.48
  -7  -3  -9    5.19    3.14
  -7   4  13    2.84    2.03
   7  -4 -13   -0.62    1.85
  -7  -4  13   -0.06    1.36
  -7   4  12    7.64    2.64
   7   4 -12    4.87    1.40
   7  -4 -12    2.98    2.02
  -7  -4  12    9.36    2.31
  -7   4  11    2.69    2.00
  -7  -4  11   -0.32    0.52
   7   4 -11   -0.97    0.82
   7  -4 -11    2.06    1.75
  -7  -4  11   -0.04    1.28
  -7   4  10    5.28    2.39
  -7  -4  10    2.14    1.25
   7   4 -10    3.35    1.67
   7  -4 -10    3.88    1.98
  -7  -4  10    2.05    1.49
  -7   4   9   -0.52    1.57
  -7  -4   9    0.60    0.68
   7   4  -9    0.79    0.88
   7  -4  -9    0.92    1.34
  -7  -4   9   -0.16    1.08
   7   4  -8   17.88    3.62
  -7   4   8   23.95    2.54
  -7  -4   8   21.14    5.32
   7  -4  -8   19.46    3.88
  -7  -4   8   17.57    5.43
   7   4  -7   11.22    2.22
  -7   4   7    7.80    1.95
  -7  -4   7   10.59    1.96
   7   4  -7    7.08    2.08
   7  -4  -7    4.05    1.43
   7   4  -6    1.89    1.03
  -7   4   6    2.69    1.82
  -7  -4   6    1.40    1.17
   7   4  -6    0.16    0.47
   7  -4  -6    2.26    0.86
   7   4  -5    0.57    0.73
  -7   4   5    2.57    1.75
  -7  -4   5    0.13    1.08
   7   4  -5    0.73    0.53
   7  -4  -5    1.65    1.34
   7   4  -4   13.88    3.12
  -7   4   4   13.71    3.48
  -7  -4   4   12.13    2.31
   7   4  -4    8.32    1.70
   7  -4  -4   11.78    2.82
   7   4  -3   -2.13    1.48
  -7   4   3    0.22    1.28
  -7  -4   3    1.78    1.18
   7  -4  -3   -4.12    1.52
   7   4  -2    6.20    2.10
  -7   4   2    7.14    1.82
  -7   4   2    4.23    1.64
  -7  -4   2    7.73    2.06
   7  -4  -2    4.60    1.99
   7   4  -1   -0.93    1.52
  -7   4   1    0.88    1.35
  -7   4   1    1.64    0.83
  -7  -4   1    2.63    1.42
   7  -4  -1    2.21    0.93
   7   4   0    4.55    1.84
  -7   4   0    6.33    1.64
  -7   4   0    3.07    0.68
  -7  -4   0    7.00    1.85
   7  -4   0    6.16    1.86
   7   4   1    4.41    1.28
  -7   4  -1    2.85    1.50
  -7   4  -1    2.86    0.92
  -7  -4  -1    0.32    0.98
   7  -4   1    1.95    0.75
   7   4   2    5.87    1.77
  -7   4  -2    7.37    2.20
  -7   4  -2    4.83    1.44
  -7  -4  -2    6.80    1.88
   7  -4   2    5.31    1.20
   7   4   3    0.22    0.86
  -7   4  -3    0.26    1.16
  -7   4  -3    1.44    1.30
  -7  -4  -3   -0.39    1.38
   7  -4   3    0.57    0.87
   7  -4   4   13.08    3.19
   7   4   4   18.21    2.95
  -7   4  -4   15.44    4.15
  -7  -4  -4   19.59    3.27
   7  -4   5    3.67    1.59
   7   4   5    7.74    1.81
  -7   4  -5    6.38    1.83
  -7  -4  -5    5.34    2.87
   7  -4   5    1.87    1.02
   7  -4   6   19.30    4.67
   7   4   6   26.66    5.51
  -7   4  -6   16.90    5.01
  -7  -4  -6   15.01    9.81
   7  -4   7    0.25    0.67
   7   4   7   -1.33    1.76
  -7   4  -7    4.46    1.72
  -7  -4  -7    1.86    1.96
   7  -4   8    3.06    1.66
   7   4   8    2.45    1.92
  -7   4  -8    5.38    1.99
  -7  -4  -8    7.18    2.23
   7  -4   9   -0.18    1.07
  -7   4  -9    2.71    2.33
  -7  -4  -9    1.44    1.94
  -7   5  13    3.82    2.59
  -7   5  12    3.41    1.86
   7   5 -12    1.07    1.01
   7  -5 -12    1.98    1.27
  -7  -5  12    0.02    0.57
  -7   5  11   12.82    2.75
   7   5 -11   11.89    3.77
   7  -5 -11   11.60    3.98
  -7  -5  11   10.85    3.26
   7   5 -10   -0.31    0.92
  -7   5  10    3.58    2.30
   7   5 -10   -1.57    0.96
   7  -5 -10    1.59    1.30
  -7  -5  10   -0.96    1.20
   7   5  -9   10.60    3.00
  -7   5   9   13.75    4.58
   7   5  -9   11.30    3.85
   7  -5  -9   13.64    3.59
  -7  -5   9   11.09    2.39
   7   5  -8   -0.40    1.00
  -7   5   8    2.17    1.63
  -7  -5   8   -0.06    1.11
   7  -5  -8    1.60    1.37
  -7  -5   8    2.00    1.47
   7   5  -7    9.88    2.43
  -7   5   7   11.84    3.26
  -7  -5   7    7.13    1.42
   7  -5  -7    7.62    1.58
  -7  -5   7    9.43    1.15
   7   5  -6   -2.29    1.13
  -7   5   6    0.72    0.82
  -7  -5   6    2.18    0.96
   7  -5  -6   -2.15    1.90
  -7  -5   6    0.63    0.42
   7   5  -5    0.67    0.66
  -7   5   5    2.67    1.63
  -7  -5   5    0.36    1.22
   7   5  -5   -0.18    0.60
   7  -5  -5    2.45    1.13
   7   5  -4   -0.88    1.20
  -7   5   4   -0.07    1.57
  -7  -5   4    2.17    1.32
   7  -5  -4   -0.37    1.73
   7   5  -3   -0.29    1.33
  -7   5   3    3.05    1.64
  -7  -5   3    1.02    0.70
   7  -5  -3    4.37    1.89
   7   5  -2    7.49    1.49
  -7   5   2    7.76    2.30
  -7  -5   2    6.17    1.49
   7  -5  -2    6.67    1.54
   7   5  -1   29.29    5.05
  -7   5   1   24.29    2.16
  -7   5   1   24.24    1.52
  -7  -5   1   23.76    2.07
   7  -5  -1   22.02    2.18
   7   5   0    3.03    1.96
  -7   5   0    1.98    1.57
  -7   5   0    0.40    0.75
  -7  -5   0    0.76    1.39
   7  -5   0    2.50    1.61
   7   5   1   66.51   13.48
  -7   5  -1   58.47    6.37
  -7   5  -1   60.81    6.35
  -7  -5  -1   66.57    7.28
   7  -5   1   61.06    7.48
  -7   5  -2    6.72    2.43
  -7  -5  -2   10.09    2.46
   7  -5   2    6.15    1.53
   7   5   3   21.26    4.54
  -7   5  -3   26.44    2.28
  -7   5  -3   25.67    2.09
  -7  -5  -3   22.20    2.90
   7  -5   3   19.48    3.45
   7  -5   4    5.82    2.13
   7   5   4    4.15    1.82
  -7   5  -4   -1.26    1.30
  -7  -5  -4    2.47    1.86
   7  -5   4    3.74    1.52
   7  -5   5    7.14    2.32
   7   5   5    5.30    2.26
  -7   5  -5   11.91    2.97
  -7  -5  -5   14.07    3.23
   7  -5   5    7.75    1.89
   7  -5   6    1.06    0.95
   7   5   6    1.26    1.30
  -7   5  -6    0.91    1.71
  -7  -5  -6    0.75    1.11
   7  -5   6    0.50    0.66
   7  -5   7    2.72    1.51
   7   5   7    1.33    1.51
  -7   5  -7    1.98    1.33
  -7  -5  -7   -0.68    1.68
   7  -5   8    1.70    1.05
   7   5   8   -0.37    1.76
  -7   5  -8   -0.39    1.60
  -7  -5  -8    0.53    1.65
   7   5   9   -3.65    1.89
  -7   6  12    4.44    2.09
   7   6 -12    4.53    1.64
   7  -6 -12    2.01    1.61
  -7  -6  12    6.23    2.42
  -7   6  11    1.76    1.85
   7   6 -11    0.09    1.11
   7  -6 -11    1.16    1.47
  -7  -6  11    0.71    0.88
  -7   6  10    1.26    2.00
   7   6 -10    2.16    1.31
   7  -6 -10    2.27    1.81
  -7  -6  10    1.86    1.14
   7   6  -9    1.76    0.89
  -7   6   9    0.40    1.59
   7   6  -9    2.87    1.35
   7  -6  -9    1.28    1.13
  -7  -6   9    4.35    2.13
   7   6  -8    8.90    2.81
  -7   6   8   11.53    2.96
  -7  -6   8   10.88    2.58
   7  -6  -8   10.08    2.40
  -7  -6   8   10.19    2.17
   7   6  -7    4.79    1.84
  -7   6   7    5.68    2.64
  -7  -6   7    2.85    1.21
   7  -6  -7    4.80    2.31
  -7  -6   7    0.99    0.83
   7   6  -6   17.03    4.52
  -7   6   6   16.99    5.41
  -7  -6   6   20.48    3.77
   7  -6  -6   15.19    4.51
  -7  -6   6   18.39    2.88
   7   6  -5   21.90    4.02
  -7   6   5   26.51    2.89
  -7  -6   5   21.88    2.03
   7  -6  -5   20.37    5.60
   7   6  -4   17.21    3.00
  -7   6   4   19.63    2.19
  -7  -6   4   17.92    1.95
   7  -6  -4   19.00    4.14
   7   6  -3    5.47    1.67
  -7   6   3    7.49    2.29
  -7  -6   3    4.35    1.78
   7  -6  -3    2.00    1.05
   7   6  -2    9.54    2.12
  -7   6   2   11.91    2.47
  -7  -6   2    7.56    1.81
   7  -6  -2    5.75    1.52
   7   6  -1    1.87    1.46
  -7   6   1    0.63    1.43
  -7  -6   1    0.35    1.41
   7  -6  -1    5.07    1.91
   7   6   0   10.66    1.93
  -7   6   0   10.66    2.25
  -7   6   0    3.34    0.85
  -7  -6   0    5.42    1.62
   7  -6   0    5.25    1.45
   7   6   1    1.92    1.09
  -7   6  -1    1.92    1.26
  -7   6  -1    0.14    0.78
  -7  -6  -1    1.61    1.51
   7  -6   1    0.86    1.28
   7   6   2    1.89    0.86
  -7   6  -2   -0.66    1.24
  -7   6  -2    0.24    0.94
  -7  -6  -2    1.15    1.72
   7  -6   2    2.40    1.52
   7   6   3   -0.20    1.87
  -7   6  -3   -1.61    1.20
  -7   6  -3   -1.16    1.11
  -7  -6  -3   -1.12    1.58
   7  -6   3    0.09    1.11
   7   6   4   -1.77    1.77
  -7   6  -4   -0.41    1.18
  -7  -6  -4    1.25    1.86
   7  -6   4   -1.52    1.04
   7  -6   5    1.13    1.18
   7   6   5    1.90    1.12
  -7   6  -5   -0.29    1.38
  -7  -6  -5    3.11    2.11
   7  -6   5    1.16    1.03
   7  -6   6   11.06    2.45
   7   6   6   14.77    3.94
  -7   6  -6   10.75    2.45
  -7  -6  -6   14.48    2.74
   7  -6   6   10.46    2.00
   7  -6   7    0.90    1.24
   7   6   7    1.63    1.18
  -7   6  -7   -0.15    1.65
  -7  -6  -7    4.96    2.70
   7   6   8   11.30    4.02
  -7   6  -8    2.45    1.75
  -7  -6  -8    8.34    2.92
  -7   7  11   15.85    4.89
   7   7 -11    4.93    2.64
   7  -7 -11    6.95    2.46
  -7  -7  11    6.98    2.34
  -7   7  10    2.29    2.09
   7   7 -10   -0.25    1.17
   7  -7 -10    2.44    1.72
  -7  -7  10    4.10    1.79
  -7   7   9   10.09    2.51
   7   7  -9    9.58    2.41
   7  -7  -9   12.97    3.16
  -7  -7   9    7.80    1.68
   7   7  -8    0.45    0.67
  -7   7   8    1.06    1.79
  -7  -7   8    0.18    1.40
   7  -7  -8   -0.40    2.05
  -7  -7   8   -0.20    0.88
   7   7  -7    7.52    2.33
  -7   7   7   13.36    3.39
  -7  -7   7   10.36    3.46
   7  -7  -7   11.15    3.35
  -7  -7   7    7.88    1.91
   7   7  -6   -0.19    1.04
  -7   7   6    1.92    1.15
  -7  -7   6    1.32    1.30
   7  -7  -6    1.98    1.54
   7   7  -5    1.64    0.77
  -7   7   5    2.55    1.84
  -7  -7   5   -0.33    1.38
   7  -7  -5    1.42    2.02
   7   7  -4    1.69    0.87
  -7   7   4    1.22    1.35
  -7  -7   4    3.80    1.93
   7  -7  -4    0.55    2.01
   7   7  -3   10.59    2.77
  -7   7   3   10.93    2.77
  -7  -7   3    6.83    1.81
   7  -7  -3    7.71    2.39
   7   7  -2   -1.78    1.44
  -7   7   2    1.15    1.17
  -7  -7   2    1.15    1.05
   7  -7  -2   -0.46    1.66
   7   7  -1    3.90    1.55
  -7   7   1    1.91    1.30
  -7  -7   1    4.16    2.12
   7  -7  -1    6.44    2.71
   7   7   0    4.15    1.62
  -7   7   0    0.20    1.40
  -7  -7   0    0.99    1.72
   7  -7   0    0.83    1.68
   7   7   1    7.45    2.28
  -7   7  -1   10.00    2.43
  -7  -7  -1   10.65    2.71
   7  -7   1   11.05    2.85
   7   7   2    0.16    0.73
  -7   7  -2    0.94    1.39
  -7   7  -2   -0.96    1.04
  -7  -7  -2    6.30    2.24
   7  -7   2    1.89    1.58
   7   7   3    1.29    1.20
  -7   7  -3    3.15    1.93
  -7   7  -3    2.11    1.17
  -7  -7  -3    4.28    2.52
   7  -7   3    3.64    2.05
   7   7   4    2.61    1.80
  -7   7  -4    1.22    1.40
  -7   7  -4    1.64    1.51
  -7  -7  -4    1.82    1.35
   7  -7   4    0.71    0.84
   7  -7   5    1.76    1.27
   7   7   5    2.49    1.86
  -7   7  -5    3.22    1.80
  -7  -7  -5    5.61    1.71
   7  -7   5    1.71    1.26
   7  -7   6    1.13    1.14
   7   7   6    5.41    1.85
  -7   7  -6    2.57    1.96
  -7  -7  -6    2.99    1.83
   7  -7   6    1.52    1.25
   7   7   7    1.71    2.38
  -7   7  -7    7.65    2.97
  -7  -7  -7    3.81    2.64
   7  -7   7    1.26    0.98
  -7   8  10    5.59    2.48
   7   8 -10    4.66    1.63
   7  -8 -10    3.96    2.45
  -7  -8  10    3.22    1.98
  -7   8   9    0.06    1.84
   7   8  -9    0.21    0.84
   7  -8  -9   -2.01    2.05
  -7  -8   9   -0.03    0.91
  -7   8   8    8.04    2.93
  -7  -8   8   -0.41    1.48
   7  -8  -8    4.15    2.31
   7   8  -7   -0.20    0.60
  -7   8   7    0.70    2.54
  -7  -8   7    0.13    1.34
   7  -8  -7    3.47    2.41
   7   8  -6    6.54    1.21
  -7   8   6   10.72    2.64
  -7  -8   6    8.15    2.10
   7  -8  -6   11.66    3.51
   7   8  -5    0.56    0.65
  -7   8   5    1.48    1.20
  -7  -8   5   -0.16    1.33
   7   8  -4   17.84    5.10
  -7   8   4   20.62    4.54
  -7  -8   4   27.03    5.89
   7  -8  -4   19.08    5.63
   7   8  -3    0.76    0.84
  -7   8   3   -2.30    1.48
  -7  -8   3    1.64    1.76
   7  -8  -3    0.90    1.99
   7   8  -2   25.74    6.14
  -7   8   2   16.68    3.62
  -7  -8   2   22.20    4.77
   7  -8  -2   24.03    5.18
   7   8  -1    1.66    1.34
  -7   8   1   -0.55    1.40
  -7  -8   1    3.56    2.11
   7  -8  -1    0.08    0.82
   7   8   0    2.89    1.64
  -7   8   0    1.04    1.49
  -7  -8   0    2.41    2.01
   7  -8   0    1.07    1.75
   7   8   1    0.62    0.93
  -7   8  -1    1.95    1.30
  -7  -8  -1    1.37    1.90
   7  -8   1    1.83    1.69
   7   8   2    1.94    1.26
  -7   8  -2    0.84    1.35
  -7  -8  -2    4.88    2.35
   7  -8   2    1.39    1.04
   7   8   3    0.65    0.78
  -7   8  -3    2.35    1.58
  -7   8  -3    1.38    1.24
  -7  -8  -3    0.46    1.67
   7  -8   3    0.46    1.40
   7   8   4    3.09    1.86
  -7   8  -4    2.16    1.45
  -7   8  -4    1.60    1.29
  -7  -8  -4    3.32    2.00
   7  -8   4    2.81    1.93
   7  -8   5    1.05    1.23
   7   8   5    1.49    2.27
  -7   8  -5    1.60    1.43
  -7  -8  -5   -0.30    1.70
   7  -8   5   -0.18    1.29
   7   8   6    3.37    2.50
  -7   8  -6    3.33    2.33
  -7  -8  -6    7.12    2.87
   7  -8   6    1.44    1.39
  -7   9   8    1.02    1.88
   7   9  -8    0.31    0.90
   7  -9  -8   -2.46    2.12
  -7   9   7    3.99    1.96
  -7  -9   7    1.90    1.35
   7  -9  -7    2.68    2.81
  -7   9   6   -0.06    1.61
  -7  -9   6   -1.89    1.36
   7  -9  -6   -0.14    2.36
   7   9  -5    5.08    1.11
  -7   9   5    6.43    2.49
  -7  -9   5    6.85    2.16
   7  -9  -5    1.92    1.91
   7   9  -4    1.29    1.45
  -7   9   4   -0.06    1.40
  -7  -9   4    1.83    1.10
   7  -9  -4    0.74    1.20
   7   9  -3   17.07    3.26
  -7   9   3   17.80    3.62
  -7  -9   3   16.65    2.78
   7  -9  -3   26.19   23.79
   7   9  -2    1.94    1.14
  -7   9   2    1.01    0.93
  -7  -9   2    1.24    1.97
   7  -9  -2    2.28    2.19
   7   9  -1    1.01    1.37
  -7   9   1    7.11    1.60
  -7  -9   1    5.55    1.90
   7  -9  -1    3.60    2.47
   7   9   0   -1.35    1.60
  -7   9   0    1.33    1.67
  -7  -9   0    1.77    1.87
   7  -9   0    0.56    0.84
   7   9   1    3.00    1.86
  -7   9  -1   10.15    2.67
  -7  -9  -1    4.98    2.48
   7  -9   1    1.09    1.47
   7   9   2    1.15    1.28
  -7   9  -2   -1.84    1.13
  -7  -9  -2   -0.84    1.71
   7  -9   2    1.80    1.97
   7   9   3    2.10    2.24
  -7   9  -3    1.55    1.28
  -7  -9  -3    1.44    2.31
   7  -9   3    1.30    1.47
   7   9   4    3.18    2.55
  -7  -9  -4    2.19    2.18
   7  -9   4   -1.92    1.29
  -7  10   6    3.88    2.66
  -7 -10   6    8.34    3.29
   7 -10  -6    2.44    2.18
  -7  10   5   -1.10    1.56
  -7 -10   5    0.66    1.69
   7 -10  -5    5.27    2.76
   7  10  -4    5.68    1.75
  -7  10   4    4.55    2.00
  -7 -10   4    4.48    1.94
   7 -10  -4    1.13    1.34
   7  10  -3    3.73    1.58
  -7  10   3    2.36    1.38
  -7 -10   3    3.75    1.90
   7 -10  -3    2.92    2.81
   7  10  -2    5.80    2.21
  -7  10   2   11.65    3.21
  -7 -10   2    9.16    2.62
   7 -10  -2   10.21    3.55
   7  10  -1    2.25    1.23
  -7  10   1    1.33    1.29
  -7 -10   1    0.67    1.68
   7 -10  -1   -1.48    1.96
   7  10   0    4.85    1.74
  -7  10   0    4.12    1.29
  -7 -10   0    2.44    2.27
   7 -10   0    3.24    1.28
   7  10   1    3.47    2.50
  -7  10  -1    1.00    1.05
  -7 -10  -1    1.02    1.51
   7 -10   1    0.55    1.74
   7  10   2   -0.77    1.55
  -7  10  -2    0.66    1.15
  -7 -10  -2    3.02    2.27
   7 -10   2    2.39    1.40
  -8   0  12    8.04    2.58
   8   0 -12    4.16    2.00
  -8   0  11    0.52    1.55
   8   0 -11   -1.17    1.42
  -8   0  10    8.65    1.96
   8   0 -10    3.59    2.88
  -8   0   9   -1.28    1.38
   8   0  -9   -0.16    1.24
  -8   0   8   24.35    4.77
   8   0  -8   15.95    5.30
  -8   0   7    1.25    1.22
   8   0  -7    1.45    1.08
  -8   0   6    4.08    3.25
  -8   0   6    2.04    0.63
   8   0  -6    2.83    0.58
  -8   0   5   -0.68    1.57
  -8   0   5    0.77    0.39
   8   0  -5   -0.32    0.58
  -8   0   4    5.19    0.96
  -8   0   4    4.33    1.15
   8   0  -4    1.97    0.53
  -8   0   3    1.47    0.83
  -8   0   3    1.19    0.76
   8   0  -3    0.30    0.40
  -8   0   2    0.50    1.00
  -8   0   2    0.43    0.51
   8   0  -1   -0.83    1.60
  -8   0   1    1.38    1.05
   8   0   0    3.13    1.37
  -8   0   0   -0.19    1.10
   8   0   1    1.25    0.95
  -8   0  -1    1.78    1.22
   8   0   2    8.10    1.91
  -8   0  -2    4.37    1.82
   8   0   3   -3.90    1.70
  -8   0  -3   -0.02    1.34
   8   0   4    5.08    2.24
  -8   0  -4    5.33    1.67
   8   0   5   -0.02    1.56
  -8   0  -5    1.10    1.84
   8   0   6   23.86    4.93
  -8   0  -6   22.89   19.90
   8   0   7   -2.68    1.61
  -8   0  -7    1.59    1.97
   8   0   8    4.76    2.25
  -8   0  -8    5.40    1.82
  -8   1  12    2.88    2.04
  -8  -1  12    1.10    1.66
   8   1 -12    1.90    1.52
   8  -1 -12    2.24    1.34
  -8   1  11    0.62    1.53
  -8  -1  11    1.08    1.50
   8   1 -11   -0.81    1.20
   8  -1 -11    0.96    1.18
  -8   1  10    3.15    2.02
  -8  -1  10    1.77    1.97
   8  -1 -10    0.06    0.78
  -8   1   9    9.96    2.67
  -8  -1   9    6.68    1.98
   8   1  -9    2.96    1.44
   8  -1  -9    4.65    1.42
  -8   1   8    0.12    1.52
  -8  -1   8    0.37    1.38
   8   1  -8   -0.27    0.96
   8  -1  -8    0.54    1.44
  -8   1   7   38.81   26.57
  -8  -1   7   26.96    4.35
  -8  -1   7   21.00    4.49
   8   1  -7   20.80    5.56
   8  -1  -7   24.76    6.74
  -8   1   6    0.18    1.63
  -8  -1   6    1.76    1.59
  -8  -1   6    0.62    0.77
   8   1  -6    0.86    0.87
   8  -1  -6    2.86    1.45
  -8   1   5   10.07    3.06
  -8  -1   5    9.19    1.82
  -8   1   5    5.28    0.82
  -8  -1   5    7.30    1.56
   8   1  -5    8.02    2.13
   8  -1  -5    3.82    0.73
  -8   1   4   -2.58    1.63
  -8  -1   4   -0.89    1.56
  -8   1   4    0.12    0.32
  -8  -1   4    0.59    0.39
   8   1  -4   -0.15    0.73
   8  -1  -4   -0.46    1.01
  -8   1   3   16.58    2.22
  -8  -1   3   15.22    3.76
  -8   1   3    7.60    3.78
  -8  -1   3   13.58    1.85
   8  -1  -3   11.45    5.43
  -8   1   2    5.08    1.89
  -8   1   2    4.91    1.34
  -8  -1   2    7.02    1.64
   8  -1  -2    3.84    1.20
   8   1  -1   21.85    4.79
  -8   1   1   19.45    2.26
  -8   1   1   19.06    1.63
  -8  -1   1   19.28    5.02
   8  -1   0    0.64    1.00
   8   1   0   -1.87    1.66
  -8   1   0   -0.84    0.97
  -8  -1   0   -0.43    1.13
   8  -1   1    3.26    1.03
   8   1   1    4.35    1.40
  -8   1  -1    3.92    0.98
  -8  -1  -1    2.86    1.43
   8  -1   2   -1.36    1.63
   8   1   2    3.97    1.67
  -8   1  -2    0.78    1.35
  -8  -1  -2    0.81    1.71
   8  -1   3    6.73    1.85
   8   1   3    6.73    2.00
  -8   1  -3    8.87    2.24
  -8  -1  -3    8.50    2.19
   8  -1   4    1.53    1.58
   8   1   4   -1.60    1.71
  -8   1  -4    0.83    0.80
  -8  -1  -4   -0.83    1.33
   8  -1   5    5.10    1.24
   8   1   5    7.30    1.71
  -8   1  -5    4.77    1.69
  -8  -1  -5    2.24    1.90
   8  -1   6    3.06    1.79
   8   1   6   -0.94    1.63
  -8   1  -6   -2.15    1.45
  -8  -1  -6    1.11    1.56
   8  -1   7    2.10    1.75
   8   1   7    9.17    2.18
  -8   1  -7    4.27    1.90
  -8  -1  -7    5.79    2.10
   8  -1   8    2.75    1.65
   8   1   8    1.15    1.70
  -8   2  12    1.67    1.53
  -8  -2  12    0.39    1.07
   8   2 -12   -0.15    1.21
   8  -2 -12    0.84    1.00
  -8  -2  11    1.65    1.46
   8   2 -11    1.27    1.25
   8  -2 -11    0.40    0.94
  -8   2  10    2.45    2.18
  -8  -2  10    1.04    1.17
   8   2 -10    1.69    1.06
   8  -2 -10    2.33    1.47
  -8   2   9    6.79    2.65
  -8  -2   9   -0.07    1.29
   8   2  -9    1.60    0.88
   8  -2  -9    1.27    0.61
  -8   2   8   15.54    4.54
  -8  -2   8   13.16    4.44
  -8  -2   8   11.23    2.69
   8   2  -8    9.76    3.12
   8  -2  -8   15.34    3.80
  -8   2   7   -2.16    1.59
  -8  -2   7   -0.41    1.28
  -8  -2   7    1.39    1.35
   8   2  -7   -0.20    0.96
   8  -2  -7    1.07    1.03
  -8   2   6    1.89    1.74
  -8  -2   6    4.58    1.85
  -8  -2   6    2.42    1.18
   8   2  -6    1.26    1.24
   8  -2  -6    1.76    0.92
  -8   2   5    1.13    0.87
  -8  -2   5    0.73    0.86
  -8  -2   5   -0.31    0.82
   8   2  -5    0.15    0.44
   8  -2  -5    0.26    0.91
   8   2  -4    2.83    0.98
  -8   2   4    5.01    1.27
  -8  -2   4    3.97    2.91
   8  -2  -4    2.29    0.99
   8   2  -3    1.45    0.73
  -8   2   3    4.85    1.87
  -8   2   3    1.49    0.65
  -8  -2   3    1.17    0.45
   8  -2  -3    2.44    0.88
   8   2  -2    5.33    0.86
  -8   2   2    9.44    2.41
  -8   2   2    3.85    1.35
  -8  -2   2    4.01    3.03
   8  -2  -2    5.22    1.11
   8   2  -1   -0.54    1.67
  -8   2   1    1.32    1.76
  -8   2   1   -0.21    0.80
  -8  -2   1   -0.01    0.74
   8  -2  -1   -1.38    0.94
   8   2   0    4.73    3.50
  -8   2   0    1.38    1.78
  -8   2   0    1.89    0.76
  -8  -2   0    1.23    0.79
   8  -2   0    1.88    0.92
   8  -2   1    0.19    1.14
   8   2   1    1.84    1.28
  -8   2  -1    3.29    1.54
  -8  -2  -1    0.23    1.25
   8  -2   2   -1.50    1.42
   8   2   2    1.60    1.53
  -8   2  -2    0.82    1.03
  -8  -2  -2    1.03    1.44
   8  -2   3    3.00    1.44
   8   2   3    2.31    1.27
  -8   2  -3    1.29    1.56
  -8  -2  -3    2.36    1.69
   8  -2   4    0.31    0.67
   8   2   4    2.32    1.34
  -8   2  -4   -0.44    1.43
  -8  -2  -4   -1.54    1.46
   8  -2   5    8.81    2.79
   8   2   5    5.06    1.25
  -8   2  -5    4.68    1.89
  -8  -2  -5    4.87    1.82
   8  -2   6   12.08    2.90
   8   2   6   14.18    3.20
  -8   2  -6   12.86    3.06
  -8  -2  -6    8.73    2.33
   8  -2   7   -2.05    1.42
   8   2   7    3.42    2.45
  -8   2  -7    2.02    1.80
  -8  -2  -7    0.70    1.78
  -8   3  12    1.55    1.63
  -8   3  11    4.14    1.60
  -8  -3  11    4.55    1.49
   8   3 -11    3.40    1.58
   8  -3 -11    7.43    2.06
  -8   3  10   -0.86    1.62
  -8  -3  10   -0.14    1.09
   8   3 -10    0.88    1.16
   8  -3 -10    1.24    1.17
  -8   3   9    1.38    1.77
  -8  -3   9    0.53    1.06
  -8  -3   9    0.57    0.58
   8   3  -9   -0.16    0.97
   8  -3  -9    0.82    1.00
  -8   3   8    6.48    2.51
  -8  -3   8    2.69    1.75
  -8  -3   8    1.96    1.17
   8   3  -8    2.77    1.55
   8  -3  -8    2.78    1.54
  -8   3   7    3.87    2.29
  -8  -3   7    4.85    2.32
  -8  -3   7    6.20    1.60
   8   3  -7    4.03    1.57
   8  -3  -7    5.23    2.26
   8   3  -6    1.27    1.04
  -8   3   6    1.47    1.91
  -8  -3   6    1.53    1.12
   8   3  -6    0.75    0.70
   8  -3  -6   -0.28    1.40
   8   3  -5    2.71    1.19
  -8   3   5    2.16    1.85
  -8  -3   5    1.67    0.95
   8  -3  -5   -0.52    1.29
   8   3  -4    0.81    1.12
  -8   3   4    0.20    1.08
  -8  -3   4    0.99    1.25
   8  -3  -4    0.23    0.88
   8   3  -3    2.55    1.09
  -8   3   3    6.97    1.80
  -8  -3   3    4.71    1.12
   8  -3  -3    2.36    0.96
   8   3  -2    4.33    1.76
  -8   3   2    4.13    3.73
  -8  -3   2    2.44    1.30
   8  -3  -2    1.85    1.20
   8   3  -1    9.57    1.79
  -8   3   1   12.27    2.61
  -8   3   1    8.88    1.34
  -8  -3   1    9.82    2.45
   8  -3  -1    7.18    1.29
   8   3   0    8.98    2.25
  -8   3   0    4.86    2.34
  -8   3   0    3.16    1.30
  -8  -3   0    5.22    2.18
   8  -3   0    4.34    1.75
   8   3   1   13.40    4.79
  -8   3  -1   14.53    4.11
  -8   3  -1    9.65    2.90
  -8  -3  -1   15.58    2.86
   8  -3   1    6.90    2.44
   8  -3   2    0.29    1.07
   8   3   2   -1.70    1.76
  -8   3  -2   -0.24    0.95
  -8  -3  -2   -1.37    1.33
   8  -3   3    6.01    1.96
   8   3   3    5.15    2.74
  -8   3  -3    2.99    1.53
  -8  -3  -3    6.98    2.57
   8  -3   4    0.52    0.94
   8   3   4    2.00    1.70
  -8   3  -4    0.67    1.49
  -8  -3  -4    0.84    1.64
   8  -3   5    3.71    2.32
   8   3   5    3.23    2.06
  -8   3  -5    5.51    1.90
  -8  -3  -5    4.23    1.80
   8  -3   6    2.30    1.57
   8   3   6   -2.63    1.79
  -8   3  -6   -1.32    1.55
  -8  -3  -6   -0.31    1.61
   8  -3   7    1.18    1.59
   8   3   7    2.70    1.68
  -8   3  -7    2.05    1.18
  -8  -3  -7   -0.07    1.58
  -8   4  11    0.85    1.38
   8   4 -11    0.55    1.01
   8  -4 -11    4.21    1.67
   8   4 -10    1.81    1.11
  -8   4  10    7.95    2.86
   8   4 -10   -0.40    0.84
   8   4 -10    2.75    1.47
   8   4  -9   -0.94    1.09
  -8   4   9   -2.90    1.64
  -8  -4   9   -0.46    0.89
   8   4  -9    0.79    0.78
   8  -4  -9   -0.24    1.55
   8   4  -8    1.20    1.30
  -8   4   8   -0.76    1.81
  -8  -4   8   -0.05    0.92
   8   4  -8    1.77    0.95
   8  -4  -8   -1.39    1.62
   8   4  -7   -0.97    1.23
  -8   4   7    1.48    1.50
  -8  -4   7   -0.06    0.93
   8   4  -7   -0.05    0.88
   8  -4  -7   -0.26    1.54
   8   4  -6    3.56    1.52
  -8   4   6    5.17    2.95
  -8  -4   6    3.03    1.34
   8  -4  -6    2.90    1.49
   8   4  -5    5.20    2.20
  -8   4   5    2.45    2.02
  -8  -4   5    5.45    1.67
   8  -4  -5    3.48    1.99
   8   4  -4   19.44    5.39
  -8   4   4   23.93    4.38
  -8  -4   4   10.74    3.96
   8  -4  -4   17.41    2.98
   8   4  -3   -1.52    1.50
  -8   4   3   -0.01    1.26
  -8  -4   3   -0.17    1.22
   8  -4  -3   -0.68    1.34
   8   4  -2   23.74    5.21
  -8   4   2   23.07    6.50
  -8  -4   2   23.51    6.76
   8  -4  -2   14.76    3.69
   8   4  -1   -0.93    1.61
  -8   4   1    0.84    1.64
  -8   4   1    0.18    0.42
  -8  -4   1   -0.55    1.20
   8  -4  -1   -1.42    1.17
   8   4   0   29.85    9.51
  -8   4   0   41.25   31.33
  -8   4   0   25.95    7.42
  -8  -4   0   42.08   31.94
   8  -4   0   24.04    7.24
   8   4   1    1.60    1.68
  -8   4  -1    1.41    1.89
  -8   4  -1    1.38    1.22
  -8  -4  -1    3.33    1.92
   8  -4   1   -0.52    0.99
   8   4   2   24.03    6.14
  -8   4  -2   16.22    5.74
  -8   4  -2   21.17    4.58
  -8  -4  -2   25.63    6.91
   8  -4   2   10.34    3.21
   8  -4   3    5.18    2.68
   8   4   3    2.28    1.13
  -8   4  -3    6.50    1.82
  -8  -4  -3    0.89    1.61
   8  -4   4    3.31    2.25
   8   4   4    6.06    2.20
  -8   4  -4    4.02    1.75
  -8  -4  -4    3.34    2.17
   8  -4   5    2.39    1.44
   8   4   5    1.34    1.49
  -8   4  -5    0.46    0.78
  -8  -4  -5    0.96    1.91
   8  -4   6    9.51    2.66
   8   4   6    8.87    2.28
  -8   4  -6    9.82    3.47
  -8  -4  -6   12.18    4.07
  -8   5  10    0.81    1.27
   8   5 -10    1.60    1.14
   8   5 -10    0.07    0.51
   8  -5 -10    4.15    1.85
   8   5  -9    3.95    1.31
  -8   5   9    7.40    3.38
  -8  -5   9    3.85    1.46
   8   5  -9    2.78    1.50
   8  -5  -9    2.93    1.76
   8   5  -8    0.96    0.88
  -8   5   8    0.75    1.65
  -8  -5   8    1.62    0.91
   8  -5  -8    2.18    1.54
   8   5  -7   11.85    3.28
  -8   5   7   14.39    3.04
  -8  -5   7    8.23    2.56
   8  -5  -7    6.47    2.37
   8   5  -6   -0.14    0.71
  -8   5   6   -1.18    1.61
  -8  -5   6   -0.36    1.16
   8   5  -5    1.96    1.42
  -8   5   5    2.49    2.62
  -8  -5   5    3.57    2.05
   8  -5  -5    2.18    1.98
   8   5  -4    2.11    1.02
  -8   5   4    0.73    1.57
  -8  -5   4    1.23    1.53
   8  -5  -4    1.74    1.76
   8   5  -3    5.51    2.26
  -8   5   3    4.43    2.30
  -8  -5   3    5.04    2.44
   8  -5  -3    6.38    2.00
   8   5  -2   -0.44    1.50
  -8   5   2    5.25    2.54
  -8  -5   2    2.72    1.30
   8  -5  -2    3.61    2.31
   8   5  -1    2.95    1.44
  -8   5   1    2.17    1.12
  -8  -5   1    2.46    1.00
   8  -5  -1    2.07    1.44
   8   5   0    0.15    0.86
  -8   5   0    0.43    1.56
  -8  -5   0    1.70    1.53
   8  -5   0    0.44    1.16
   8   5   1   10.31    2.84
  -8   5  -1    8.34    2.82
  -8   5  -1    4.59    1.70
  -8  -5  -1    6.63    1.92
   8  -5   1    3.12    1.76
   8   5   2    1.07    1.24
  -8   5  -2    0.01    1.55
  -8   5  -2    1.05    1.25
  -8  -5  -2    0.67    1.01
   8  -5   2    0.82    1.04
   8  -5   3    2.32    1.47
   8   5   3    2.11    2.28
  -8   5  -3    1.14    1.49
  -8  -5  -3    1.27    1.47
   8  -5   4    1.09    1.89
   8   5   4    2.94    1.84
  -8   5  -4   -0.49    1.20
  -8  -5  -4    2.04    2.02
   8  -5   5    1.66    1.13
   8   5   5    8.36    2.35
  -8   5  -5   -0.05    1.29
  -8  -5  -5    1.70    1.77
   8  -5   6    0.45    0.73
   8   5   6    2.50    1.58
  -8   5  -6   -0.37    1.39
  -8  -5  -6   -0.76    1.66
  -8   6   9    4.95    2.93
   8  -6  -9    3.02    2.18
   8   6  -8    2.23    1.40
  -8   6   8    4.98    1.81
  -8  -6   8    3.06    1.18
   8  -6  -8    3.98    1.82
   8   6  -7    0.32    0.85
  -8   6   7    2.53    2.25
  -8  -6   7   -1.00    1.35
   8  -6  -7    1.80    1.58
   8   6  -6    5.43    1.39
  -8   6   6    6.44    2.53
  -8  -6   6    2.52    1.38
   8  -6  -6    1.13    1.37
   8   6  -5   -0.75    1.23
  -8   6   5    1.43    1.67
  -8  -6   5    0.03    1.40
   8  -6  -5    3.31    2.32
   8   6  -4    6.62    1.98
  -8   6   4   15.45    3.66
  -8  -6   4   13.42    3.26
   8  -6  -4    7.47    2.33
   8   6  -3    4.02    2.28
  -8   6   3    4.57    2.56
  -8  -6   3    1.94    1.09
   8  -6  -3    1.64    1.73
   8   6  -2   17.68    5.25
  -8   6   2   17.13    3.91
  -8  -6   2   12.11    2.98
   8  -6  -2   10.47    3.33
   8   6  -1    1.02    1.02
  -8   6   1    1.67    1.70
  -8  -6   1    1.96    1.67
   8  -6  -1   -0.01    1.42
   8   6   0    7.79    2.07
  -8   6   0    8.61    1.99
  -8  -6   0    5.70    1.60
   8  -6   0    4.15    1.70
   8   6   1    1.53    1.93
  -8   6  -1    1.24    1.84
  -8  -6  -1    3.09    2.12
   8  -6   1    1.72    1.02
   8   6   2    4.29    1.52
  -8   6  -2    2.90    2.09
  -8  -6  -2    6.22    2.03
   8  -6   2    3.99    1.41
   8   6   3    1.40    1.44
  -8   6  -3    0.71    0.91
  -8   6  -3    1.50    1.26
  -8  -6  -3    0.93    1.19
   8  -6   3   -0.37    0.97
   8  -6   4    1.44    1.45
   8   6   4    3.81    1.74
  -8   6  -4   -1.43    1.11
  -8  -6  -4    2.46    2.02
   8  -6   5   -0.13    1.23
  -8   6  -5    2.15    1.60
  -8  -6  -5    1.71    1.28
  -8   7   8    1.73    1.92
  -8  -7   8    1.95    1.25
   8  -7  -8   -0.31    1.95
   8   7  -7    3.26    1.00
  -8   7   7    0.23    1.21
  -8  -7   7    1.78    1.32
   8  -7  -7    1.09    2.07
   8   7  -6    0.51    0.95
  -8   7   6    2.94    2.28
  -8  -7   6    0.77    1.59
   8  -7  -6   -0.23    1.82
   8   7  -5    1.17    1.10
  -8   7   5    1.06    2.01
  -8  -7   5    2.94    2.00
   8  -7  -5   -1.31    1.91
   8   7  -4    2.39    1.57
  -8   7   4    0.72    0.94
  -8  -7   4    2.67    1.92
   8  -7  -4   -1.34    1.78
   8   7  -3    1.77    1.14
  -8   7   3   -0.01    1.59
  -8  -7   3   -1.07    1.39
   8  -7  -3    5.17    2.01
   8   7  -2    3.77    3.18
  -8   7   2    4.53    2.18
  -8  -7   2    3.35    2.11
   8  -7  -2    2.51    1.96
   8   7  -1   -0.07    1.55
  -8   7   1    2.48    1.52
  -8  -7   1    2.25    1.87
   8  -7  -1    0.30    1.06
   8   7   0   -2.36    1.56
  -8   7   0   -0.10    1.50
  -8  -7   0   -0.51    1.46
   8  -7   0    0.04    1.55
   8   7   1    1.22    1.77
  -8   7  -1    3.39    2.26
  -8  -7  -1    3.19    2.05
   8  -7   1    1.95    1.24
   8   7   2   -0.22    1.18
  -8   7  -2   -0.73    1.27
  -8  -7  -2   -0.08    1.54
   8  -7   2    1.28    1.62
   8   7   3    3.93    2.46
  -8   7  -3    2.65    1.88
  -8  -7  -3    1.18    1.82
   8  -7   3    1.90    1.39
   8  -7   4    2.27    1.39
   8   7   4    3.12    2.42
  -8  -7  -4   -0.17    1.74
   8   8  -6    6.43    2.21
  -8   8   6    6.68    2.45
  -8  -8   6    8.46    2.62
   8  -8  -6    6.89    2.74
   8   8  -5    0.22    1.13
  -8   8   5    1.19    1.44
  -8  -8   5    1.15    1.50
   8  -8  -5    1.84    1.36
   8   8  -4    2.12    1.29
  -8   8   4    5.64    2.19
  -8  -8   4    2.22    1.66
   8  -8  -4    2.02    1.52
   8   8  -3    2.44    2.19
  -8   8   3    0.67    1.76
  -8  -8   3    0.61    1.57
   8  -8  -3    2.11    2.20
   8   8  -2    4.84    1.47
  -8   8   2    4.14    1.89
  -8  -8   2    0.06    1.45
   8  -8  -2    1.34    2.10
   8   8  -1    2.83    1.83
  -8   8   1    0.95    1.59
  -8  -8   1    1.82    2.19
   8  -8  -1    2.88    2.13
   8   8   0   -0.07    1.46
  -8   8   0    0.47    1.43
  -8  -8   0   -1.06    1.55
   8  -8   0    2.39    1.43
   8   8   1   -0.53    1.69
  -8  -8  -1   -0.12    0.80
   8  -8   1    1.66    1.73
   8   8   2    4.47    1.98
  -8   8  -2    0.05    1.25
  -8  -8  -2   -2.34    1.50
   8  -8   2    1.03    1.29
  -9   0   9    0.66    1.49
   9   0  -9    1.31    0.89
  -9   0   8    2.33    1.64
   9   0  -8    1.24    1.25
  -9   0   7    1.59    1.83
   9   0  -7   -0.10    1.03
  -9   0   6    1.95    1.17
   9   0  -6    1.31    0.82
  -9   0   5   -2.03    1.66
  -9   0   4    2.14    2.02
  -9   0   4    0.70    0.59
  -9   0   3    1.08    2.37
  -9   0   3    0.67    0.97
   9   0  -2    3.14    1.87
  -9   0   2    2.10    1.38
   9   0  -1    2.23    1.42
  -9   0   1    0.20    0.89
   9   0   0   10.38    2.73
  -9   0   0    9.36    1.71
   9   0   1   -2.79    1.68
  -9   0  -1   -0.28    1.16
   9   0   2    2.88    1.75
  -9   0  -2    1.62    1.00
   9   0   3   -0.73    1.74
  -9   0  -3    3.49    1.72
   9   0   4    5.10    2.18
  -9   0  -4    1.34    1.59
  -9   1   9    7.62    2.59
  -9  -1   9   11.58    3.67
   9   1  -9    4.97    1.58
   9  -1  -9    5.56    2.28
  -9   1   8    0.38    1.59
  -9  -1   8   -0.45    1.45
   9   1  -8   -0.94    0.99
   9  -1  -8    0.35    0.69
  -9   1   7   18.86    3.51
  -9  -1   7   24.13   21.02
   9  -1  -7   11.67    3.31
  -9   1   6   -0.19    1.70
  -9  -1   6    1.44    1.55
   9  -1  -6   -0.72    1.07
  -9   1   5    2.90    2.19
  -9  -1   5    2.64    1.34
  -9  -1   5    0.84    1.02
   9  -1  -5    1.51    1.03
   9   1  -4    2.21    1.39
  -9   1   4   -0.34    1.68
  -9  -1   4   -0.19    0.90
   9   1  -3    4.99    1.76
  -9   1   3   -0.75    1.81
  -9  -1   3   -0.33    0.89
   9   1  -2    1.35    1.74
  -9   1   2   -0.42    1.76
  -9   1   2    0.20    0.80
  -9  -1   2    1.54    1.20
   9  -1  -1    6.00    2.40
   9   1  -1    6.57    2.05
  -9   1   1    4.86    1.55
  -9  -1   1    5.08    1.43
   9  -1   0    1.72    1.13
   9   1   0   -0.44    1.83
  -9   1   0    0.93    1.23
  -9  -1   0    1.30    0.68
   9  -1   1    2.06    1.65
   9   1   1    6.18    1.88
  -9   1  -1    3.35    2.09
   9  -1   2    5.26    1.94
   9   1   2    1.05    1.38
  -9   1  -2   -0.63    1.11
  -9  -1  -2    0.49    1.48
   9  -1   3   -0.48    1.67
   9   1   3   -5.00    1.64
  -9   1  -3    1.69    1.46
  -9  -1  -3    1.71    1.20
   9  -1   4   -0.51    1.61
   9   1   4   -0.77    1.90
  -9   1  -4   -0.01    1.22
  -9  -1  -4   -0.40    1.31
  -9   2   9    3.04    2.33
  -9  -2   9    1.53    1.23
   9  -2  -9   -0.89    1.42
  -9   2   8    3.54    1.64
  -9  -2   8    2.75    2.00
   9  -2  -8    1.41    1.17
  -9   2   7    1.08    2.06
  -9  -2   7    2.07    1.23
   9  -2  -7    0.17    0.65
   9   2  -6    3.08    2.04
  -9   2   6    6.11    1.76
  -9  -2   6    3.79    1.58
   9  -2  -6    2.24    1.33
   9   2  -5    0.03    1.03
  -9   2   5   -3.46    1.49
  -9  -2   5   -0.18    0.93
   9  -2  -5   -2.09    1.07
   9   2  -4    7.63    2.05
  -9   2   4    7.85    2.15
  -9  -2   4    4.03    1.57
   9  -2  -4    4.22    1.49
   9   2  -3   -0.14    1.69
  -9   2   3    2.27    1.73
  -9  -2   3    1.30    1.34
   9   2  -2    2.95    1.92
  -9   2   2    3.30    2.14
  -9  -2   2    1.28    1.61
   9   2  -1   -0.01    1.36
  -9   2   1   -0.26    1.27
  -9   2   1    0.34    0.89
  -9  -2   1    1.26    1.38
   9  -2   0    3.90    2.22
   9   2   0    3.11    2.29
  -9   2   0    0.65    1.02
  -9  -2   0    1.19    1.36
   9  -2   1    0.97    1.43
   9   2   1   -0.85    1.89
  -9   2  -1   -0.57    0.96
  -9  -2  -1    1.18    0.86
   9  -2   2    7.03    2.43
   9   2   2    3.68    3.57
  -9   2  -2    7.55    2.06
  -9  -2  -2    6.52    2.25
   9  -2   3    1.11    1.25
   9   2   3    3.69    3.96
  -9   2  -3    1.89    1.49
  -9  -2  -3   -2.99    1.38
   9  -2   4   10.13    3.28
   9   2   4    1.56    1.33
  -9   2  -4    2.58    1.51
  -9  -2  -4    1.96    1.79
   9   3  -8    0.84    0.92
  -9   3   8    4.21    2.23
   9  -3  -8    0.97    0.97
   9   3  -7    9.54    3.07
  -9   3   7    4.62    2.04
  -9  -3   7    7.58    1.98
   9  -3  -7    6.60    3.04
   9   3  -6    1.24    1.50
  -9   3   6    3.46    1.56
  -9  -3   6    1.23    1.44
   9  -3  -6    1.61    1.52
   9   3  -5    3.23    2.12
  -9   3   5    1.76    2.01
  -9  -3   5   -0.16    0.99
   9   3  -4    2.09    1.35
  -9   3   4    2.61    2.27
  -9  -3   4    1.14    1.26
   9  -3  -4   -0.08    1.15
   9   3  -3    9.19    3.01
  -9   3   3   12.96    2.97
  -9  -3   3    7.48    2.19
   9  -3  -3    5.59    2.26
   9   3  -2    2.60    1.98
  -9   3   2    1.13    2.04
  -9  -3   2    4.19    1.50
   9   3  -1    8.92    2.28
  -9   3   1    7.85    2.15
  -9  -3   1    9.66    2.29
   9   3   0    4.75    1.58
  -9   3   0    2.15    1.55
  -9  -3   0    5.04    2.18
   9  -3   1   13.86    4.41
   9   3   1   13.10    3.96
  -9   3  -1   12.82    3.12
  -9  -3  -1    7.75    2.98
   9  -3   2    1.60    1.34
   9   3   2   -0.69    1.96
  -9   3  -2    4.53    1.85
  -9  -3  -2    1.72    1.10
   9  -3   3    3.58    2.21
   9   3   3    6.54    2.49
  -9   3  -3    3.52    1.34
  -9  -3  -3    2.97    2.12
   9   4  -8    4.70    1.87
  -9   4   8    3.68    2.59
   9   4  -7    1.54    1.30
  -9   4   7    4.32    2.28
  -9  -4   7    0.72    0.78
   9  -4  -7    0.20    0.98
   9   4  -6   12.23    3.53
  -9   4   6   20.50   18.46
  -9  -4   6    7.08    1.87
   9  -4  -6    7.43    3.17
   9   4  -5    2.57    1.61
  -9   4   5    1.60    1.60
  -9  -4   5    2.25    1.64
   9  -4  -5   -0.23    1.30
   9   4  -4    9.04    2.87
  -9   4   4   14.16    3.05
  -9  -4   4   11.54    3.98
   9  -4  -4   14.48    2.78
   9   4  -3    1.69    1.98
  -9   4   3   -1.58    1.67
  -9  -4   3   -0.21    1.23
   9  -4  -3    1.46    0.79
   9   4  -2    9.28    3.24
  -9   4   2    8.12    2.33
  -9  -4   2    8.54    2.23
   9   4  -1    1.73    2.16
  -9   4   1    2.72    2.53
  -9  -4   1    1.36    1.17
   9   4   0    2.01    1.48
  -9   4   0    3.28    2.75
  -9  -4   0    0.98    1.57
   9  -4   1    1.58    1.32
   9   4   1    3.12    2.20
  -9  -4  -1    1.84    1.73
   9  -4   2    0.42    1.04
   9   4   2    5.56    2.59
  -9  -4  -2    2.68    1.93
   9  -4   3    0.75    1.10
   9   4   3    3.32    2.39
   9   5  -6   -0.74    1.38
  -9   5   6    2.45    2.21
  -9  -5   6    1.98    1.60
   9  -5  -6    1.78    1.36
   9   5  -5   -0.33    1.48
  -9   5   5    3.71    2.65
  -9  -5   5    1.22    1.57
   9  -5  -5    1.56    1.77
   9   5  -4   -0.78    1.46
  -9   5   4    0.81    0.97
  -9  -5   4    4.33    1.69
   9  -5  -4    0.79    1.31
   9   5  -3    4.94    1.90
  -9   5   3    1.40    1.81
  -9  -5   3    2.01    1.65
   9  -5  -3    2.70    1.92
   9   5  -2    0.01    1.69
  -9   5   2    1.36    2.09
  -9  -5   2   -1.88    1.36
   9  -5  -2    2.11    1.63
   9   5  -1    3.08    2.01
  -9   5   1    3.98    2.00
  -9  -5   1    3.13    2.04
   9   5   0    0.77    1.29
  -9   5   0    1.68    1.41
  -9  -5   0    0.17    1.34
   9   5   1    9.17    3.69
  -9   5  -1   10.57    3.50
  -9  -5  -1   11.62    3.45
   9   6  -4    6.80    2.30
  -9   6   4    6.09    2.51
  -9  -6   4    5.74    2.09
   9  -6  -4    3.25    2.10
   9   6  -3    0.21    0.83
  -9   6   3    1.65    1.86
  -9  -6   3   -0.06    1.21
   9  -6  -3    3.37    2.05
   9   6  -2    2.45    1.78
  -9   6   2    3.34    2.59
   9  -6  -2    2.93    2.36
   9   6  -1   -2.41    1.85
  -9   6   1   -0.56    1.69
   0   0   0    0.00    0.00
;
_shelx_hkl_checksum     47827
_shelx_res_file
;
    C:\Users\Greg-Xu\Desktop\ACTAE~1\XGW324~1\X.res created by SHELXL-2014/7
REM  X in P2(1)/c
REM R1 =  0.0528 for   2059 Fo > 4sig(Fo)  and  0.0780 for all   2773 data
REM    178 parameters refined using      0 restraints
REM Highest difference peak  0.361,  deepest hole -0.435,  1-sigma level  0.067
REM  X in P2(1)/c
REM R1 =  0.0525 for   2059 Fo > 4sig(Fo)  and  0.0779 for all   2773 data
REM    178 parameters refined using      0 restraints
REM Highest difference peak  0.337,  deepest hole -0.411,  1-sigma level  0.067
REM  X in P2(1)/c
REM R1 =  0.0525 for   2059 Fo > 4sig(Fo)  and  0.0779 for all   2773 data
REM    178 parameters refined using      0 restraints
REM Highest difference peak  0.334,  deepest hole -0.407,  1-sigma level  0.067
TITL X in P2(1)/c
CELL 0.71073 7.6010 11.7147 13.7911 90.000 99.017 90.000
ZERR 2.0000 0.0058 0.0085 0.0104 0.000 0.009 0.000
LATT 1
SYMM -X, 0.5+Y, 0.5-Z
SFAC C H N O CO
UNIT 52 44 16 8 2
MERG 2
FMAP 2
GRID
PLAN 20
TEMP 20
SIZE 0.17 0.18 0.2
BOND
L.S. 20
ACTA
WGHT    0.039500    0.712300
FVAR       0.23966
CO1   5    0.000000    1.000000    0.000000    10.50000    0.03350    0.02209 =
         0.02102   -0.00060    0.00344    0.00441
O1    4    0.175009    1.117418    0.076725    11.00000    0.03931    0.03033 =
         0.03598   -0.00539    0.00223    0.00051
N4    3    0.355053    0.707169    0.055201    11.00000    0.03556    0.02739 =
         0.04315   -0.00139    0.00305    0.00543
N2    3   -0.099483    0.960548    0.297157    11.00000    0.04054    0.03453 =
         0.02384   -0.00086    0.00796   -0.00260
N3    3    0.185562    0.862609    0.047730    11.00000    0.03922    0.02874 =
         0.03240    0.00200    0.00065    0.00926
C4    1   -0.049351    0.981118    0.400110    11.00000    0.03260    0.03440 =
         0.02154   -0.00105    0.00573    0.00272
N1    3   -0.108902    0.975776    0.135617    11.00000    0.04262    0.03474 =
         0.02541   -0.00037    0.00817    0.00015
C6    1   -0.075285    0.896006    0.466803    11.00000    0.04313    0.02773 =
         0.02832   -0.00292    0.00619   -0.00178
AFIX  43
H6    2   -0.125178    0.826464    0.444595    11.00000   -1.20000
AFIX   0
C11   1    0.432804    0.579476   -0.070637    11.00000    0.05370    0.03870 =
         0.04308    0.00725    0.00710    0.01430
AFIX  43
H11   2    0.387897    0.632407   -0.118429    11.00000   -1.20000
AFIX   0
C5    1    0.026267    1.084530    0.433295    11.00000    0.04443    0.03031 =
         0.02683    0.00610    0.00805   -0.00132
AFIX  43
H5    2    0.044191    1.141010    0.388470    11.00000   -1.20000
AFIX   0
C1    1   -0.213604    0.885423    0.155865    11.00000    0.05160    0.05791 =
         0.02675   -0.00350    0.00588   -0.01568
AFIX  43
H1    2   -0.278020    0.838573    0.108657    11.00000   -1.20000
AFIX   0
C10   1    0.431374    0.602957    0.027092    11.00000    0.03266    0.02963 =
         0.04607    0.00004    0.00634    0.00532
C2    1   -0.209767    0.874197    0.254387    11.00000    0.05755    0.05137 =
         0.02871    0.00029    0.00642   -0.01778
AFIX  43
H2    2   -0.268931    0.819816    0.286377    11.00000   -1.20000
AFIX   0
C9    1    0.252470    0.783994   -0.003488    11.00000    0.03931    0.02899 =
         0.03434    0.00165    0.00459    0.00696
AFIX  43
H9    2    0.232593    0.780770   -0.071710    11.00000   -1.20000
AFIX   0
C3    1   -0.043527    1.019020    0.222181    11.00000    0.04469    0.03457 =
         0.02584    0.00118    0.00998    0.00064
AFIX  43
H3    2    0.031836    1.081972    0.230961    11.00000   -1.20000
AFIX   0
C13   1    0.341489    1.111289    0.096912    11.00000    0.04549    0.03966 =
         0.03983   -0.00431    0.00169   -0.00211
AFIX  43
H13   2    0.394775    1.051817    0.067544    11.00000   -1.20000
AFIX   0
O2    4    0.441360    1.173476    0.150057    11.00000    0.06240    0.07787 =
         0.06642   -0.02660   -0.00963   -0.00921
C12   1    0.497996    0.524200    0.097689    11.00000    0.05654    0.03793 =
         0.04003    0.00239    0.00793    0.01428
AFIX  43
H12   2    0.496868    0.540161    0.163646    11.00000   -1.20000
AFIX   0
C7    1    0.247603    0.836679    0.145250    11.00000    0.06404    0.04682 =
         0.04256   -0.00947   -0.00581    0.02322
AFIX  43
H7    2    0.222017    0.878509    0.198635    11.00000   -1.20000
AFIX   0
C8    1    0.351151    0.741423    0.151759    11.00000    0.06332    0.04260 =
         0.03636   -0.00374   -0.01097    0.01796
AFIX  43
H8    2    0.407642    0.706385    0.208754    11.00000   -1.20000
AFIX   0
HKLF 4
REM  X in P2(1)/c
REM R1 =  0.0525 for    2059 Fo > 4sig(Fo)  and  0.0779 for all    2773 data
REM    178 parameters refined using      0 restraints
END
WGHT      0.0393      0.7178
REM Highest difference peak  0.334,  deepest hole -0.407,  1-sigma level  0.067
Q1    1   0.3624  1.1393  0.1926  11.00000  0.05    0.33
Q2    1  -0.0048  0.8970  0.5110  11.00000  0.05    0.28
Q3    1   0.1169  0.9034  0.0031  11.00000  0.05    0.26
Q4    1  -0.0746  1.0032  0.0966  11.00000  0.05    0.25
Q5    1   0.2249  0.7719  0.2593  11.00000  0.05    0.25
Q6    1  -0.1460  1.0135  0.0523  11.00000  0.05    0.25
Q7    1  -0.1040  0.9567  0.4360  11.00000  0.05    0.25
Q8    1   0.0362  1.0165  0.4218  11.00000  0.05    0.21
Q9    1   0.1422  0.8977 -0.0890  11.00000  0.05    0.21
Q10   1   0.0168  0.9648  0.3432  11.00000  0.05    0.21
Q11   1   0.4545  1.0165  0.1077  11.00000  0.05    0.21
Q12   1   0.4421  1.0984  0.1754  11.00000  0.05    0.21
Q13   1   0.3061  0.5042  0.0170  11.00000  0.05    0.21
Q14   1  -0.2371  0.8777  0.4046  11.00000  0.05    0.21
Q15   1  -0.0210  0.9850  0.0142  11.00000  0.05    0.20
Q16   1   0.5168  0.6801 -0.0875  11.00000  0.05    0.20
Q17   1   0.4450  0.7074  0.1207  11.00000  0.05    0.20
Q18   1   0.4703  1.0814  0.0688  11.00000  0.05    0.19
Q19   1   0.3074  0.5020  0.0797  11.00000  0.05    0.19
Q20   1   0.3370  1.2055  0.0959  11.00000  0.05    0.19
;
_shelx_res_checksum     65635
data_New_Global_Publ_Block
_journal_date_recd_electronic     2015-07-18
_journal_date_accepted     2015-07-28
_journal_name_full     'Acta Crystallographica, Section E'
_journal_year     2015
_journal_volume     71
_journal_issue      9
_journal_page_first     m156
_journal_page_last     m157
_journal_paper_category     HM
_journal_paper_doi     10.1107/S2056989015014255
_journal_coeditor_code     FF2140
_publ_contact_author_name     'Zhong-Long Wang'
_publ_contact_author_address
;
College of science
China Three Gorges University
Yichang 443002
People's Republic of China
;
_publ_contact_author_email     'wzlsanxia@163.com'
_publ_contact_author_fax     ?
_publ_contact_author_phone     ?
_publ_section_title
;\
Crystal structure of
<i>catena</i>-poly[bis(formato-\k<i>O</i>)bis[\m~2~-1,1'-(1,4-phenylene)\
bis(1<i>H</i>-imidazole)-\k^2^<i>N</i>^3^:<i>N</i>^3'^]cobalt(II)]
;
loop_
    _publ_author_name
    _publ_author_footnote
    _publ_author_address
    'Xu, Guo-Wang' .
;
College of Science
China Three Gorges University
Yichang 443002
People's Republic of China
;
    'Wang, Ye-Nan' .
;
College of Mechanical and Power Engineering
China Three Gorges University
YiChang 443002
People's Republic of China
;
    'Xia, Hong-Xu' .
;
College of Materials and Chemical Engineering
China Three Gorges University
YiChang 443002
People's Republic of China
;
    'Wang, Zhong-Long' .
;
College of Science
China Three Gorges University
Yichang 443002
People's Republic of China
;
_publ_section_synopsis     .
