# Supplementary material for: Crystal structure of catena-poly[bis(formato-κO)bis­[μ2-1,1′-(1,4-phenyl­ene)bis­(1H-imidazole)-κ2 N 3:N 3′]cobalt(II)]
Source: Acta Crystallogr E Crystallogr Commun. 2015 Aug 6;71(Pt 9):m156–7. doi: 10.1107/S2056989015014255 (PMC4555424; doi:10.1107/S2056989015014255)
Supplement: Supplementary file 2 [file e-71-0m156-Isup2.hkl]

data_I                                                                          
_shelx_title ' X in P2(1)/c'                                                    
_shelx_refln_list_code          4                                               
_shelx_F_calc_maximum      134.34                                               
_exptl_crystal_F_000       586.00                                               
_reflns_d_resolution_high  0.7695                                               
                                                                                
loop_                                                                           
 _space_group_symop_operation_xyz                                               
 'x, y, z'                                                                      
 '-x, y+1/2, -z+1/2'                                                            
 '-x, -y, -z'                                                                   
 'x, -y-1/2, z-1/2'                                                             
                                                                                
_cell_length_a     7.6010                                                       
_cell_length_b    11.7147                                                       
_cell_length_c    13.7911                                                       
_cell_angle_alpha  90.000                                                       
_cell_angle_beta   99.017                                                       
_cell_angle_gamma  90.000                                                       
                                                                                
_shelx_F_squared_multiplier     1.000                                           
                                                                                
loop_                                                                           
 _refln_index_h                                                                 
 _refln_index_k                                                                 
 _refln_index_l                                                                 
 _refln_F_squared_calc                                                          
 _refln_F_squared_meas                                                          
 _refln_F_squared_sigma                                                         
 _refln_observed_status                                                         
   1   0   0       6021.86       5869.88        88.20 o                         
   2   0   0       3354.98       3241.63       109.96 o                         
   3   0   0        303.58        245.47        20.90 o                         
   4   0   0        956.57        818.55        56.45 o                         
   5   0   0       1642.11       1643.98        52.38 o                         
   6   0   0        173.47        181.87        24.72 o                         
   7   0   0          1.50          4.04         4.90 o                         
   8   0   0         10.06         22.43        28.90 o                         
   9   0   0        144.55        168.34        25.23 o                         
   1   1   0        439.19        303.90        10.58 o                         
   2   1   0       3781.85       3550.38        94.67 o                         
   3   1   0        483.75        471.29        10.21 o                         
   4   1   0          6.97          5.94         6.14 o                         
   5   1   0         35.39         28.50         7.28 o                         
   6   1   0          4.79         10.77        10.50 o                         
   7   1   0         62.95         53.85        16.10 o                         
   8   1   0          0.00         -8.58         9.72 o                         
   9   1   0         24.91         18.51         8.81 o                         
   0   2   0      10450.79      10516.63       362.18 o                         
   1   2   0      17606.35      17306.04      1600.39 o                         
   2   2   0      18047.83      17990.54       498.86 o                         
   3   2   0        336.23        345.63        14.99 o                         
   4   2   0       1015.63        986.68        42.15 o                         
   5   2   0         56.37         47.17         6.47 o                         
   6   2   0        179.66        233.48        30.17 o                         
   7   2   0        191.51        243.71        29.98 o                         
   8   2   0         37.19         31.67         7.86 o                         
   9   2   0         40.13         30.95        12.99 o                         
   1   3   0       8454.35       8649.69       153.00 o                         
   2   3   0       1356.95       1302.83        37.59 o                         
   3   3   0          1.15          8.95         5.45 o                         
   4   3   0       1080.50       1062.27        41.88 o                         
   5   3   0        122.70        116.54        11.41 o                         
   6   3   0        327.73        289.97        32.96 o                         
   7   3   0          0.03         -8.98         8.98 o                         
   8   3   0         81.33         90.77        14.17 o                         
   9   3   0         36.31         67.23        17.18 o                         
   0   4   0         12.77         17.75        11.62 o                         
   1   4   0       1979.00       2022.15        48.76 o                         
   2   4   0       6680.83       6788.18       130.01 o                         
   3   4   0       4798.91       4867.87        97.93 o                         
   4   4   0        357.09        342.68        17.68 o                         
   5   4   0         77.90         56.87         7.75 o                         
   6   4   0        151.05        159.42        15.43 o                         
   7   4   0         78.23         81.91        12.47 o                         
   8   4   0        598.54        492.51        77.63 o                         
   9   4   0         24.09         32.98        17.46 o                         
   1   5   0        113.58        111.10         9.82 o                         
   2   5   0       1540.86       1562.80        21.51 o                         
   3   5   0         34.68         63.70         6.46 o                         
   4   5   0        220.34        193.72        15.84 o                         
   5   5   0         10.52         14.28         8.69 o                         
   6   5   0         23.01         13.27         5.80 o                         
   7   5   0         24.49         24.79         9.52 o                         
   8   5   0          1.24         10.18        10.17 o                         
   9   5   0          0.26         14.95        13.51 o                         
   0   6   0       1330.98       1300.22        31.28 o                         
   1   6   0       1963.73       1969.35        47.12 o                         
   2   6   0       1122.39       1142.03        21.70 o                         
   3   6   0        130.18        188.27        20.20 o                         
   4   6   0        941.43        941.14        25.23 o                         
   5   6   0         90.65        116.32        16.36 o                         
   6   6   0        255.56        237.53        18.87 o                         
   7   6   0        111.56        114.03        24.13 o                         
   8   6   0        105.37        115.35        16.46 o                         
   1   7   0         71.50         99.80         9.06 o                         
   2   7   0        114.06        113.25        10.88 o                         
   3   7   0        901.25        916.57        24.13 o                         
   4   7   0         11.19          4.80         7.45 o                         
   5   7   0         37.83         49.27        10.03 o                         
   6   7   0        231.50        225.61        22.22 o                         
   7   7   0         32.11         26.20        13.83 o                         
   8   7   0          0.02        -12.56        13.20 o                         
   0   8   0       3477.07       3564.06       174.88 o                         
   1   8   0       1877.36       1923.55        44.61 o                         
   2   8   0        128.55        107.74         8.77 o                         
   3   8   0        107.96        115.17        15.28 o                         
   4   8   0        360.17        344.01        21.28 o                         
   5   8   0        533.37        508.83        25.73 o                         
   6   8   0        458.94        449.89        32.05 o                         
   7   8   0          4.64         31.64        14.73 o                         
   8   8   0          2.91          8.09        12.75 o                         
   1   9   0         94.31         99.27        12.47 o                         
   2   9   0         12.22          9.03         6.72 o                         
   3   9   0         89.25         69.30         9.90 o                         
   4   9   0          4.57          5.12         4.97 o                         
   5   9   0          0.09         13.68         6.42 o                         
   6   9   0         26.29         39.42        15.65 o                         
   7   9   0         16.48          9.24        11.12 o                         
   0  10   0       1538.32       1621.02        63.08 o                         
   1  10   0        366.22        348.44        24.52 o                         
   2  10   0        661.43        748.81        34.60 o                         
   3  10   0        655.73        674.85        34.45 o                         
   4  10   0        313.40        309.83        25.98 o                         
   5  10   0        246.03        212.26        24.20 o                         
   6  10   0         72.12         54.82        16.55 o                         
   7  10   0         51.73         65.03        13.21 o                         
   1  11   0        219.74        223.31        16.20 o                         
   2  11   0        228.81        199.36        18.00 o                         
   3  11   0          9.18         17.73         4.40 o                         
   4  11   0          0.62          9.77         8.47 o                         
   5  11   0          6.96          3.47        10.36 o                         
   6  11   0          9.03         16.37        14.58 o                         
   0  12   0         23.69         31.59        11.59 o                         
   1  12   0        134.26        123.27        10.70 o                         
   2  12   0        790.82        740.74        66.07 o                         
   3  12   0        435.38        383.37        29.51 o                         
   4  12   0        276.65        219.12        33.90 o                         
   5  12   0        128.63        146.93        22.64 o                         
   1  13   0         63.54         53.29        10.56 o                         
   2  13   0         27.16         17.67         6.35 o                         
   3  13   0          6.01          0.51        10.12 o                         
   4  13   0         58.08         46.48        13.44 o                         
   5  13   0          0.03         17.22        13.30 o                         
   0  14   0         18.84         31.48        13.50 o                         
   1  14   0         93.18         75.23        14.24 o                         
   2  14   0         28.09          5.80        12.18 o                         
   3  14   0        166.52        168.58        37.78 o                         
   1  15   0         86.54         99.26        20.59 o                         
  -9   1   1        112.06         95.66        15.17 o                         
  -8   1   1        342.70        337.74        21.50 o                         
  -7   1   1        425.36        400.66        26.09 o                         
  -6   1   1        674.15        618.32        27.18 o                         
  -5   1   1        620.12        549.53        19.80 o                         
  -4   1   1         14.08         24.68         4.04 o                         
  -3   1   1         99.57        150.81         9.27 o                         
  -2   1   1      11986.70      11847.50       230.36 o                         
  -1   1   1       1420.68       1221.02        31.23 o                         
   1   1   1       8450.27       7811.32       195.94 o                         
   2   1   1        158.08        159.74        11.00 o                         
   3   1   1       1192.44        965.15        27.24 o                         
   4   1   1       1924.81       1798.37        70.46 o                         
   5   1   1       1644.54       1587.97        57.75 o                         
   6   1   1       1041.41       1081.11        56.18 o                         
   7   1   1         77.07         57.91        11.65 o                         
   8   1   1         70.24         63.24        10.08 o                         
   9   1   1         62.25         67.38        19.04 o                         
  -9   2   1          0.93          5.59        10.14 o                         
  -8   2   1          1.32         -4.75         7.63 o                         
  -7   2   1          1.94          4.72         5.42 o                         
  -6   2   1        420.57        383.40        28.31 o                         
  -5   2   1        149.27        155.01        14.70 o                         
  -4   2   1        495.25        497.46        12.05 o                         
  -3   2   1          1.24         -5.59         5.59 o                         
  -2   2   1      12855.88      12557.76       335.16 o                         
  -1   2   1       3395.33       3636.90        74.46 o                         
   0   2   1        477.65        356.05        10.74 o                         
   1   2   1        173.65        192.97        11.72 o                         
   2   2   1        206.56        227.81        25.51 o                         
   3   2   1       1759.66       1619.62        57.88 o                         
   4   2   1       1310.93       1300.68        58.37 o                         
   5   2   1        169.93        176.98        17.73 o                         
   6   2   1         23.82         22.11         8.08 o                         
   7   2   1        109.79        132.11        16.97 o                         
   8   2   1         14.05         21.98        11.84 o                         
   9   2   1          8.21          5.11         9.72 o                         
  -9   3   1        137.32        153.79        22.49 o                         
  -8   3   1        162.09        157.23        13.04 o                         
  -7   3   1        217.22        251.78        22.32 o                         
  -6   3   1        358.12        367.76        23.71 o                         
  -5   3   1          6.07         19.46         8.30 o                         
  -4   3   1         34.34         47.25         7.33 o                         
  -3   3   1        883.04        853.20        25.75 o                         
  -2   3   1       1103.43       1118.08        31.92 o                         
  -1   3   1        433.74        336.89        12.03 o                         
   0   3   1        237.22        200.30        12.51 o                         
   1   3   1       6008.92       5781.03       104.64 o                         
   2   3   1       7531.35       7724.60       134.29 o                         
   3   3   1      10206.22      10392.83       321.75 o                         
   4   3   1        149.53        179.08        14.39 o                         
   5   3   1        705.29        684.80        26.88 o                         
   6   3   1         99.63        102.23        16.31 o                         
   7   3   1        256.27        246.27        17.59 o                         
   8   3   1        231.62        211.65        25.77 o                         
   9   3   1        192.58        204.63        30.28 o                         
  -9   4   1          6.52         30.88        16.59 o                         
  -8   4   1          2.82         -4.30         6.39 o                         
  -7   4   1         34.01         24.80         8.89 o                         
  -6   4   1        265.66        233.75        21.66 o                         
  -5   4   1          7.53          9.70         4.42 o                         
  -4   4   1       1662.74       1577.61        55.73 o                         
  -3   4   1        618.35        564.99        27.96 o                         
  -2   4   1        290.76        255.97        16.81 o                         
  -1   4   1        138.63        122.25         9.32 o                         
   0   4   1        438.68        454.03        14.44 o                         
   1   4   1        622.19        552.76        10.24 o                         
   2   4   1         50.23         59.83         6.30 o                         
   3   4   1        201.37        286.51        16.81 o                         
   4   4   1          3.55         44.82        17.14 o                         
   5   4   1        115.96        126.07        11.59 o                         
   6   4   1          6.09          2.58         9.83 o                         
   7   4   1         33.43         41.43         9.52 o                         
   8   4   1         14.84         20.23        10.80 o                         
   9   4   1         34.28         35.78        16.49 o                         
  -9   5   1         66.28         59.17        20.27 o                         
  -8   5   1         46.42         41.82        10.48 o                         
  -7   5   1        413.92        417.57        16.38 o                         
  -6   5   1        115.77        116.55        12.74 o                         
  -5   5   1        624.38        617.61        30.64 o                         
  -4   5   1        296.71        298.49        20.53 o                         
  -3   5   1         71.60         66.39         7.03 o                         
  -1   5   1        726.14        748.61        15.00 o                         
   0   5   1       1799.03       1680.73        31.03 o                         
   1   5   1       3301.60       3492.83        52.15 o                         
   2   5   1       5157.60       5437.84        83.54 o                         
   3   5   1       2789.19       2983.19        53.99 o                         
   4   5   1       3178.80       3342.03        98.79 o                         
   5   5   1        127.87        176.94        18.96 o                         
   6   5   1         46.52         41.95         9.42 o                         
   7   5   1        976.43       1077.81        57.50 o                         
   8   5   1        130.47        108.43        19.75 o                         
   9   5   1        177.08        183.28        35.60 o                         
  -9   6   1          0.51        -21.72        21.72 o                         
  -8   6   1          2.22         19.09        11.84 o                         
  -7   6   1         14.26         30.76        14.98 o                         
  -6   6   1          1.39         -8.08         8.08 o                         
  -5   6   1        406.35        391.18        29.35 o                         
  -4   6   1         72.10         65.86         6.94 o                         
  -3   6   1        145.89        173.28        14.19 o                         
  -2   6   1         20.53         20.30         4.98 o                         
  -1   6   1        141.03        149.03        10.16 o                         
   0   6   1         66.35         62.06         7.20 o                         
   1   6   1        666.77        688.72        17.18 o                         
   2   6   1        174.54        250.44        18.87 o                         
   3   6   1        153.79        128.95        11.95 o                         
   4   6   1        642.75        668.69        27.00 o                         
   5   6   1         12.61          6.76         8.05 o                         
   6   6   1         43.18         50.26        14.81 o                         
   7   6   1         31.44         20.42         8.53 o                         
   8   6   1         10.15         31.93        13.17 o                         
  -8   7   1          5.51         19.23        12.23 o                         
  -7   7   1         76.26         64.26        14.89 o                         
  -6   7   1        328.69        357.89        26.86 o                         
  -5   7   1        381.27        350.87        21.67 o                         
  -4   7   1         50.80         37.52         7.59 o                         
  -3   7   1        260.62        265.62        19.79 o                         
  -2   7   1        235.80        277.36        18.91 o                         
  -1   7   1       1176.04       1192.12        36.01 o                         
   0   7   1       4183.24       4286.97       120.73 o                         
   1   7   1        737.35        780.07        25.39 o                         
   2   7   1       1351.62       1417.65        33.02 o                         
   3   7   1        948.76        958.98        23.90 o                         
   4   7   1         86.74        106.49        16.82 o                         
   5   7   1       1171.30       1227.03        32.71 o                         
   6   7   1        637.34        632.04        35.38 o                         
   7   7   1        179.47        170.33        22.09 o                         
   8   7   1         32.69         40.22        14.70 o                         
  -8   8   1          7.16         35.85        16.43 o                         
  -7   8   1         35.95         14.52        14.30 o                         
  -6   8   1          5.89         13.72        12.99 o                         
  -5   8   1         20.69         13.38        11.53 o                         
  -4   8   1          1.68         10.69        11.22 o                         
  -3   8   1          0.02          3.84         9.14 o                         
  -2   8   1         18.52         28.19         4.74 o                         
  -1   8   1          6.10          3.70         7.50 o                         
   0   8   1        314.65        326.25        19.57 o                         
   1   8   1        748.93        789.85        29.53 o                         
   2   8   1        585.66        528.67        20.95 o                         
   3   8   1         68.12         54.70         8.48 o                         
   4   8   1        497.95        491.26        26.24 o                         
   5   8   1        139.96        131.54        14.54 o                         
   6   8   1          3.68         14.91         7.55 o                         
   7   8   1         25.56         23.33        11.30 o                         
   8   8   1          0.01          3.57        11.61 o                         
  -7   9   1         86.06         78.73        20.23 o                         
  -6   9   1        148.25        145.28        19.35 o                         
  -5   9   1         58.27         51.70        10.31 o                         
  -4   9   1        468.06        456.96        22.46 o                         
  -3   9   1        172.13        171.06        12.49 o                         
  -2   9   1         68.62         54.68        12.99 o                         
  -1   9   1        522.39        520.34        22.77 o                         
   0   9   1        504.59        498.75        28.79 o                         
   1   9   1       1515.14       1564.22        43.24 o                         
   2   9   1          2.41          0.43         6.37 o                         
   3   9   1        135.70        140.10        14.43 o                         
   4   9   1        260.12        244.18        14.32 o                         
   5   9   1        727.62        712.32        45.39 o                         
   6   9   1        359.33        333.34        35.06 o                         
   7   9   1         86.70         76.26        27.74 o                         
  -7  10   1          6.40         16.18        12.71 o                         
  -6  10   1         10.76         12.75        17.67 o                         
  -5  10   1         87.78         88.80        11.15 o                         
  -4  10   1          0.03         16.28         7.46 o                         
  -3  10   1         18.70         21.53        11.17 o                         
  -2  10   1          5.87         10.62         4.57 o                         
  -1  10   1        187.32        218.50        17.33 o                         
   0  10   1         11.00         23.65        16.05 o                         
   1  10   1         41.68         54.32         8.00 o                         
   2  10   1          2.34          0.24         5.74 o                         
   3  10   1         35.27         28.61         7.25 o                         
   4  10   1         32.39         30.27         9.28 o                         
   5  10   1         93.59        103.92        17.32 o                         
   6  10   1         37.57         34.83        13.66 o                         
   7  10   1          8.21         22.40        12.85 o                         
  -6  11   1        117.38        132.25        19.76 o                         
  -5  11   1         32.70         32.80        11.71 o                         
  -4  11   1         85.71         84.33        11.87 o                         
  -3  11   1        492.78        488.09        31.86 o                         
  -2  11   1        281.72        276.44        19.86 o                         
  -1  11   1        277.89        283.25        21.22 o                         
   0  11   1          7.41         22.33         6.54 o                         
   1  11   1         41.49         45.14        13.20 o                         
   2  11   1        227.20        193.56        15.15 o                         
   3  11   1        258.26        219.87        19.15 o                         
   4  11   1         83.60         83.70        16.26 o                         
   5  11   1         40.91         42.44        23.56 o                         
   6  11   1        118.66        114.94        19.55 o                         
  -6  12   1         33.26         17.27        12.45 o                         
  -5  12   1         19.80         25.27        22.57 o                         
  -4  12   1        132.36        137.27        19.90 o                         
  -3  12   1          8.31          4.80         8.32 o                         
  -2  12   1         10.93         10.61         8.59 o                         
  -1  12   1        198.86        180.52        16.56 o                         
   0  12   1          4.89         14.28         4.67 o                         
   1  12   1         25.67         24.77         6.23 o                         
   2  12   1          0.73         17.18         6.25 o                         
   3  12   1         16.80         12.56         6.64 o                         
   4  12   1         51.09         47.88        15.76 o                         
   5  12   1          1.33         20.54        13.10 o                         
  -5  13   1         78.73         89.82        19.71 o                         
  -4  13   1        148.22        137.01        18.56 o                         
  -3  13   1        160.79        132.90        19.79 o                         
  -2  13   1        312.78        284.20        34.20 o                         
  -1  13   1        229.69        246.83        24.64 o                         
   0  13   1        105.76        118.84        13.49 o                         
   1  13   1         74.59         96.91        12.90 o                         
   2  13   1         75.01         68.00        13.27 o                         
   3  13   1         69.43         62.31        18.26 o                         
   4  13   1        121.15        141.51        25.11 o                         
  -3  14   1          1.36          1.07        12.78 o                         
  -2  14   1         17.08         12.77        14.35 o                         
  -1  14   1         10.79         10.49         7.61 o                         
   0  14   1          3.72         11.30         8.97 o                         
   1  14   1          6.30         -4.23         9.28 o                         
   2  14   1          0.00          5.53        11.58 o                         
   3  14   1          3.80         34.24        14.80 o                         
  -1  15   1        163.12        119.86        25.57 o                         
   0  15   1        201.10        194.28        35.10 o                         
   1  15   1        108.96        125.85        24.12 o                         
  -9   0   2         31.89         44.25        19.33 o                         
  -8   0   2         16.11          7.90         7.91 o                         
  -7   0   2        815.54        820.31        71.89 o                         
  -6   0   2       1072.64       1096.26        67.74 o                         
  -5   0   2        629.32        661.86        43.92 o                         
  -4   0   2        505.02        556.34        38.02 o                         
  -3   0   2       2968.24       2936.21        39.12 o                         
  -2   0   2        212.10        220.28        12.62 o                         
  -1   0   2       9942.23       9899.17       149.99 o                         
   0   0   2      14108.96      13946.63       168.19 o                         
   1   0   2       3586.32       3291.64        93.35 o                         
   2   0   2       5681.41       5728.95       281.82 o                         
   3   0   2        469.21        423.19        31.15 o                         
   4   0   2        982.31        935.01        73.48 o                         
   5   0   2       1912.92       1901.64       123.81 o                         
   6   0   2        322.41        344.00        47.60 o                         
   7   0   2         54.82         59.69        24.72 o                         
   8   0   2         96.04        113.35        32.47 o                         
   9   0   2         19.48         36.18        15.12 o                         
  -9   1   2          0.92         11.17        10.21 o                         
  -8   1   2         90.22         90.78        12.62 o                         
  -7   1   2         13.88         10.52         4.56 o                         
  -6   1   2         14.03         13.61         5.60 o                         
  -5   1   2          8.22          3.67         9.82 o                         
  -4   1   2        821.73        817.65        18.92 o                         
  -3   1   2       1039.41        916.51        14.42 o                         
  -2   1   2        185.60        143.88         7.41 o                         
  -1   1   2       1487.36       1453.47        15.86 o                         
   0   1   2        403.22        267.08         9.93 o                         
   1   1   2       2959.35       3042.32        53.59 o                         
   2   1   2       2297.01       2160.86        48.86 o                         
   3   1   2         53.75         51.95         7.47 o                         
   4   1   2        220.09        193.76        16.59 o                         
   5   1   2         94.10         78.83        12.41 o                         
   6   1   2         13.29         10.60         7.30 o                         
   7   1   2        105.84        133.69        17.35 o                         
   8   1   2          7.85         17.80        14.54 o                         
   9   1   2          0.81         20.00        16.70 o                         
  -9   2   2         26.79         41.91        18.61 o                         
  -8   2   2         88.95         94.52        12.74 o                         
  -7   2   2        497.36        465.94        29.96 o                         
  -6   2   2        647.13        692.16        39.71 o                         
  -5   2   2       1423.85       1382.23        32.53 o                         
  -4   2   2       1701.57       1702.18        65.65 o                         
  -3   2   2        294.04        265.52        12.80 o                         
  -2   2   2       7955.81       7620.93       153.63 o                         
  -1   2   2        690.00        537.82        19.00 o                         
   0   2   2        510.38        538.79         8.67 o                         
   1   2   2       2387.68       2392.05        42.15 o                         
   2   2   2       1210.51       1139.78        36.77 o                         
   3   2   2       1711.88       1664.05        31.31 o                         
   4   2   2        643.31        654.85        35.80 o                         
   5   2   2        547.85        530.75        19.75 o                         
   6   2   2        378.76        387.62        29.43 o                         
   7   2   2        239.17        240.20        28.56 o                         
   8   2   2          5.67          8.64        11.36 o                         
   9   2   2         88.59        113.76        21.10 o                         
  -9   3   2         66.81         48.82        17.96 o                         
  -8   3   2         50.27         49.87        13.43 o                         
  -7   3   2         65.37         65.60        17.10 o                         
  -6   3   2         16.46         18.03         6.98 o                         
  -5   3   2          0.01         -2.01         5.00 o                         
  -4   3   2       3220.59       3095.61        87.10 o                         
  -3   3   2        748.14        621.28        18.94 o                         
  -2   3   2        208.23        179.87        10.93 o                         
  -1   3   2        450.68        395.04        13.39 o                         
   0   3   2        910.55        903.86        11.80 o                         
   1   3   2        188.81        227.63        15.53 o                         
   2   3   2          2.62          3.59         7.54 o                         
   3   3   2        187.00        202.50        12.76 o                         
   4   3   2          2.94         17.31         8.61 o                         
   5   3   2          5.85         13.34         9.00 o                         
   6   3   2        167.25        175.18        13.22 o                         
   7   3   2          6.53          9.26         8.19 o                         
   8   3   2          0.00        -10.28        10.28 o                         
   9   3   2         31.44         31.23        13.79 o                         
  -9   4   2        144.69        148.92        25.11 o                         
  -8   4   2        381.42        354.38        44.10 o                         
  -7   4   2         87.80        105.55        14.77 o                         
  -6   4   2        591.44        554.39        45.29 o                         
  -5   4   2        896.93        859.41        28.43 o                         
  -4   4   2       3551.17       3372.28       125.75 o                         
  -3   4   2       1640.69       1683.51        55.15 o                         
  -2   4   2        236.84        249.47        11.58 o                         
  -1   4   2         70.75        102.37         6.59 o                         
   0   4   2          6.73          7.92         4.94 o                         
   1   4   2       1320.51       1204.75        34.30 o                         
   2   4   2       1028.66       1058.18        30.64 o                         
   3   4   2        891.45        966.02        23.06 o                         
   4   4   2        904.31        887.97        30.78 o                         
   5   4   2        209.64        246.37        18.88 o                         
   6   4   2         40.46         59.14         9.61 o                         
   7   4   2         97.57        101.56        12.36 o                         
   8   4   2        360.40        325.21        44.55 o                         
   9   4   2         22.62         36.76        23.43 o                         
  -9   5   2          2.54          4.09        14.23 o                         
  -8   5   2         49.45         41.77        18.15 o                         
  -7   5   2        119.06        121.09        14.16 o                         
  -6   5   2        412.54        419.82        35.93 o                         
  -5   5   2          9.66         16.56         9.59 o                         
  -4   5   2        303.76        349.08        27.86 o                         
  -3   5   2         16.79         25.22         7.26 o                         
  -2   5   2        243.00        237.87        13.34 o                         
  -1   5   2        630.79        617.44        11.39 o                         
   0   5   2        125.20        132.45        11.16 o                         
   1   5   2        635.00        709.03        20.06 o                         
   2   5   2        270.18        239.34        15.05 o                         
   3   5   2          6.72         12.86         4.55 o                         
   4   5   2          8.42         11.17         8.97 o                         
   5   5   2         57.09         49.85         8.79 o                         
   6   5   2          0.79         23.17         7.98 o                         
   7   5   2        129.17        129.97        19.95 o                         
   8   5   2          0.25         13.09         9.16 o                         
  -9   6   2         56.57         49.60        21.69 o                         
  -8   6   2        257.46        243.55        31.55 o                         
  -7   6   2        152.48        147.69        20.45 o                         
  -6   6   2        622.17        662.29        33.68 o                         
  -5   6   2       1276.07       1253.18        38.13 o                         
  -4   6   2         89.51         95.03        10.84 o                         
  -3   6   2        484.23        517.25        21.59 o                         
  -2   6   2        162.21        129.65        10.24 o                         
  -1   6   2       1174.84       1176.77        18.60 o                         
   0   6   2          7.90         -0.60         6.59 o                         
   1   6   2        704.03        618.56        28.13 o                         
   2   6   2        261.44        230.51        19.78 o                         
   3   6   2        629.99        555.02        19.76 o                         
   4   6   2        978.82       1081.06        35.03 o                         
   5   6   2         20.06         11.64        10.55 o                         
   6   6   2        506.68        492.30        29.94 o                         
   7   6   2         20.01         16.99         8.81 o                         
   8   6   2         72.17         75.38        14.68 o                         
  -8   7   2         47.77         60.75        19.54 o                         
  -7   7   2          1.34          3.17        11.41 o                         
  -6   7   2        132.03        152.05        16.03 o                         
  -5   7   2         16.56         23.37         6.59 o                         
  -4   7   2        238.63        233.36        16.56 o                         
  -3   7   2        404.98        401.17        26.07 o                         
  -2   7   2        408.09        466.00        22.96 o                         
  -1   7   2         42.64         63.24        12.26 o                         
   0   7   2         12.71         10.99         4.60 o                         
   1   7   2         10.56         24.73         5.94 o                         
   2   7   2          7.91          7.83         6.27 o                         
   3   7   2          4.60         -2.79         6.03 o                         
   4   7   2         72.31         76.19        12.43 o                         
   5   7   2        431.64        394.57        31.00 o                         
   6   7   2          7.49          4.52        18.21 o                         
   7   7   2         17.58         16.78        15.69 o                         
   8   7   2          0.02         -0.14        11.90 o                         
  -8   8   2         60.53         46.23        19.05 o                         
  -7   8   2        364.42        372.98        40.58 o                         
  -6   8   2        293.18        311.94        26.57 o                         
  -5   8   2        102.62        105.81        16.23 o                         
  -4   8   2        235.78        245.62        15.81 o                         
  -3   8   2        175.34        185.41        20.02 o                         
  -2   8   2        647.06        628.72        25.21 o                         
  -1   8   2       1461.81       1601.54        98.44 o                         
   0   8   2        943.07        882.85        24.66 o                         
   1   8   2        451.82        462.71        16.01 o                         
   2   8   2        672.79        688.71        21.25 o                         
   3   8   2         78.22         91.78        12.14 o                         
   4   8   2        242.82        242.07        17.12 o                         
   5   8   2        314.99        341.37        22.25 o                         
   6   8   2         83.21         73.21        12.85 o                         
   7   8   2         13.11         33.22        11.53 o                         
   8   8   2          1.94          9.74        19.58 o                         
  -7   9   2          5.06         26.61        11.26 o                         
  -6   9   2          0.12         17.38        10.93 o                         
  -5   9   2          0.02         15.46        15.50 o                         
  -4   9   2          4.68          4.23        12.72 o                         
  -3   9   2         74.47         87.59         9.98 o                         
  -2   9   2        354.58        342.69        21.38 o                         
  -1   9   2        214.08        260.64        18.27 o                         
   0   9   2         68.20         78.24        11.76 o                         
   1   9   2        186.94        191.11        16.91 o                         
   2   9   2        212.60        183.77        11.87 o                         
   3   9   2        290.82        268.65        11.79 o                         
   4   9   2         48.40         60.50        10.84 o                         
   5   9   2         68.64         42.32         9.38 o                         
   6   9   2          0.77          6.74         8.14 o                         
   7   9   2          0.20         -1.94        14.15 o                         
  -7  10   2        116.91        156.27        23.99 o                         
  -6  10   2         52.87         73.04        16.86 o                         
  -5  10   2         41.96         61.73        13.80 o                         
  -4  10   2        142.44        233.82        27.98 o                         
  -3  10   2        722.71        732.34        36.14 o                         
  -2  10   2        398.14        366.48        21.68 o                         
  -1  10   2        295.89        285.40        16.29 o                         
   0  10   2       1712.01       1852.08        51.46 o                         
   1  10   2        343.19        320.00        16.52 o                         
   2  10   2        791.64        858.50        38.57 o                         
   3  10   2        280.11        299.60        20.43 o                         
   4  10   2         88.31         97.32        12.01 o                         
   5  10   2        146.03        152.67        16.22 o                         
   6  10   2         28.95         58.96        14.15 o                         
   7  10   2         22.65         20.31        13.87 o                         
  -6  11   2          1.10          9.68        12.74 o                         
  -5  11   2          2.44         21.42        12.52 o                         
  -4  11   2          9.78         12.89         6.95 o                         
  -3  11   2          0.82         10.41         9.49 o                         
  -2  11   2        189.97        192.25        13.32 o                         
  -1  11   2        264.19        237.32        18.34 o                         
   0  11   2         20.58         23.76         6.57 o                         
   1  11   2         49.31         61.64         9.45 o                         
   2  11   2         12.67         14.06         5.05 o                         
   3  11   2        237.74        218.57        18.57 o                         
   4  11   2         14.80         37.73        19.52 o                         
   5  11   2         14.51         27.57        11.53 o                         
   6  11   2         21.82         23.28        10.77 o                         
  -6  12   2         14.77         26.51        17.71 o                         
  -5  12   2        155.52        168.24        28.69 o                         
  -4  12   2        123.03        102.67        15.96 o                         
  -3  12   2         66.10         62.00        13.67 o                         
  -2  12   2        427.40        377.76        26.97 o                         
  -1  12   2        282.87        255.65        22.43 o                         
   0  12   2        148.21        124.97        14.62 o                         
   1  12   2        540.80        495.71        32.81 o                         
   2  12   2        583.96        623.70        59.58 o                         
   3  12   2        219.39        211.69        28.13 o                         
   4  12   2        144.06        154.32        22.57 o                         
   5  12   2         31.04         25.37        14.71 o                         
  -5  13   2          0.21         26.09        19.94 o                         
  -4  13   2         61.34         57.81        17.08 o                         
  -3  13   2         14.97          6.78         9.61 o                         
  -2  13   2         30.89         30.23         9.54 o                         
  -1  13   2         66.30         60.36        13.50 o                         
   0  13   2          0.00         10.41         7.99 o                         
   1  13   2        152.99        137.68        16.03 o                         
   2  13   2         40.50         26.11         8.61 o                         
   3  13   2          9.02         -0.48        16.08 o                         
   4  13   2         26.63         29.00        17.17 o                         
  -3  14   2         45.00         71.55        26.54 o                         
  -2  14   2         45.16         46.90        12.99 o                         
  -1  14   2         87.83         81.32        14.30 o                         
   0  14   2        262.53        212.97        20.00 o                         
   1  14   2        216.60        164.07        24.13 o                         
   2  14   2         15.46          4.53         7.00 o                         
   3  14   2        219.79        208.82        40.17 o                         
  -1  15   2          6.64          6.61        11.75 o                         
   0  15   2         31.83         23.82        10.78 o                         
   1  15   2         26.88         23.15        23.50 o                         
  -9   1   3         12.45         15.90        28.66 o                         
  -8   1   3        254.12        247.02        23.26 o                         
  -7   1   3        471.66        521.50        35.65 o                         
  -6   1   3       1328.40       1352.93        41.86 o                         
  -5   1   3        298.89        324.49        19.10 o                         
  -4   1   3        121.07        108.44         8.31 o                         
  -3   1   3        775.11        680.00        13.91 o                         
  -2   1   3       1336.64       1274.45        17.94 o                         
  -1   1   3       9293.14       9642.14       119.66 o                         
   0   1   3         37.69         50.78         5.42 o                         
   1   1   3          3.44         -6.60         6.60 o                         
   2   1   3        631.47        562.43        17.52 o                         
   3   1   3       1078.78       1144.79        63.59 o                         
   4   1   3       2103.41       2131.98        54.41 o                         
   5   1   3        500.17        465.77        24.48 o                         
   6   1   3        413.07        384.05        27.06 o                         
   7   1   3         13.23         23.97         6.38 o                         
   8   1   3        113.11        133.93        17.86 o                         
   9   1   3         18.09         -4.81        22.31 o                         
  -9   2   3          1.33         19.99        15.63 o                         
  -8   2   3          3.67         31.34         8.67 o                         
  -7   2   3          0.74          3.38         9.10 o                         
  -6   2   3        371.51        335.48        19.00 o                         
  -5   2   3         73.34         77.50         7.92 o                         
  -4   2   3         59.89         62.92         6.42 o                         
  -3   2   3         10.42          7.02         4.02 o                         
  -2   2   3         28.79         43.64         7.23 o                         
  -1   2   3        136.03        192.01        16.51 o                         
   0   2   3       2077.97       1923.89        62.73 o                         
   1   2   3        831.55        867.48        25.05 o                         
   2   2   3        552.39        578.17        16.03 o                         
   3   2   3          2.29          8.39         7.87 o                         
   4   2   3          2.39         -2.87        10.26 o                         
   5   2   3         25.87         17.39         6.91 o                         
   6   2   3         89.63        102.17        12.75 o                         
   7   2   3         26.96         25.13         7.32 o                         
   8   2   3         16.99         39.29        12.75 o                         
   9   2   3         14.60          6.55        22.43 o                         
  -9   3   3        159.24        153.81        22.82 o                         
  -8   3   3         58.22         69.55        17.01 o                         
  -7   3   3         22.54         15.09         7.21 o                         
  -6   3   3        103.13        115.31        12.19 o                         
  -5   3   3        578.28        660.11        32.62 o                         
  -4   3   3       2829.41       2825.28        74.47 o                         
  -3   3   3       1820.20       1860.72        48.66 o                         
  -2   3   3       1056.93        969.35        35.87 o                         
  -1   3   3        431.96        450.43        13.26 o                         
   0   3   3       5788.59       5545.13       145.30 o                         
   1   3   3       1562.37       1511.51        28.35 o                         
   2   3   3       5244.60       5487.03        83.54 o                         
   3   3   3        410.06        400.69        25.95 o                         
   4   3   3        168.83        180.46        14.94 o                         
   5   3   3        448.52        487.49        27.99 o                         
   6   3   3        189.22        151.94        17.02 o                         
   7   3   3        317.46        259.77        21.75 o                         
   8   3   3         87.50         87.39        17.66 o                         
   9   3   3         65.46         69.52        16.27 o                         
  -9   4   3          1.15          8.67        12.41 o                         
  -8   4   3          0.11         -9.60        11.47 o                         
  -7   4   3          0.04        -14.51        20.73 o                         
  -6   4   3        136.61        152.44        14.52 o                         
  -5   4   3        136.07        137.08        13.74 o                         
  -4   4   3        388.76        441.54        28.00 o                         
  -3   4   3        739.50        686.52        29.20 o                         
  -2   4   3         13.64         20.49         5.08 o                         
  -1   4   3          8.31          4.23         3.65 o                         
   0   4   3         25.24         29.50         5.67 o                         
   1   4   3        238.85        207.34        13.51 o                         
   2   4   3        205.30        205.69        13.09 o                         
   3   4   3         14.39         21.34        10.88 o                         
   4   4   3         19.49         16.36        13.04 o                         
   5   4   3         71.58         75.48        16.62 o                         
   6   4   3          0.84          6.89        10.20 o                         
   7   4   3         15.30          7.31         8.18 o                         
   8   4   3         34.69         60.17        21.38 o                         
   9   4   3          3.45         27.16        22.37 o                         
  -9   5   3         19.04         47.34        15.76 o                         
  -8   5   3         86.14         94.02        19.43 o                         
  -7   5   3         16.30         28.38        16.81 o                         
  -6   5   3          1.36          4.99         8.42 o                         
  -5   5   3       1066.79       1054.34        36.29 o                         
  -4   5   3       1654.20       1710.16        53.74 o                         
  -3   5   3       1080.39       1098.33        40.54 o                         
  -2   5   3       1106.57       1124.85        31.35 o                         
  -1   5   3          7.65         14.30         3.89 o                         
   0   5   3       3041.08       3219.21        86.14 o                         
   1   5   3       5390.34       5470.91       120.51 o                         
   2   5   3        878.52        902.96        31.35 o                         
   3   5   3        905.72        881.22        22.78 o                         
   4   5   3        921.79        968.29        28.19 o                         
   5   5   3         41.91         49.85        10.23 o                         
   6   5   3        274.29        284.87        22.30 o                         
   7   5   3        388.41        425.59        23.70 o                         
   8   5   3         32.22         29.13        13.90 o                         
  -9   6   3          4.71         15.57        12.24 o                         
  -8   6   3         79.13         47.00        14.12 o                         
  -7   6   3         97.73         75.66        16.63 o                         
  -6   6   3        179.31        176.84        21.84 o                         
  -5   6   3         35.23         30.70         7.85 o                         
  -4   6   3         63.81         60.79         8.99 o                         
  -3   6   3         46.11         41.04        27.96 o                         
  -2   6   3         82.05         83.49         7.80 o                         
  -1   6   3        598.92        658.12        26.97 o                         
   0   6   3         50.87         49.24         6.29 o                         
   1   6   3        163.74        151.72         9.80 o                         
   2   6   3        289.62        253.47        15.98 o                         
   3   6   3         63.34         76.69        17.40 o                         
   4   6   3         26.81         41.04        11.04 o                         
   5   6   3        150.88        185.21        16.76 o                         
   6   6   3        111.54        122.73        12.50 o                         
   7   6   3          1.94        -10.04        10.04 o                         
   8   6   3          3.43         13.05         8.61 o                         
  -8   7   3          5.96         21.41        20.15 o                         
  -7   7   3        155.31        153.00        20.23 o                         
  -6   7   3        823.82        815.53        84.61 o                         
  -5   7   3        164.84        165.41        13.39 o                         
  -4   7   3         74.56         83.80        13.98 o                         
  -3   7   3        112.12        123.58        13.06 o                         
  -2   7   3       1533.09       1596.58        39.41 o                         
  -1   7   3       2177.00       2344.58        47.42 o                         
   0   7   3        530.85        555.54        18.40 o                         
   1   7   3         66.78         71.96         8.48 o                         
   2   7   3        977.67        998.45        37.33 o                         
   3   7   3       1235.36       1264.52        30.84 o                         
   4   7   3        305.46        330.81        21.56 o                         
   5   7   3       1205.65       1240.16        41.16 o                         
   6   7   3        172.81        155.08        14.18 o                         
   7   7   3         46.80         44.98        12.05 o                         
   8   7   3         48.69         39.61        15.46 o                         
  -8   8   3          1.09         23.38        16.28 o                         
  -7   8   3          6.99          4.36        12.81 o                         
  -6   8   3        139.01        133.96        22.34 o                         
  -5   8   3        422.51        414.09        32.47 o                         
  -4   8   3        205.13        201.05        14.42 o                         
  -3   8   3         23.75         21.17         4.30 o                         
  -2   8   3         14.84          7.21         3.65 o                         
  -1   8   3        578.21        605.80        34.12 o                         
   0   8   3        491.88        572.29        31.80 o                         
   1   8   3         17.18         28.16        12.74 o                         
   2   8   3        295.95        333.88        19.18 o                         
   3   8   3        579.23        544.74        22.08 o                         
   4   8   3        347.96        368.32        21.50 o                         
   5   8   3          0.99         46.55        21.18 o                         
   6   8   3          2.70         10.74        10.71 o                         
   7   8   3          3.37         17.42         9.22 o                         
  -7   9   3        271.03        301.29        31.70 o                         
  -6   9   3        232.46        231.29        34.35 o                         
  -5   9   3         66.58         79.34        16.40 o                         
  -4   9   3        477.77        476.17        28.74 o                         
  -3   9   3         62.49         74.79        11.69 o                         
  -2   9   3        262.07        253.51        17.67 o                         
  -1   9   3        316.33        306.27        20.30 o                         
   0   9   3        375.45        366.39        19.23 o                         
   1   9   3        180.63        199.48        17.40 o                         
   2   9   3         37.09         27.21         8.99 o                         
   3   9   3        806.96        762.55        32.21 o                         
   4   9   3        848.95        798.25        39.73 o                         
   5   9   3        452.72        461.26        20.59 o                         
   6   9   3         73.17         78.11        16.74 o                         
   7   9   3         44.30         27.19        14.41 o                         
  -7  10   3         37.36         55.06        15.10 o                         
  -6  10   3          5.97         19.92        14.68 o                         
  -5  10   3          4.23          2.47        13.90 o                         
  -4  10   3         44.50         47.52         8.76 o                         
  -3  10   3        490.87        523.22        26.45 o                         
  -2  10   3         55.40         62.30         7.81 o                         
  -1  10   3         63.30         42.03         8.89 o                         
   0  10   3         52.25         61.45         7.65 o                         
   1  10   3        764.00        771.09        29.00 o                         
   2  10   3        149.35        142.76        11.35 o                         
   3  10   3          1.68          4.51        10.42 o                         
   4  10   3          0.15         15.54         7.06 o                         
   5  10   3          3.29         -9.36         9.36 o                         
   6  10   3         12.14         14.01        10.83 o                         
  -6  11   3        175.95        195.74        37.22 o                         
  -5  11   3        148.74        189.49        27.36 o                         
  -4  11   3        261.74        244.80        24.65 o                         
  -3  11   3        333.06        329.63        23.35 o                         
  -2  11   3         61.07         64.58         9.18 o                         
  -1  11   3         88.19         99.34        12.27 o                         
   0  11   3          9.56          8.83         8.23 o                         
   1  11   3        458.19        461.22        26.21 o                         
   2  11   3        589.82        547.07        23.32 o                         
   3  11   3        250.14        232.15        25.86 o                         
   4  11   3         64.77         42.14        11.98 o                         
   5  11   3         56.49         57.31        16.34 o                         
   6  11   3        161.06        174.82        37.50 o                         
  -6  12   3          5.16          9.58        21.94 o                         
  -5  12   3          0.19          8.72        15.65 o                         
  -4  12   3          6.48         22.98        10.33 o                         
  -3  12   3         32.74         42.24        14.01 o                         
  -2  12   3          5.72         10.13         8.02 o                         
  -1  12   3        232.34        216.81        20.17 o                         
   0  12   3         12.27         14.50         7.61 o                         
   1  12   3        117.76        105.40        11.08 o                         
   2  12   3         68.92         40.44         7.38 o                         
   3  12   3         53.68         59.22        13.46 o                         
   4  12   3         11.13         14.92        10.33 o                         
   5  12   3         18.35         17.93        18.23 o                         
  -5  13   3        209.96        242.72        42.32 o                         
  -4  13   3        112.62         86.01        17.75 o                         
  -3  13   3        241.32        200.28        27.28 o                         
  -2  13   3         59.28         66.33        18.82 o                         
  -1  13   3         68.78         70.95        17.82 o                         
   0  13   3        277.86        277.39        29.85 o                         
   1  13   3        216.50        178.73        23.02 o                         
   2  13   3        150.91        137.29        18.89 o                         
   3  13   3         64.82         71.39        12.98 o                         
   4  13   3         49.30         79.81        23.32 o                         
  -3  14   3          1.00         35.06        11.94 o                         
  -2  14   3          2.93        -10.69        10.69 o                         
  -1  14   3         16.33         22.13        11.77 o                         
   0  14   3         74.07         68.43        11.00 o                         
   1  14   3         21.99         13.34         9.53 o                         
   2  14   3          2.03         24.13        11.33 o                         
   3  14   3          5.23         20.76        18.17 o                         
   0  15   3        216.53        188.72        64.59 o                         
  -9   0   4         28.66         17.85        12.53 o                         
  -8   0   4         53.94         62.58        16.23 o                         
  -7   0   4        940.32        922.63        62.10 o                         
  -6   0   4        724.51        671.55        39.71 o                         
  -5   0   4        164.12        199.23        26.13 o                         
  -4   0   4       1082.92       1030.80        29.96 o                         
  -3   0   4       1313.08       1249.53        26.50 o                         
  -2   0   4       3051.60       3192.59        94.30 o                         
  -1   0   4      14339.12      14935.61       151.13 o                         
   0   0   4          3.42          4.22         5.67 o                         
   1   0   4       1316.13       1264.81        32.17 o                         
   2   0   4          3.02        -13.86        18.74 o                         
   3   0   4       1564.45       1518.31        30.18 o                         
   4   0   4       1423.57       1374.71        86.08 o                         
   5   0   4       2171.71       2136.04        96.38 o                         
   6   0   4         56.66         81.32        23.31 o                         
   7   0   4         17.60         41.75        16.51 o                         
   8   0   4         65.84         91.00        23.31 o                         
   9   0   4         65.90         50.94        32.73 o                         
  -9   1   4          0.02          8.44        13.23 o                         
  -8   1   4          0.56         -1.73         5.96 o                         
  -7   1   4          1.37         -0.70        12.31 o                         
  -6   1   4         48.55         40.83         6.69 o                         
  -5   1   4         14.75         10.46         7.87 o                         
  -4   1   4        171.03        164.43         9.99 o                         
  -3   1   4          8.92         26.97         7.49 o                         
  -2   1   4       1076.79        969.24        13.50 o                         
  -1   1   4        656.54        679.55        11.22 o                         
   0   1   4          7.51          9.56         4.14 o                         
   1   1   4         42.81         47.13         5.42 o                         
   2   1   4        174.89        167.27        14.14 o                         
   3   1   4        177.86        168.50        11.46 o                         
   4   1   4        201.45        211.05        17.64 o                         
   5   1   4         67.03         63.01        11.58 o                         
   6   1   4          4.79         16.45         8.83 o                         
   7   1   4         20.91         12.19         8.95 o                         
   8   1   4          3.44          2.41        12.04 o                         
   9   1   4          1.97         -6.60        12.57 o                         
  -9   2   4        101.54        101.54        18.17 o                         
  -8   2   4         89.97         60.01        10.40 o                         
  -7   2   4        424.24        464.01        35.57 o                         
  -6   2   4        496.24        480.16        23.54 o                         
  -5   2   4       2051.97       2203.48        85.98 o                         
  -4   2   4        601.92        574.85        17.68 o                         
  -3   2   4       1995.84       1913.54        28.72 o                         
  -2   2   4       1919.66       1936.20        24.67 o                         
  -1   2   4       1531.14       1368.89        27.21 o                         
   0   2   4        800.36        744.59        10.15 o                         
   1   2   4        721.51        669.07        10.72 o                         
   2   2   4       1644.01       1705.78        42.23 o                         
   3   2   4       2190.22       2377.55        48.58 o                         
   4   2   4        420.87        376.76        23.05 o                         
   5   2   4        351.17        349.72        24.52 o                         
   6   2   4        183.34        182.44        15.98 o                         
   7   2   4        128.73        154.29        19.95 o                         
   8   2   4         10.29          4.00        11.58 o                         
   9   2   4         70.44         54.48        25.85 o                         
  -9   3   4          3.93         21.62        11.93 o                         
  -8   3   4          9.70          9.10         9.19 o                         
  -7   3   4          8.48         13.84         9.29 o                         
  -6   3   4         11.05          3.99         4.76 o                         
  -5   3   4         69.86         67.47         7.21 o                         
  -4   3   4        255.99        237.33        15.86 o                         
  -3   3   4         22.70         20.58         7.54 o                         
  -2   3   4        738.66        759.57        25.04 o                         
  -1   3   4         40.87         63.32         5.29 o                         
   0   3   4        148.21        142.68        13.76 o                         
   1   3   4        709.28        659.77        26.39 o                         
   2   3   4         91.63        107.35         8.25 o                         
   3   3   4        203.65        269.04        19.31 o                         
   4   3   4         61.85         57.63         9.94 o                         
   5   3   4        139.19        175.39        19.87 o                         
   6   3   4          3.12          6.38         6.81 o                         
   7   3   4        101.60         73.05        13.59 o                         
   8   3   4          4.05         15.98        11.48 o                         
  -9   4   4        226.82        223.31        26.82 o                         
  -8   4   4        321.02        319.77        38.25 o                         
  -7   4   4        222.89        197.54        18.95 o                         
  -6   4   4        330.60        318.52        29.19 o                         
  -5   4   4       1824.56       1792.78        52.64 o                         
  -4   4   4       2899.93       3186.34        75.18 o                         
  -3   4   4       2739.45       2851.75        83.52 o                         
  -2   4   4         56.10         97.63        10.01 o                         
  -1   4   4          7.30         15.49         2.38 o                         
   0   4   4        652.07        532.48        23.74 o                         
   1   4   4       4427.03       4329.12       100.47 o                         
   2   4   4       1027.37       1089.40        23.82 o                         
   3   4   4        874.39        826.40        20.79 o                         
   4   4   4        250.92        257.63        19.69 o                         
   5   4   4         71.91         80.20        12.35 o                         
   6   4   4        321.59        381.52        39.35 o                         
   7   4   4        277.79        298.36        28.83 o                         
   8   4   4         65.46         72.68        17.93 o                         
  -9   5   4          3.64         19.65        14.49 o                         
  -8   5   4         12.24         26.53        11.97 o                         
  -7   5   4          3.93          4.05        12.29 o                         
  -6   5   4          0.12         11.87        11.38 o                         
  -5   5   4        280.07        294.76        20.54 o                         
  -4   5   4         40.48         54.81        10.45 o                         
  -3   5   4         98.05        103.68        10.20 o                         
  -2   5   4        197.60        217.12        17.44 o                         
  -1   5   4        336.38        349.65        18.68 o                         
   0   5   4         29.73         26.45         4.81 o                         
   1   5   4        630.19        662.87        18.78 o                         
   2   5   4        235.43        246.86        18.07 o                         
   3   5   4         38.84         33.59         8.85 o                         
   4   5   4         78.37         65.94        15.49 o                         
   5   5   4          5.40         -4.38        11.88 o                         
   6   5   4          4.74         12.54        10.20 o                         
   7   5   4         67.43         45.70        17.19 o                         
   8   5   4         24.57         20.13        14.15 o                         
  -9   6   4         87.67         94.23        19.42 o                         
  -8   6   4        160.00        178.59        37.14 o                         
  -7   6   4        297.72        322.05        21.75 o                         
  -6   6   4       1048.54       1077.96        52.99 o                         
  -5   6   4        735.28        785.68        34.29 o                         
  -4   6   4        500.43        487.02        23.03 o                         
  -3   6   4       1967.61       1962.89        56.08 o                         
  -2   6   4        472.49        467.41        21.72 o                         
  -1   6   4       1041.92       1032.73        38.33 o                         
   0   6   4        143.02        108.74         8.68 o                         
   1   6   4       1076.10       1080.07        23.97 o                         
   2   6   4        174.75        148.66        17.39 o                         
   3   6   4        677.73        700.12        22.57 o                         
   4   6   4         51.46         60.26        13.36 o                         
   5   6   4        466.68        462.45        21.45 o                         
   6   6   4        371.95        378.14        26.64 o                         
   7   6   4          7.90        -11.60        11.60 o                         
   8   6   4         21.14         20.37        17.09 o                         
  -8   7   4          0.32         18.30        14.27 o                         
  -7   7   4         43.96         30.49        11.27 o                         
  -6   7   4         14.67         20.54         8.13 o                         
  -5   7   4         96.63         96.45        11.83 o                         
  -4   7   4        400.98        405.41        22.68 o                         
  -3   7   4        470.41        517.35        25.25 o                         
  -2   7   4         70.46         75.27        14.34 o                         
  -1   7   4          0.23         19.47         5.67 o                         
   0   7   4        984.09       1050.60        29.27 o                         
   1   7   4          5.03         -0.16         5.49 o                         
   2   7   4          7.66         -0.56         6.97 o                         
   3   7   4         94.55         79.59        11.37 o                         
   4   7   4          0.54         28.31         7.93 o                         
   5   7   4          4.26          2.27        13.60 o                         
   6   7   4         15.80         41.03        23.74 o                         
   7   7   4         37.25         25.24         9.70 o                         
   8   7   4          2.78         28.80        17.25 o                         
  -8   8   4         49.26         48.10        13.74 o                         
  -7   8   4        346.55        371.25        45.36 o                         
  -6   8   4        126.49        123.24        16.31 o                         
  -5   8   4        858.12        981.90        46.32 o                         
  -4   8   4        230.34        279.58        37.88 o                         
  -3   8   4        456.43        410.69        20.55 o                         
  -2   8   4       1893.22       1963.61        53.22 o                         
  -1   8   4       1881.40       1914.30        61.31 o                         
   0   8   4        515.75        529.37        21.79 o                         
   1   8   4         18.12         19.78         4.08 o                         
   2   8   4        103.82        105.92        14.49 o                         
   3   8   4         48.51         49.58         7.95 o                         
   4   8   4       1079.61       1092.74        32.35 o                         
   5   8   4        158.33        137.99        14.08 o                         
   6   8   4          9.55         18.93         9.20 o                         
   7   8   4         28.11         43.27        12.68 o                         
  -7   9   4          4.10         17.30        11.00 o                         
  -6   9   4         24.56         19.34        13.24 o                         
  -5   9   4         24.67         17.78        12.95 o                         
  -4   9   4          5.52         25.52         6.31 o                         
  -3   9   4        468.18        426.78        19.57 o                         
  -2   9   4        172.05        184.02        20.55 o                         
  -1   9   4          1.05          9.25         9.27 o                         
   0   9   4          0.54          7.83         5.19 o                         
   1   9   4          6.60          4.11         8.18 o                         
   2   9   4        261.43        258.05        22.23 o                         
   3   9   4         79.05         38.06        11.14 o                         
   4   9   4         34.69         50.50        10.06 o                         
   5   9   4          5.05          4.70        10.45 o                         
   6   9   4          8.72         15.08        10.03 o                         
   7   9   4          3.12          8.17        27.99 o                         
  -7  10   4         65.05         65.39        15.25 o                         
  -6  10   4         28.93         29.15        14.17 o                         
  -5  10   4        108.66        119.95        19.54 o                         
  -4  10   4        542.50        587.23        46.72 o                         
  -3  10   4        971.77        933.12        48.29 o                         
  -2  10   4        265.26        267.68        18.37 o                         
  -1  10   4        733.25        798.98        46.98 o                         
   0  10   4        651.97        623.69        41.01 o                         
   1  10   4          5.41          8.07        10.35 o                         
   2  10   4        517.45        521.28        31.43 o                         
   3  10   4        128.35        173.85        17.04 o                         
   4  10   4        101.04         83.29        11.00 o                         
   5  10   4        110.86        119.68        21.58 o                         
   6  10   4          6.62         -0.34        16.18 o                         
  -6  11   4          6.50         24.03        15.66 o                         
  -5  11   4          5.66         -3.00        16.73 o                         
  -4  11   4          7.42         23.21        22.24 o                         
  -3  11   4          6.70         18.45        10.48 o                         
  -2  11   4         26.81         38.52         9.33 o                         
  -1  11   4        693.61        755.72        33.28 o                         
   0  11   4          0.05         10.71         7.75 o                         
   1  11   4          1.14         33.79        12.69 o                         
   2  11   4          2.26          7.09         4.73 o                         
   3  11   4         40.41         34.32        15.23 o                         
   4  11   4          0.25         12.76        13.39 o                         
   5  11   4          0.06          1.33        10.50 o                         
   6  11   4          0.97         14.19        17.65 o                         
  -5  12   4        114.59        134.51        29.69 o                         
  -4  12   4        157.49        161.59        22.82 o                         
  -3  12   4        137.49        148.80        23.73 o                         
  -2  12   4        542.77        554.85        35.48 o                         
  -1  12   4         18.58         10.52         9.22 o                         
   0  12   4         39.38         50.80        10.71 o                         
   1  12   4        669.55        670.70        35.37 o                         
   2  12   4        162.54        167.83        20.42 o                         
   3  12   4        125.29        127.04        19.71 o                         
   4  12   4          6.37         10.45        14.65 o                         
   5  12   4         30.13         54.32        22.59 o                         
  -4  13   4         28.76         38.20        14.23 o                         
  -3  13   4         61.26         82.33        14.15 o                         
  -2  13   4         16.23         16.14        10.76 o                         
  -1  13   4          0.03          2.24        10.45 o                         
   0  13   4         25.98         28.65        11.66 o                         
   1  13   4         10.06          2.98         7.56 o                         
   2  13   4         49.97         52.39        12.37 o                         
   3  13   4         31.83         50.12        14.39 o                         
   4  13   4         19.58         25.29        24.32 o                         
  -3  14   4         42.02         21.53        19.35 o                         
  -2  14   4         15.48         12.46        10.29 o                         
  -1  14   4         88.06         64.66        19.27 o                         
   0  14   4        269.39        254.68        33.53 o                         
   1  14   4         73.89         53.77        11.41 o                         
   2  14   4         16.73         17.80        10.69 o                         
  -9   1   5          0.74         30.82        10.66 o                         
  -8   1   5        148.01        104.03        17.56 o                         
  -7   1   5        216.98        195.41        18.89 o                         
  -6   1   5        529.21        510.13        22.56 o                         
  -5   1   5        369.00        368.40        15.97 o                         
  -4   1   5       2676.58       2711.76        44.03 o                         
  -3   1   5       1916.46       2055.31        28.15 o                         
  -2   1   5       9360.94       9825.21       115.95 o                         
  -1   1   5       2313.34       2443.40        32.99 o                         
   0   1   5       1423.01       1444.75        34.36 o                         
   1   1   5        551.40        470.40        10.92 o                         
   2   1   5       1784.75       1730.52        37.10 o                         
   3   1   5       2059.34       2110.71        36.29 o                         
   4   1   5       3679.84       3840.70       101.62 o                         
   5   1   5       1425.13       1522.67        75.85 o                         
   6   1   5        312.46        285.84        39.38 o                         
   7   1   5         64.39         61.87        13.02 o                         
   8   1   5         66.57         89.53        13.76 o                         
  -9   2   5          0.11        -13.57        13.57 o                         
  -8   2   5          2.04          6.04         5.36 o                         
  -7   2   5          1.89          7.57         5.26 o                         
  -6   2   5         11.94          9.72         7.11 o                         
  -5   2   5         43.71         49.56         5.84 o                         
  -4   2   5         26.12         25.23         5.44 o                         
  -3   2   5        350.11        393.69        10.88 o                         
  -2   2   5          4.76         -2.11         3.29 o                         
  -1   2   5       2399.35       2412.12        46.61 o                         
   0   2   5         64.58         51.44         6.05 o                         
   1   2   5        610.73        572.84        17.30 o                         
   2   2   5        441.69        439.88        23.89 o                         
   3   2   5        213.15        206.79        16.47 o                         
   4   2   5          2.79         22.41         7.53 o                         
   5   2   5        152.38        157.85        14.16 o                         
   6   2   5         10.57         16.31        14.01 o                         
   7   2   5          1.57         24.27        15.81 o                         
   8   2   5         90.14         95.71        14.98 o                         
  -9   3   5         15.92         19.68        16.49 o                         
  -8   3   5          4.87         26.04        10.58 o                         
  -7   3   5          1.58         14.26         5.12 o                         
  -6   3   5        335.86        342.46        23.21 o                         
  -5   3   5       1289.39       1401.68       121.47 o                         
  -4   3   5       1841.38       2040.34        52.92 o                         
  -3   3   5       2915.86       3038.39        46.51 o                         
  -2   3   5       1063.56       1007.89        46.44 o                         
  -1   3   5       2520.26       2555.47        71.98 o                         
   0   3   5       3780.66       3561.35        83.86 o                         
   1   3   5        207.97        241.05        11.43 o                         
   2   3   5       4622.60       4805.43       110.47 o                         
   3   3   5        263.01        255.33        24.42 o                         
   4   3   5       1015.14       1028.29        60.31 o                         
   5   3   5        216.60        229.17        18.15 o                         
   6   3   5        907.78        990.48        54.36 o                         
   7   3   5        288.20        278.32        23.43 o                         
   8   3   5         63.55         73.33        17.35 o                         
  -9   4   5         15.11         25.14        13.20 o                         
  -8   4   5         64.85         73.46        16.89 o                         
  -7   4   5          9.45         15.76         6.50 o                         
  -6   4   5          4.16          9.14         7.42 o                         
  -5   4   5         15.41         20.60         5.78 o                         
  -4   4   5          8.62         16.96         8.12 o                         
  -3   4   5         50.47         48.88         5.72 o                         
  -2   4   5        830.00        963.05        31.68 o                         
  -1   4   5        300.02        345.44        16.19 o                         
   0   4   5        206.02        237.83        19.73 o                         
   1   4   5         44.30         67.98         6.98 o                         
   2   4   5         48.80         50.16         5.01 o                         
   3   4   5        483.44        505.99        28.08 o                         
   4   4   5          1.34         13.44        10.83 o                         
   5   4   5         99.57        123.89        13.50 o                         
   6   4   5         36.92         36.06        16.54 o                         
   7   4   5         68.13         83.17        15.92 o                         
   8   4   5          0.41         20.05        10.31 o                         
  -9   5   5          5.97         21.89        15.13 o                         
  -8   5   5         15.28         43.33        16.34 o                         
  -7   5   5          4.83         15.25         8.96 o                         
  -6   5   5         59.55         64.71        13.30 o                         
  -5   5   5        424.88        426.10        32.30 o                         
  -4   5   5       1570.98       1584.64        38.13 o                         
  -3   5   5       1237.02       1341.03        35.54 o                         
  -2   5   5       1519.75       1661.00        33.47 o                         
  -1   5   5        109.42        113.58        11.41 o                         
   0   5   5       4338.45       4275.06       140.55 o                         
   1   5   5       2678.42       2816.92        51.78 o                         
   2   5   5        378.05        465.18        27.91 o                         
   3   5   5        562.90        637.62        42.10 o                         
   4   5   5        232.01        245.98        24.46 o                         
   5   5   5        306.06        294.93        31.46 o                         
   6   5   5        631.56        647.42        46.18 o                         
   7   5   5        162.11        158.25        25.91 o                         
   8   5   5         43.81         42.15        24.86 o                         
  -8   6   5          0.20         11.54        13.72 o                         
  -7   6   5        424.91        403.73        25.78 o                         
  -6   6   5         74.49         67.95        12.46 o                         
  -5   6   5         34.00         31.97         6.97 o                         
  -4   6   5         16.88         17.06         5.68 o                         
  -3   6   5         75.14        115.58        14.30 o                         
  -2   6   5          0.20          6.48         9.00 o                         
  -1   6   5        230.64        272.45        20.25 o                         
   0   6   5        226.46        224.61        23.33 o                         
   1   6   5        110.24        112.69         9.91 o                         
   2   6   5          3.84         26.72         9.76 o                         
   3   6   5          0.06         15.43         8.67 o                         
   4   6   5         27.13         15.34         8.32 o                         
   5   6   5         90.76         68.79        13.70 o                         
   6   6   5         58.68         52.20         9.04 o                         
   7   6   5          4.87         22.46         9.72 o                         
   8   6   5         11.63         20.19        13.50 o                         
  -8   7   5          4.32         17.02        13.77 o                         
  -7   7   5         38.53         22.63        10.49 o                         
  -6   7   5        286.37        294.03        21.95 o                         
  -5   7   5          1.46          8.39         6.40 o                         
  -4   7   5        208.41        208.63        16.84 o                         
  -3   7   5        491.76        519.99        31.06 o                         
  -2   7   5       2091.31       2106.88        54.05 o                         
  -1   7   5       1433.64       1496.18        62.15 o                         
   0   7   5        537.73        565.33        29.04 o                         
   1   7   5        374.25        409.35        23.08 o                         
   2   7   5        976.93        998.39        37.60 o                         
   3   7   5        490.18        558.76        48.62 o                         
   4   7   5        461.65        418.59        22.99 o                         
   5   7   5        636.50        638.76        31.74 o                         
   6   7   5        115.76         98.66        17.04 o                         
   7   7   5         44.19         49.69        11.77 o                         
  -8   8   5          0.01         18.34        11.61 o                         
  -7   8   5         19.49         11.01         9.14 o                         
  -6   8   5        167.74        187.67        15.28 o                         
  -5   8   5        250.44        209.79        13.64 o                         
  -4   8   5          1.15         20.02         7.40 o                         
  -3   8   5         96.55         89.02        16.30 o                         
  -2   8   5         53.16         46.08         7.43 o                         
  -1   8   5          4.01         21.70         6.22 o                         
   0   8   5         30.18         34.61        11.59 o                         
   1   8   5        191.86        210.38        19.84 o                         
   2   8   5         25.17         13.57         6.01 o                         
   3   8   5         31.06         45.71        13.97 o                         
   4   8   5          0.44         13.64        11.03 o                         
   5   8   5         69.16         57.13        14.99 o                         
   6   8   5          9.28         27.85        10.18 o                         
   7   8   5          1.91         12.14        11.50 o                         
  -7   9   5         79.67         86.91        16.22 o                         
  -6   9   5         23.25         27.05        12.12 o                         
  -5   9   5         65.07         49.20         9.27 o                         
  -4   9   5        339.57        366.10        24.43 o                         
  -3   9   5        117.83        123.34        16.66 o                         
  -2   9   5        630.52        592.92        38.88 o                         
  -1   9   5       1058.76       1061.97        40.64 o                         
   0   9   5        360.19        398.70        24.64 o                         
   1   9   5        433.46        435.79        28.93 o                         
   2   9   5        226.27        192.29        16.78 o                         
   3   9   5        756.51        693.53        77.55 o                         
   4   9   5        787.38        744.74        64.98 o                         
   5   9   5         95.99         90.73        16.47 o                         
   6   9   5         44.77         41.14        15.81 o                         
  -7  10   5          0.03         17.41        27.53 o                         
  -6  10   5          7.66         10.37        14.13 o                         
  -5  10   5         35.72         28.70         8.95 o                         
  -4  10   5         41.74         30.77        15.98 o                         
  -3  10   5         33.11         56.40        17.72 o                         
  -2  10   5        186.86        177.44        18.92 o                         
  -1  10   5         31.70         28.52         6.77 o                         
   0  10   5         50.12         48.34        11.45 o                         
   1  10   5        240.62        241.63        19.22 o                         
   2  10   5          0.00          3.57        19.25 o                         
   3  10   5          3.18         -1.19        12.39 o                         
   4  10   5         64.66         25.22        17.92 o                         
   5  10   5          1.45         -8.45        12.62 o                         
   6  10   5          2.71         14.41        12.05 o                         
  -6  11   5        109.94        145.28        30.63 o                         
  -5  11   5        132.39        139.94        22.96 o                         
  -4  11   5        196.12        234.40        26.66 o                         
  -3  11   5        186.91        217.94        28.14 o                         
  -2  11   5        306.51        307.68        35.48 o                         
  -1  11   5        269.77        300.37        23.50 o                         
   0  11   5        341.59        295.51        23.65 o                         
   1  11   5        786.21        770.03        36.85 o                         
   2  11   5        454.10        454.29        35.44 o                         
   3  11   5        226.75        197.21        22.85 o                         
   4  11   5         39.87         32.77        18.12 o                         
   5  11   5         41.09         37.63        15.63 o                         
  -5  12   5          2.17         10.23        33.23 o                         
  -4  12   5          0.01          8.28        12.86 o                         
  -3  12   5          8.13          9.37        14.73 o                         
  -2  12   5          0.82         27.60         9.80 o                         
  -1  12   5         14.28         32.02        15.18 o                         
   0  12   5        115.73        118.96        12.10 o                         
   1  12   5          1.30          0.94         9.24 o                         
   2  12   5         17.77         36.84        10.14 o                         
   3  12   5         21.28         22.03        13.26 o                         
   4  12   5         20.69         45.50        14.65 o                         
  -4  13   5         77.86         62.06        15.83 o                         
  -3  13   5        250.53        311.89        36.43 o                         
  -2  13   5         80.63         74.18        14.75 o                         
  -1  13   5        261.57        245.05        33.06 o                         
   0  13   5        599.20        578.18        90.63 o                         
   1  13   5        225.95        193.23        25.73 o                         
   2  13   5        253.62        205.42        24.31 o                         
   3  13   5         14.63         12.49        15.68 o                         
  -3  14   5          2.44         10.42        10.35 o                         
  -2  14   5          0.12         12.03        11.78 o                         
  -1  14   5          9.29         19.78        11.65 o                         
   0  14   5          6.74         17.39        13.42 o                         
   1  14   5         71.19         92.20        28.70 o                         
   2  14   5          3.51         15.29         8.47 o                         
  -9   0   6         33.32         27.40        11.69 o                         
  -8   0   6         52.01         45.77         9.20 o                         
  -7   0   6         90.91         96.04        18.45 o                         
  -6   0   6        132.09        130.53        20.57 o                         
  -5   0   6         45.01         46.52         7.02 o                         
  -4   0   6        340.64        336.73        16.52 o                         
  -3   0   6       1980.20       2114.93        35.42 o                         
  -2   0   6       2886.95       3106.60        45.74 o                         
  -1   0   6       3069.90       3200.33        41.76 o                         
   0   0   6         96.56         65.20        13.44 o                         
   1   0   6        326.15        493.30        19.08 o                         
   2   0   6        265.65        341.65        25.83 o                         
   3   0   6        183.54        189.34        18.96 o                         
   4   0   6        993.31        984.31        43.56 o                         
   5   0   6        578.63        556.34       143.46 o                         
   6   0   6          1.92         13.71         9.33 o                         
   7   0   6        480.37        491.58        79.95 o                         
   8   0   6        427.42        413.15        83.31 o                         
  -9   1   6          2.78          1.16        13.61 o                         
  -8   1   6         23.15         19.81         8.44 o                         
  -7   1   6          2.17          8.92         7.65 o                         
  -6   1   6         19.90         18.73         8.49 o                         
  -5   1   6        160.43        169.65        13.96 o                         
  -4   1   6        126.37        122.27         9.71 o                         
  -3   1   6        584.69        529.07        19.60 o                         
  -2   1   6          1.07          3.64         3.61 o                         
  -1   1   6       2917.49       2890.39        50.61 o                         
   0   1   6         10.29         -5.13        15.97 o                         
   1   1   6         16.68         16.97         5.27 o                         
   2   1   6        185.88        185.19        12.06 o                         
   3   1   6        235.74        263.83        21.44 o                         
   4   1   6          0.35          3.14         9.98 o                         
   5   1   6         35.40         33.41        10.57 o                         
   6   1   6        128.62        148.43        18.13 o                         
   7   1   6          3.95         13.94        14.77 o                         
   8   1   6          2.36          2.52        18.24 o                         
  -9   2   6         54.07         66.06        14.08 o                         
  -8   2   6         17.84         38.57         9.77 o                         
  -7   2   6          4.26         10.90        11.17 o                         
  -6   2   6          9.31         11.23         8.43 o                         
  -5   2   6        261.30        293.40        18.59 o                         
  -4   2   6          7.45          8.06         5.91 o                         
  -3   2   6        933.83        944.72        22.25 o                         
  -2   2   6       1374.17       1317.32        27.55 o                         
  -1   2   6       3063.86       3046.52        49.38 o                         
   0   2   6         54.13         60.57         5.67 o                         
   1   2   6       1064.57        960.23        24.56 o                         
   2   2   6         49.51         39.68         7.42 o                         
   3   2   6        222.12        242.53        18.63 o                         
   4   2   6        162.35        174.54        15.95 o                         
   5   2   6        257.36        308.01        27.37 o                         
   6   2   6        713.14        760.27        80.27 o                         
   7   2   6        496.96        525.61        63.35 o                         
   8   2   6        196.08        206.09        24.44 o                         
  -9   3   6          0.27         32.45        13.08 o                         
  -8   3   6         27.87         16.28         8.16 o                         
  -7   3   6         10.43         23.89         8.58 o                         
  -6   3   6          3.50         26.80        14.66 o                         
  -5   3   6        453.47        426.01        21.78 o                         
  -4   3   6        140.28        164.91        14.91 o                         
  -3   3   6         20.12         14.68         9.69 o                         
  -2   3   6        150.06        166.01        10.10 o                         
  -1   3   6        261.43        275.99         9.73 o                         
   0   3   6        342.33        319.18         6.69 o                         
   1   3   6         95.19        110.59         8.81 o                         
   2   3   6         15.68         16.46         5.70 o                         
   3   3   6         67.65         43.52         8.08 o                         
   4   3   6         25.90         30.02        10.26 o                         
   5   3   6         12.93         16.10         8.17 o                         
   6   3   6         99.23        114.59        18.83 o                         
   7   3   6        130.36        138.86        18.94 o                         
   8   3   6          1.27         -7.41        14.93 o                         
  -9   4   6        186.77        155.27        45.78 o                         
  -8   4   6         42.99         59.87        13.96 o                         
  -7   4   6         13.88         22.98         7.17 o                         
  -6   4   6        145.16        147.65        14.95 o                         
  -5   4   6        240.35        256.53        20.51 o                         
  -4   4   6        498.41        553.37        37.96 o                         
  -3   4   6        659.11        701.52        23.80 o                         
  -2   4   6         48.85         36.20         8.50 o                         
  -1   4   6        757.71        651.52        28.09 o                         
   0   4   6       2469.19       2526.17       177.69 o                         
   1   4   6       2504.23       2513.93        67.04 o                         
   2   4   6        164.83        182.63        16.78 o                         
   3   4   6        496.70        549.13        25.14 o                         
   4   4   6          7.03         20.77        23.04 o                         
   5   4   6        867.02        817.85        46.18 o                         
   6   4   6       1014.67       1098.90        65.00 o                         
   7   4   6        374.65        358.45        48.47 o                         
   8   4   6        147.19        169.85        25.20 o                         
  -9   5   6         18.08         21.40        13.51 o                         
  -8   5   6          0.43         -7.47         9.87 o                         
  -7   5   6          0.03          4.29        13.45 o                         
  -6   5   6          0.76          6.69         8.75 o                         
  -5   5   6          7.88         12.28         7.72 o                         
  -4   5   6         70.92         72.79        11.51 o                         
  -3   5   6         77.91        110.00        12.23 o                         
  -2   5   6          3.32         10.22        21.12 o                         
  -1   5   6         18.33          4.26        13.31 o                         
   0   5   6        655.23        624.45        23.01 o                         
   1   5   6         66.64         92.81        11.09 o                         
   2   5   6        313.67        285.79        20.55 o                         
   3   5   6        167.40        177.04        25.47 o                         
   4   5   6        154.26        181.02        14.95 o                         
   5   5   6         46.48         47.17        11.44 o                         
   6   5   6          0.43          8.76         7.46 o                         
   7   5   6          5.20         14.62         7.67 o                         
   8   5   6          0.15          7.72        10.25 o                         
  -8   6   6         67.63         64.25        20.66 o                         
  -7   6   6        304.50        316.20        30.62 o                         
  -6   6   6        123.04        174.45        22.88 o                         
  -5   6   6         53.30         53.85         8.94 o                         
  -4   6   6        386.66        419.09        29.91 o                         
  -3   6   6        332.53        319.64        24.14 o                         
  -2   6   6        815.50        775.87        28.65 o                         
  -1   6   6        688.74        679.65        27.98 o                         
   0   6   6       1085.87       1007.34        46.24 o                         
   1   6   6        458.82        462.77        25.62 o                         
   2   6   6        668.61        644.20        23.45 o                         
   3   6   6        436.54        515.31        27.41 o                         
   4   6   6        364.19        359.34        21.16 o                         
   5   6   6        965.32       1102.13        45.32 o                         
   6   6   6        138.76        141.95        16.47 o                         
   7   6   6        230.78        207.81        19.70 o                         
  -8   7   6          6.20         14.24        12.32 o                         
  -7   7   6          1.75         20.29        10.61 o                         
  -6   7   6         13.94          7.57        15.13 o                         
  -5   7   6          5.02          9.10         6.96 o                         
  -4   7   6          0.78         -8.49         8.49 o                         
  -3   7   6        199.66        201.83        19.14 o                         
  -2   7   6         64.61         79.53        13.18 o                         
  -1   7   6         66.58         48.17         8.63 o                         
   0   7   6        153.50        175.37        17.05 o                         
   1   7   6        432.73        462.14        24.20 o                         
   2   7   6          3.79         -7.29         9.50 o                         
   3   7   6         33.05         30.60        10.01 o                         
   4   7   6          8.60         14.33         9.22 o                         
   5   7   6        114.83         91.60        11.68 o                         
   6   7   6          1.26         20.17         9.41 o                         
   7   7   6         42.99         42.94        11.58 o                         
  -8   8   6        104.93        123.69        21.59 o                         
  -7   8   6        151.38        142.05        19.32 o                         
  -6   8   6         55.45         53.42        11.85 o                         
  -5   8   6        289.04        292.34        20.14 o                         
  -4   8   6          3.42         10.43         5.72 o                         
  -3   8   6        686.31        711.21        29.50 o                         
  -2   8   6       1255.80       1333.68        56.64 o                         
  -1   8   6        486.45        486.47        28.66 o                         
   0   8   6        176.46        190.34        13.38 o                         
   1   8   6        117.42        126.85        17.02 o                         
   2   8   6        314.00        361.52        28.89 o                         
   3   8   6        791.22        773.36        40.53 o                         
   4   8   6        612.66        546.44        52.20 o                         
   5   8   6         55.39         44.31        11.71 o                         
   6   8   6         66.53         76.10        14.06 o                         
   7   8   6         68.77         57.76        17.56 o                         
  -7   9   6          0.04        -14.54        16.55 o                         
  -6   9   6          0.01         -9.93        14.08 o                         
  -5   9   6         94.55         73.21        10.04 o                         
  -4   9   6         86.69        116.42        22.45 o                         
  -3   9   6         31.30         32.36        11.58 o                         
  -2   9   6          0.04         15.82        16.31 o                         
  -1   9   6         24.26         22.42        11.26 o                         
   0   9   6        267.60        279.42        25.00 o                         
   1   9   6         15.63         22.46         7.43 o                         
   2   9   6        225.78        213.45        19.30 o                         
   3   9   6         19.50         57.33        11.59 o                         
   4   9   6          1.53         -1.74        16.01 o                         
   5   9   6          2.04          3.31        13.32 o                         
   6   9   6          1.39         28.44        14.17 o                         
  -7  10   6         50.70         78.18        26.72 o                         
  -6  10   6         19.42         38.66        20.75 o                         
  -5  10   6        152.29        139.92        23.28 o                         
  -4  10   6        301.29        338.47        49.96 o                         
  -3  10   6         98.78        125.20        22.67 o                         
  -2  10   6         34.78         55.07        13.41 o                         
  -1  10   6        396.89        368.80        37.11 o                         
   0  10   6         82.43         85.86        13.71 o                         
   1  10   6        238.61        262.34        18.99 o                         
   2  10   6        466.95        460.55        31.63 o                         
   3  10   6         70.70         50.35        12.87 o                         
   4  10   6        186.28        171.00        24.99 o                         
   5  10   6        104.56        120.93        21.23 o                         
   6  10   6          8.65         16.15         9.96 o                         
  -6  11   6         16.29          3.46        19.41 o                         
  -5  11   6         25.21         27.67        15.36 o                         
  -4  11   6         44.74         65.44        15.30 o                         
  -3  11   6         94.95        115.68        12.52 o                         
  -2  11   6         11.88          7.39        19.65 o                         
  -1  11   6        270.56        237.69        24.01 o                         
   0  11   6          4.41         20.11         8.24 o                         
   1  11   6         90.68         77.55        10.88 o                         
   2  11   6         38.09         18.90        15.45 o                         
   3  11   6         40.09         55.60        14.31 o                         
   4  11   6         60.41         51.74        16.84 o                         
   5  11   6         29.27         55.02        21.73 o                         
  -5  12   6        120.84        130.93        26.89 o                         
  -4  12   6         41.19         40.51        24.85 o                         
  -3  12   6         21.74         30.82        15.63 o                         
  -2  12   6         19.57         -1.96        10.81 o                         
  -1  12   6          3.70         17.94        12.97 o                         
   0  12   6        277.04        240.38        24.03 o                         
   1  12   6        353.09        367.77        38.37 o                         
   2  12   6         70.96         52.07        16.52 o                         
   3  12   6        166.26        159.43        20.92 o                         
   4  12   6         21.45          1.60        20.68 o                         
  -4  13   6          6.07         55.56        60.89 o                         
  -3  13   6          0.48         36.48        15.23 o                         
  -2  13   6         34.10         41.55        14.86 o                         
  -1  13   6          4.66         55.53        18.87 o                         
   0  13   6         69.21         54.81        17.01 o                         
   1  13   6         10.14         10.37        13.47 o                         
   2  13   6          3.43         30.80        14.67 o                         
   3  13   6         14.02         28.93        11.73 o                         
  -2  14   6          1.34          7.76        16.74 o                         
  -1  14   6        106.62        107.68        19.20 o                         
   0  14   6         55.14         62.89        16.56 o                         
   1  14   6         99.49         95.08        19.82 o                         
  -9   1   7        300.62        284.44        61.48 o                         
  -8   1   7        497.97        422.53        43.77 o                         
  -7   1   7        366.02        295.86        43.79 o                         
  -6   1   7        123.87        128.30        14.04 o                         
  -5   1   7        236.31        257.24        17.06 o                         
  -4   1   7        526.88        521.61        21.19 o                         
  -3   1   7        285.60        283.45        19.25 o                         
  -1   1   7       1215.20       1293.93        38.57 o                         
   0   1   7       4727.00       5028.74        85.97 o                         
   1   1   7       1377.19       1396.83        24.03 o                         
   2   1   7        892.54        946.93        24.48 o                         
   3   1   7        880.13        899.24        28.47 o                         
   4   1   7        663.69        629.20        41.99 o                         
   5   1   7         16.16          9.35         7.34 o                         
   6   1   7          5.71          6.49         9.69 o                         
   7   1   7         45.41         73.89        22.34 o                         
   8   1   7         86.44         95.03        21.59 o                         
  -9   2   7         14.79         15.15         9.64 o                         
  -8   2   7          6.14          0.76         9.20 o                         
  -7   2   7         39.43         36.24        10.13 o                         
  -6   2   7         65.87         65.31         9.19 o                         
  -5   2   7         20.33         19.66         6.50 o                         
  -4   2   7          2.91          3.10         3.92 o                         
  -3   2   7         56.10         57.62         5.11 o                         
  -2   2   7         39.17         56.98         4.78 o                         
  -1   2   7        275.75        374.77        17.73 o                         
   0   2   7        161.32        192.99        12.44 o                         
   1   2   7        546.27        571.82        16.42 o                         
   2   2   7        293.94        318.33        17.56 o                         
   3   2   7        248.48        233.18        18.55 o                         
   4   2   7         14.58          5.23        20.93 o                         
   5   2   7        146.56        156.64        14.62 o                         
   6   2   7         13.99         15.14        11.24 o                         
   7   2   7         64.48         42.97        16.23 o                         
   8   2   7          0.06         11.46        17.27 o                         
  -9   3   7        133.31        121.22        20.67 o                         
  -8   3   7         82.19         86.38        14.88 o                         
  -7   3   7        250.96        254.04        25.23 o                         
  -6   3   7        636.71        676.53        35.16 o                         
  -5   3   7        210.50        239.56        17.17 o                         
  -4   3   7        513.00        496.94        23.29 o                         
  -3   3   7        764.94        825.64        39.70 o                         
  -2   3   7        867.21        869.77        22.32 o                         
  -1   3   7       3069.84       3101.66        50.20 o                         
   0   3   7        845.34        927.11        21.24 o                         
   1   3   7       2345.96       2361.43        40.94 o                         
   2   3   7       1328.38       1389.29        35.17 o                         
   3   3   7          3.30          3.84         8.84 o                         
   4   3   7        118.55        148.01        14.98 o                         
   5   3   7         51.69         51.21        10.88 o                         
   6   3   7        246.68        247.58        23.64 o                         
   7   3   7         65.40         83.95        19.25 o                         
   8   3   7         35.49         26.02        12.74 o                         
  -9   4   7         35.52         20.86        12.41 o                         
  -8   4   7          0.93         -0.37         8.73 o                         
  -7   4   7        134.68        146.15        19.63 o                         
  -6   4   7         74.73         88.50        11.99 o                         
  -5   4   7          0.60         29.56         7.72 o                         
  -4   4   7        301.82        348.12        21.54 o                         
  -3   4   7          9.75          5.24         6.64 o                         
  -2   4   7        347.54        288.20        22.92 o                         
  -1   4   7        108.18        127.90        10.22 o                         
   0   4   7        177.17        157.79        14.62 o                         
   1   4   7        401.48        451.97        30.05 o                         
   2   4   7        248.17        201.92        21.42 o                         
   3   4   7         35.63         44.88         9.33 o                         
   4   4   7        411.60        396.60        33.37 o                         
   5   4   7         82.36        104.46        13.88 o                         
   6   4   7         14.20         11.91         6.57 o                         
   7   4   7          0.42         17.45        18.60 o                         
  -8   5   7        175.03        181.43        29.00 o                         
  -7   5   7        176.49        153.39        13.21 o                         
  -6   5   7        190.49        217.63        17.82 o                         
  -5   5   7        475.36        461.68        36.97 o                         
  -4   5   7        219.71        260.51        21.50 o                         
  -3   5   7        888.20        939.23        42.85 o                         
  -2   5   7        354.69        334.96        25.50 o                         
  -1   5   7        730.13        730.37        24.97 o                         
   0   5   7       3071.35       3262.96       142.88 o                         
   1   5   7        212.58        263.32        26.24 o                         
   2   5   7         78.76         60.41         8.42 o                         
   3   5   7         13.04         13.05         9.37 o                         
   4   5   7         12.82          5.57         8.81 o                         
   5   5   7         11.25         16.25         7.35 o                         
   6   5   7        119.83        133.17        22.77 o                         
   7   5   7         32.40         24.54        12.99 o                         
  -8   6   7         16.66         11.04        12.59 o                         
  -7   6   7         76.77         53.37        14.56 o                         
  -6   6   7         84.60         76.88        10.94 o                         
  -5   6   7         13.69         13.31        15.21 o                         
  -4   6   7        372.12        314.24        32.09 o                         
  -3   6   7         92.17        155.50        18.07 o                         
  -2   6   7        919.18        902.33        29.47 o                         
  -1   6   7         39.09         48.33        18.24 o                         
   0   6   7        152.57        144.09        12.71 o                         
   1   6   7        124.33        152.56        15.71 o                         
   2   6   7         73.53         66.04        11.21 o                         
   3   6   7        594.29        566.09        35.70 o                         
   4   6   7          1.25         12.54         9.16 o                         
   5   6   7          0.04         18.08         6.79 o                         
   6   6   7          0.15          2.06         6.36 o                         
   7   6   7          4.31         25.50        14.68 o                         
  -8   7   7         64.24         30.96        11.03 o                         
  -7   7   7        171.57        167.06        20.55 o                         
  -6   7   7        270.58        276.69        27.11 o                         
  -5   7   7         69.21         79.60        13.79 o                         
  -4   7   7        219.18        232.45        16.45 o                         
  -3   7   7        409.96        405.85        32.77 o                         
  -2   7   7        591.24        644.21        36.23 o                         
  -1   7   7       1281.21       1228.99        44.43 o                         
   0   7   7         28.85         24.58         9.88 o                         
   1   7   7         29.15         24.51        11.40 o                         
   2   7   7        276.83        295.74        30.24 o                         
   3   7   7        105.42        130.55        18.13 o                         
   4   7   7        276.83        297.59        19.77 o                         
   5   7   7         18.02         25.28        12.62 o                         
   6   7   7         30.79         22.17        10.84 o                         
   7   7   7         21.68         48.64        21.33 o                         
  -7   8   7          2.28          7.99        10.65 o                         
  -6   8   7          2.51          5.88         7.70 o                         
  -5   8   7          4.73          1.40        14.39 o                         
  -4   8   7         24.23         34.12        17.16 o                         
  -3   8   7        123.86        100.09        17.72 o                         
  -2   8   7         89.30        124.59        14.51 o                         
  -1   8   7         19.12         17.00         9.65 o                         
   0   8   7         11.80         13.95         6.63 o                         
   1   8   7        456.11        488.49        35.88 o                         
   2   8   7         61.11         55.09        11.04 o                         
   3   8   7        260.58        275.84        25.74 o                         
   4   8   7          0.10         -3.14        12.63 o                         
   5   8   7          3.10         28.17        12.71 o                         
   6   8   7         18.47         10.93        12.80 o                         
  -7   9   7         40.14         47.64        18.00 o                         
  -6   9   7         97.93         97.11        19.44 o                         
  -5   9   7        229.33        244.86        30.23 o                         
  -4   9   7        372.97        371.27        34.03 o                         
  -3   9   7        243.93        272.41        23.14 o                         
  -2   9   7        502.32        560.89        42.72 o                         
  -1   9   7         83.21         80.25        14.41 o                         
   0   9   7         64.37         38.69        16.55 o                         
   1   9   7        602.24        657.26        28.84 o                         
   2   9   7         51.01         42.80        10.99 o                         
   3   9   7        462.99        444.59        38.20 o                         
   4   9   7        263.70        261.49        29.45 o                         
   5   9   7         62.65         44.36        16.67 o                         
   6   9   7         54.49         35.23        14.30 o                         
  -6  10   7         16.51         16.96        51.18 o                         
  -5  10   7          9.18         15.96        11.69 o                         
  -4  10   7         19.24         36.50        14.88 o                         
  -3  10   7          8.60         22.13         8.62 o                         
  -2  10   7         74.05        111.05        11.98 o                         
  -1  10   7          1.09         -4.92        13.49 o                         
   0  10   7          7.72         13.20         6.54 o                         
   1  10   7         27.54         39.82         8.22 o                         
   2  10   7         18.93         16.69         7.12 o                         
   3  10   7         96.04        135.49        20.82 o                         
   4  10   7          4.82         -9.07        14.03 o                         
   5  10   7         12.34         18.25        14.93 o                         
  -6  11   7        143.91        123.86        29.37 o                         
  -5  11   7        258.51        277.66        31.41 o                         
  -4  11   7        374.91        353.19        44.92 o                         
  -3  11   7        190.53        185.18        21.74 o                         
  -2  11   7        186.59        229.22        25.83 o                         
  -1  11   7         85.25         60.92        10.37 o                         
   0  11   7        346.75        351.84        31.06 o                         
   1  11   7        231.10        257.31        24.93 o                         
   2  11   7        305.92        315.03        37.89 o                         
   3  11   7        115.98        101.73        17.17 o                         
   4  11   7         61.47         59.24        17.65 o                         
  -5  12   7         22.25         10.97        10.94 o                         
  -4  12   7         16.78        -11.38        11.38 o                         
  -3  12   7         34.83         23.93        11.74 o                         
  -2  12   7          6.55         15.88        12.74 o                         
  -1  12   7          1.17          9.25        11.75 o                         
   0  12   7          7.40          3.57        13.36 o                         
   1  12   7         18.92         29.14        10.31 o                         
   2  12   7          6.03          0.45        11.87 o                         
   3  12   7         14.70         28.27        16.21 o                         
   4  12   7          4.65        -37.08        37.08 o                         
  -3  13   7        216.05        253.60        34.03 o                         
  -2  13   7        133.13        145.77        19.34 o                         
  -1  13   7        198.47        201.23        26.14 o                         
   0  13   7        210.51        194.87        23.73 o                         
   1  13   7         38.17         57.53        18.23 o                         
   2  13   7         98.25         72.98        17.28 o                         
  -1  14   7          0.06         70.68        40.91 o                         
  -9   0   8         68.30         29.80        17.31 o                         
  -8   0   8        368.89        373.23        73.12 o                         
  -7   0   8        226.42        196.13        37.20 o                         
  -6   0   8         13.50         10.33         6.88 o                         
  -5   0   8        554.68        661.32        40.16 o                         
  -4   0   8       1085.23       1133.62        42.21 o                         
  -3   0   8       1811.21       1736.97        54.25 o                         
  -2   0   8         38.60         42.11        10.84 o                         
  -1   0   8        718.17        757.80        25.22 o                         
   0   0   8        501.55        495.10        23.64 o                         
   1   0   8        654.22        665.19        35.31 o                         
   2   0   8       1873.96       1842.77        58.72 o                         
   3   0   8        133.20        180.67        22.76 o                         
   4   0   8       1332.47       1408.95        56.73 o                         
   5   0   8          3.16         13.25        16.97 o                         
   6   0   8         12.92          9.83        25.94 o                         
   7   0   8         56.38        107.90        24.18 o                         
   8   0   8         93.34         89.03        24.64 o                         
  -9   1   8          0.18         -2.37         8.71 o                         
  -8   1   8         41.92          2.46        10.96 o                         
  -7   1   8          0.00         11.80        12.52 o                         
  -6   1   8         96.98         82.24        17.17 o                         
  -5   1   8          7.16         19.74         7.78 o                         
  -4   1   8        120.06        119.37        12.74 o                         
  -3   1   8         50.09         74.84         9.47 o                         
  -2   1   8       1215.49       1202.45        23.01 o                         
  -1   1   8          4.41          8.32        10.15 o                         
   0   1   8       1034.76       1047.14        20.90 o                         
   1   1   8          2.84         10.45         6.32 o                         
   2   1   8        190.16        183.39        17.33 o                         
   3   1   8         24.76         22.09         8.55 o                         
   4   1   8          0.14          0.23         7.32 o                         
   5   1   8        165.60        188.72        17.90 o                         
   6   1   8         16.30         38.06        13.29 o                         
   7   1   8         64.34         54.81        15.42 o                         
   8   1   8          7.66         34.16        20.61 o                         
  -9   2   8         41.83         42.00        14.97 o                         
  -8   2   8        232.37        221.20        27.21 o                         
  -7   2   8        117.98        110.53        11.84 o                         
  -6   2   8        550.55        560.75        44.46 o                         
  -5   2   8        508.07        516.43        26.77 o                         
  -4   2   8         72.15         63.12         7.01 o                         
  -3   2   8        422.41        424.17        19.51 o                         
  -2   2   8        870.57        810.17        22.99 o                         
  -1   2   8        161.99        162.71        13.32 o                         
   0   2   8        714.62        694.33        17.52 o                         
   1   2   8       2532.79       2649.30        46.05 o                         
   2   2   8        798.23        836.95        25.21 o                         
   3   2   8       1032.39        999.46        34.26 o                         
   4   2   8        199.60        209.43        14.57 o                         
   5   2   8         78.11        109.84        16.63 o                         
   6   2   8        328.29        365.60        27.54 o                         
   7   2   8         30.08         31.97         9.85 o                         
  -9   3   8          4.70         25.79        15.93 o                         
  -8   3   8         51.88         52.39        12.15 o                         
  -7   3   8          0.01         -2.17         8.12 o                         
  -6   3   8         32.01         27.10         8.19 o                         
  -5   3   8        261.70        271.18        21.71 o                         
  -4   3   8         68.85        106.57        10.25 o                         
  -3   3   8        558.08        597.23        26.15 o                         
  -2   3   8         80.54         85.83         8.90 o                         
  -1   3   8         67.20         88.35        10.55 o                         
   0   3   8        658.23        682.42        19.59 o                         
   1   3   8          0.02          0.75        11.46 o                         
   2   3   8         24.20         17.99         8.98 o                         
   3   3   8          5.30         16.52         9.02 o                         
   4   3   8         36.60         32.88         7.23 o                         
   5   3   8          7.40         25.17         6.15 o                         
   6   3   8          1.32         27.98        11.12 o                         
   7   3   8         40.87         31.42        12.86 o                         
  -9   4   8         56.40         74.38        26.40 o                         
  -8   4   8         41.30          6.21         9.62 o                         
  -7   4   8        394.45        371.84        28.74 o                         
  -6   4   8        759.35        778.76        40.75 o                         
  -5   4   8         24.93         40.89         8.82 o                         
  -4   4   8        465.16        488.94        26.37 o                         
  -3   4   8          9.13         11.05         7.70 o                         
  -2   4   8        352.10        299.19        19.13 o                         
  -1   4   8       2057.69       2035.41        49.84 o                         
   0   4   8       2070.37       2121.21        61.27 o                         
   1   4   8       1118.67       1130.00        39.91 o                         
   2   4   8       1393.15       1362.93        31.45 o                         
   3   4   8        719.25        813.97        31.80 o                         
   4   4   8        322.02        338.54        19.56 o                         
   5   4   8        956.24        897.90        36.18 o                         
   6   4   8         44.04         38.03         9.80 o                         
   7   4   8         63.44         76.67        17.72 o                         
  -8   5   8          2.54         23.65         9.60 o                         
  -7   5   8          0.46         15.11         9.76 o                         
  -6   5   8        141.01        144.74        12.09 o                         
  -5   5   8         70.69         58.57        11.77 o                         
  -4   5   8        116.55        135.04        14.37 o                         
  -3   5   8        326.20        317.69        24.53 o                         
  -2   5   8        188.06        193.05        20.67 o                         
  -1   5   8          0.93          5.31        12.49 o                         
   0   5   8         49.74         65.96         7.78 o                         
   1   5   8         59.31         55.80         7.96 o                         
   2   5   8        492.84        463.95        29.77 o                         
   3   5   8         60.90         59.24        10.55 o                         
   4   5   8        101.85        107.50        13.21 o                         
   5   5   8         22.68         39.51         8.55 o                         
   6   5   8          7.43        -10.48        10.48 o                         
   7   5   8          1.05          9.40        12.35 o                         
  -8   6   8         62.95         59.64        12.85 o                         
  -7   6   8        192.69        180.12        19.75 o                         
  -6   6   8        177.31        173.43        22.69 o                         
  -5   6   8        249.50        251.19        20.00 o                         
  -4   6   8        242.12        288.32        28.64 o                         
  -3   6   8         66.41        102.36        17.81 o                         
  -2   6   8       1267.54       1437.06        66.77 o                         
  -1   6   8       1140.00       1099.07        60.25 o                         
   0   6   8       1500.45       1468.18        46.99 o                         
   1   6   8        592.12        542.01        35.07 o                         
   2   6   8        896.73        940.72        34.92 o                         
   3   6   8        969.88       1003.93        41.25 o                         
   4   6   8        628.08        686.69        30.54 o                         
   5   6   8        165.62        148.87        13.76 o                         
   6   6   8         69.88         47.47        12.42 o                         
   7   6   8         90.75        105.82        45.60 o                         
  -8   7   8         22.36         21.86        16.07 o                         
  -7   7   8          2.18          3.85         8.14 o                         
  -6   7   8         78.54         58.84        15.71 o                         
  -5   7   8        159.66        154.88        15.41 o                         
  -4   7   8          0.20         21.49        14.30 o                         
  -3   7   8        246.55        279.31        21.86 o                         
  -2   7   8         99.20        117.34        17.24 o                         
  -1   7   8       1028.11        993.12        37.73 o                         
   0   7   8         49.59         62.12        11.23 o                         
   1   7   8        704.01        650.98        29.77 o                         
   2   7   8         36.71         40.22         8.95 o                         
   3   7   8          0.47        -12.42        12.42 o                         
   4   7   8          1.13         20.01        12.25 o                         
   5   7   8         37.44         45.64        13.49 o                         
   6   7   8         85.55        109.52        18.97 o                         
  -7   8   8         23.39         51.20        39.64 o                         
  -6   8   8         41.79         47.06        14.31 o                         
  -5   8   8        147.67        142.98        16.81 o                         
  -4   8   8        370.09        421.97        39.99 o                         
  -3   8   8        898.08       1034.52        56.37 o                         
  -2   8   8        626.73        687.23        34.24 o                         
  -1   8   8        180.99        180.28        12.29 o                         
   0   8   8        672.84        665.59        33.08 o                         
   1   8   8        583.70        530.73        47.67 o                         
   2   8   8        485.47        497.96        30.66 o                         
   3   8   8        402.17        403.02        21.68 o                         
   4   8   8         36.20         41.52        14.62 o                         
   5   8   8         97.59         72.75        17.44 o                         
   6   8   8         51.03         40.84        12.78 o                         
  -7   9   8          0.15         -2.25        16.08 o                         
  -6   9   8          7.23          6.82         7.89 o                         
  -5   9   8         19.29         45.26        14.44 o                         
  -4   9   8          5.28         10.76        17.62 o                         
  -3   9   8          0.94         37.94        11.94 o                         
  -2   9   8        163.07        165.28        27.35 o                         
  -1   9   8        393.29        369.18        30.89 o                         
   0   9   8        247.95        275.27        26.58 o                         
   1   9   8        244.61        202.25        20.13 o                         
   2   9   8        140.21        126.40        13.67 o                         
   3   9   8         40.30         23.19        13.37 o                         
   4   9   8         31.30         31.78        12.01 o                         
   5   9   8          3.49         30.40        15.98 o                         
  -6  10   8          6.66         23.06        14.83 o                         
  -5  10   8        167.90        237.93        25.18 o                         
  -4  10   8        261.59        206.41        28.44 o                         
  -3  10   8        349.44        352.16        36.42 o                         
  -2  10   8        278.65        343.93        34.87 o                         
  -1  10   8        143.72        160.90        19.90 o                         
   0  10   8        207.81        209.08        17.64 o                         
   1  10   8        472.13        503.01        36.44 o                         
   2  10   8         92.99        111.53        17.66 o                         
   3  10   8          1.16         18.40        11.72 o                         
   4  10   8         68.44         80.14        13.50 o                         
   5  10   8         14.90          6.20        16.76 o                         
  -5  11   8         14.78         -9.35        21.18 o                         
  -4  11   8         17.26         30.28        14.75 o                         
  -3  11   8         25.00         25.70        13.42 o                         
  -2  11   8          0.02         12.87        12.59 o                         
  -1  11   8         91.08        102.04        20.08 o                         
   0  11   8        108.45         79.38        16.04 o                         
   1  11   8         20.36         32.87         9.78 o                         
   2  11   8          5.84          2.93        12.00 o                         
   3  11   8          1.02          7.44        17.90 o                         
   4  11   8         46.94         67.26        14.24 o                         
  -4  12   8          5.70         24.28        17.46 o                         
  -3  12   8        122.73        118.75        26.64 o                         
  -2  12   8         90.23         73.01        19.60 o                         
  -1  12   8        348.85        411.72        51.47 o                         
   0  12   8        155.31        161.70        25.70 o                         
   1  12   8         17.77         -0.49        15.47 o                         
   2  12   8         39.20         24.89        10.83 o                         
   3  12   8         46.33         55.92        17.59 o                         
  -3  13   8         31.37         41.89        17.70 o                         
  -2  13   8         14.88         23.10        13.09 o                         
  -1  13   8          4.71         24.31        13.46 o                         
   0  13   8          8.90         12.37        14.36 o                         
   1  13   8         13.47         33.05        20.94 o                         
  -9   1   9        125.26        117.68        21.79 o                         
  -8   1   9        147.47         98.05        22.69 o                         
  -7   1   9        207.45        190.75        15.15 o                         
  -6   1   9        191.92        191.70        16.66 o                         
  -5   1   9        358.51        346.65        25.69 o                         
  -4   1   9        896.65        917.11        29.43 o                         
  -3   1   9       1753.79       1831.79        38.42 o                         
  -2   1   9       1143.51       1174.64        28.22 o                         
  -1   1   9        155.88        168.68        13.59 o                         
   0   1   9        515.62        563.67        28.28 o                         
   1   1   9       2032.81       1983.85        63.61 o                         
   2   1   9       1215.36       1196.43        39.95 o                         
   3   1   9       1953.55       2074.27        66.14 o                         
   4   1   9         73.73         69.71        13.12 o                         
   5   1   9        129.05        188.11        25.58 o                         
   6   1   9        161.87        191.12        28.29 o                         
   7   1   9        176.82        201.73        24.24 o                         
  -9   2   9          6.56         17.19        18.35 o                         
  -8   2   9          5.89         28.40        18.22 o                         
  -7   2   9         59.34         79.85         9.53 o                         
  -6   2   9        109.99        112.52        13.01 o                         
  -5   2   9          2.18         11.88         9.95 o                         
  -4   2   9        127.45        123.11        19.07 o                         
  -3   2   9         66.42         72.07         7.36 o                         
  -2   2   9        372.59        370.24        21.20 o                         
  -1   2   9        318.21        303.93        22.63 o                         
   0   2   9        691.98        724.79        24.49 o                         
   1   2   9        808.88        827.96        37.48 o                         
   2   2   9        682.08        631.49        36.05 o                         
   3   2   9         16.88         15.99         4.47 o                         
   4   2   9          5.20          3.60         7.86 o                         
   5   2   9         74.10         71.11        13.15 o                         
   6   2   9         27.40         18.25        20.91 o                         
   7   2   9         96.36        112.80        15.98 o                         
  -8   3   9          9.49          9.65         6.97 o                         
  -7   3   9        416.44        430.39        32.27 o                         
  -6   3   9        476.47        528.74        32.16 o                         
  -5   3   9        884.76        885.38        20.08 o                         
  -4   3   9        701.90        785.05        43.00 o                         
  -3   3   9        155.16        197.34        16.67 o                         
  -2   3   9        814.95        815.53        39.46 o                         
  -1   3   9       1544.89       1483.71        35.96 o                         
   0   3   9        883.50        950.99        27.55 o                         
   1   3   9        758.92        758.04        25.75 o                         
   2   3   9        153.97        169.54        22.04 o                         
   3   3   9         54.13         49.87         8.21 o                         
   4   3   9        258.92        279.38        17.40 o                         
   5   3   9        629.49        680.26        40.09 o                         
   6   3   9         30.81         26.71        11.30 o                         
   7   3   9         58.48         74.07        18.87 o                         
  -8   4   9          3.37         -8.17         8.17 o                         
  -7   4   9          4.09          7.04         7.58 o                         
  -6   4   9         53.83         40.22         6.96 o                         
  -5   4   9         34.04         23.16         8.44 o                         
  -4   4   9         58.68         50.42        13.05 o                         
  -3   4   9          0.52         10.45         5.19 o                         
  -2   4   9         51.68         37.93        12.32 o                         
  -1   4   9         21.12         20.68         5.72 o                         
   0   4   9         14.05          5.47         7.71 o                         
   1   4   9         10.95         23.93        10.12 o                         
   2   4   9        199.46        199.23        16.43 o                         
   3   4   9          3.69          2.32        10.60 o                         
   4   4   9         11.23         16.65         8.84 o                         
   5   4   9          0.36         13.19        15.00 o                         
   6   4   9          9.90         22.41        11.51 o                         
   7   4   9          2.03         16.09        15.13 o                         
  -8   5   9        100.63         66.39        12.61 o                         
  -7   5   9        200.82        205.57        25.16 o                         
  -6   5   9        384.91        358.76        28.77 o                         
  -5   5   9       1015.95       1114.44        50.35 o                         
  -4   5   9         77.45         69.46         7.57 o                         
  -3   5   9        782.63        807.56        35.56 o                         
  -2   5   9         18.53          5.43        17.01 o                         
  -1   5   9       2057.89       2184.89        70.28 o                         
   0   5   9        796.06        782.80        36.23 o                         
   1   5   9         17.30         22.28         6.87 o                         
   2   5   9          5.84          3.57         5.28 o                         
   3   5   9         54.38         57.57        12.72 o                         
   4   5   9        462.18        475.76        32.35 o                         
   5   5   9         57.49         48.16        21.33 o                         
   6   5   9         45.17         35.73        10.29 o                         
   7   5   9          1.21        -32.90        32.90 o                         
  -8   6   9         33.86         66.91        30.45 o                         
  -7   6   9         36.66         34.07         9.99 o                         
  -6   6   9         19.16         16.26         5.15 o                         
  -5   6   9         30.10         26.12        10.85 o                         
  -4   6   9         90.25         86.09        14.81 o                         
  -3   6   9         14.99         14.10         9.99 o                         
  -2   6   9        281.98        302.58        30.00 o                         
  -1   6   9        594.26        598.75        33.14 o                         
   0   6   9        542.38        511.52        33.89 o                         
   1   6   9          1.71         16.44        10.25 o                         
   2   6   9         40.71         36.67         9.71 o                         
   3   6   9         52.53         60.22        16.84 o                         
   4   6   9        120.09         85.87        16.23 o                         
   5   6   9         21.49         17.62        14.09 o                         
   6   6   9          4.64         13.14        11.58 o                         
  -7   7   9        175.89        167.50        19.65 o                         
  -6   7   9         88.43         83.30        17.54 o                         
  -5   7   9        221.74        291.78        36.51 o                         
  -4   7   9        229.50        257.37        23.01 o                         
  -3   7   9        462.06        403.63        29.91 o                         
  -2   7   9        288.00        327.49        21.80 o                         
  -1   7   9        518.93        511.30        27.27 o                         
   0   7   9         34.33         10.47         9.02 o                         
   1   7   9        422.77        460.26        30.65 o                         
   2   7   9        742.20        765.37        38.94 o                         
   3   7   9        224.84        227.01        21.31 o                         
   4   7   9         78.47         69.16        19.06 o                         
   5   7   9          1.00         19.11         7.36 o                         
   6   7   9         40.35         63.16        15.27 o                         
  -7   8   9          0.53         -3.83         9.80 o                         
  -6   8   9          6.34          7.20        15.96 o                         
  -5   8   9         20.27         31.60         9.81 o                         
  -4   8   9         49.61         26.77        16.75 o                         
  -3   8   9        328.61        310.81        29.82 o                         
  -2   8   9         85.76         73.94        15.75 o                         
  -1   8   9         26.61         21.21        11.31 o                         
   0   8   9          0.30         17.70         9.64 o                         
   1   8   9        362.82        353.77        26.93 o                         
   2   8   9          7.33         21.43        12.10 o                         
   3   8   9         30.08         47.26        14.07 o                         
   4   8   9         60.22         58.93        17.73 o                         
   5   8   9         18.64          3.92        12.27 o                         
  -6   9   9         64.04         85.59        17.03 o                         
  -5   9   9         33.77         25.99        12.38 o                         
  -4   9   9        190.37        239.29        36.96 o                         
  -3   9   9        414.95        463.39        40.26 o                         
  -2   9   9        112.15        129.80        14.85 o                         
  -1   9   9         15.80         27.33        11.55 o                         
   0   9   9        639.25        593.58        45.80 o                         
   1   9   9        830.24        844.76        58.28 o                         
   2   9   9        338.20        335.09        22.96 o                         
   3   9   9        434.37        428.00        54.61 o                         
   4   9   9         48.70         56.16        13.37 o                         
   5   9   9         60.30         66.16        25.76 o                         
  -6  10   9          9.50         11.80        10.25 o                         
  -5  10   9          9.31         24.27        13.57 o                         
  -4  10   9         82.72         79.75        18.36 o                         
  -3  10   9         93.41         72.77        18.87 o                         
  -2  10   9         55.27         29.25        10.91 o                         
  -1  10   9        105.73        122.97        14.85 o                         
   0  10   9         96.01        119.61        32.11 o                         
   1  10   9          7.31         14.92        10.35 o                         
   2  10   9          7.32        -11.29        11.34 o                         
   3  10   9        104.09         95.78        21.23 o                         
   4  10   9          7.62         11.46        17.46 o                         
  -5  11   9         77.59         46.28        24.79 o                         
  -4  11   9         47.84         53.49        16.51 o                         
  -3  11   9          5.78         11.45         9.40 o                         
  -2  11   9        197.80        195.39        28.19 o                         
  -1  11   9        307.81        319.23        37.82 o                         
   0  11   9        358.44        392.42        44.12 o                         
   1  11   9        313.11        312.53        37.70 o                         
   2  11   9        296.68        265.60        32.86 o                         
   3  11   9        144.52        152.06        25.98 o                         
  -4  12   9          2.81          0.93        12.66 o                         
  -3  12   9          2.74          6.15        11.60 o                         
  -2  12   9         30.50         17.82        13.86 o                         
  -1  12   9          7.93         28.80        11.44 o                         
   0  12   9         25.95         27.42        21.33 o                         
   1  12   9          7.00         35.83        24.34 o                         
   2  12   9          8.72         57.37        20.46 o                         
  -2  13   9        146.50        112.81        41.96 o                         
  -1  13   9        264.06        233.37        35.62 o                         
   0  13   9        199.07        209.83        42.88 o                         
  -8   0  10        128.69        122.73        44.05 o                         
  -7   0  10        135.63        109.11        34.08 o                         
  -6   0  10        117.96        112.44        32.90 o                         
  -5   0  10        187.32        202.94        25.40 o                         
  -4   0  10        371.12        381.85        35.14 o                         
  -3   0  10       1213.62       1343.61        56.69 o                         
  -2   0  10        959.34       1015.98        37.89 o                         
  -1   0  10        765.51        767.17        42.73 o                         
   0   0  10         15.38         36.27         8.12 o                         
   1   0  10       1076.91       1070.42        38.96 o                         
   2   0  10       1912.91       1932.88        85.59 o                         
   3   0  10        486.48        451.85        30.12 o                         
   4   0  10        557.77        475.74        53.80 o                         
   5   0  10        142.41        128.76        31.69 o                         
   6   0  10         99.40        125.39        26.99 o                         
   7   0  10        120.92        114.03        39.69 o                         
  -8   1  10         19.20         19.32        15.39 o                         
  -7   1  10         80.99         80.87        20.38 o                         
  -6   1  10          8.37         23.81         7.89 o                         
  -5   1  10        133.53        139.98        13.20 o                         
  -4   1  10         17.84         23.60         5.40 o                         
  -3   1  10         32.03         39.19         7.59 o                         
  -2   1  10        174.70        213.20        15.42 o                         
  -1   1  10          0.10         11.27        11.06 o                         
   0   1  10          3.73          5.08         8.66 o                         
   1   1  10        165.51        190.70        16.55 o                         
   2   1  10         40.43         42.28         7.64 o                         
   3   1  10        128.95        101.42        11.16 o                         
   4   1  10         95.42        121.71        15.26 o                         
   5   1  10        242.34        240.69        24.69 o                         
   6   1  10          9.53         22.05        12.30 o                         
   7   1  10          1.35         14.51        17.56 o                         
  -8   2  10         39.77         30.78        11.50 o                         
  -7   2  10          8.60          4.82        14.39 o                         
  -6   2  10        393.61        464.17        33.80 o                         
  -5   2  10        203.26        173.25        13.61 o                         
  -4   2  10        102.69        147.95        13.56 o                         
  -3   2  10        613.47        613.50        28.20 o                         
  -2   2  10        628.16        646.64        21.16 o                         
  -1   2  10        338.65        333.42        22.85 o                         
   0   2  10       2338.22       2321.53        59.78 o                         
   1   2  10        342.22        369.36        29.54 o                         
   2   2  10       1558.08       1582.78        46.34 o                         
   3   2  10        596.26        556.52        28.20 o                         
   4   2  10        157.20        179.70        16.09 o                         
   5   2  10        127.59        123.29        13.80 o                         
   6   2  10        228.69        221.82        29.57 o                         
   7   2  10          5.61        -18.25        23.85 o                         
  -8   3  10          0.00          6.21        10.60 o                         
  -7   3  10         38.77         37.14        10.49 o                         
  -6   3  10         49.01         35.16         9.82 o                         
  -5   3  10         37.67         46.21        11.54 o                         
  -4   3  10         83.18         80.40        10.42 o                         
  -3   3  10         90.64        101.09        16.15 o                         
  -2   3  10         13.80         41.40        14.75 o                         
  -1   3  10        375.59        377.95        23.79 o                         
   0   3  10         54.12         39.24         9.55 o                         
   1   3  10        222.61        233.28        33.32 o                         
   2   3  10         67.09         47.94         8.13 o                         
   3   3  10         88.93         69.17        13.20 o                         
   4   3  10         27.24         42.30        17.86 o                         
   5   3  10          0.22          6.71         8.43 o                         
   6   3  10         28.08         16.26        14.88 o                         
  -8   4  10         28.23         32.38        23.34 o                         
  -7   4  10         52.40         53.87        12.70 o                         
  -6   4  10         23.59          8.13         6.95 o                         
  -5   4  10         72.68         73.37        15.99 o                         
  -4   4  10        881.33        951.93        29.44 o                         
  -3   4  10         80.94         60.15        13.14 o                         
  -2   4  10        400.46        409.15        19.30 o                         
  -1   4  10        929.35        917.22        37.62 o                         
   0   4  10       2248.05       2177.19        94.63 o                         
   1   4  10       1646.64       1613.06        50.36 o                         
   2   4  10        486.56        492.85        23.74 o                         
   3   4  10        109.63        103.73        14.60 o                         
   4   4  10       1376.71       1465.89        59.11 o                         
   5   4  10        693.91        605.56        87.65 o                         
   6   4  10         26.44         42.56        28.34 o                         
  -8   5  10          3.14         18.48        12.24 o                         
  -7   5  10          2.14          0.03        13.95 o                         
  -6   5  10          3.29         14.88         8.09 o                         
  -5   5  10          1.71         17.03         7.59 o                         
  -4   5  10          3.67         16.75        15.63 o                         
  -3   5  10        101.98        122.39        16.71 o                         
  -2   5  10          5.31         10.37         7.38 o                         
  -1   5  10         10.90         13.46         8.46 o                         
   0   5  10         45.16         34.38         9.88 o                         
   1   5  10         26.22         49.70        14.79 o                         
   2   5  10          5.87         -1.20        10.31 o                         
   3   5  10        178.45        234.12        34.60 o                         
   4   5  10         34.65         22.78        30.66 o                         
   5   5  10          3.98         16.72        12.34 o                         
   6   5  10         21.35         44.57        20.19 o                         
  -7   6  10         20.58         33.39        12.61 o                         
  -6   6  10        108.93        102.50        17.41 o                         
  -5   6  10          9.96         26.97        10.71 o                         
  -4   6  10        240.03        282.42        24.13 o                         
  -3   6  10        103.52        140.05        15.73 o                         
  -2   6  10        857.19        946.43        47.95 o                         
  -1   6  10        367.67        408.12        24.08 o                         
   0   6  10        497.22        529.62        36.48 o                         
   1   6  10        691.25        681.07        29.97 o                         
   2   6  10        796.98        715.11        54.04 o                         
   3   6  10       1265.29       1313.72        69.77 o                         
   4   6  10        272.38        278.24        33.42 o                         
   5   6  10        304.36        290.80        32.46 o                         
   6   6  10        101.56        121.87        28.61 o                         
  -7   7  10         23.15         32.32        13.72 o                         
  -6   7  10          7.35         27.24        10.82 o                         
  -5   7  10         29.39         44.80        13.38 o                         
  -4   7  10         21.64          8.26         9.37 o                         
  -3   7  10          1.44         12.88         6.64 o                         
  -2   7  10        185.99        187.65        18.20 o                         
  -1   7  10        147.55        143.40        14.93 o                         
   0   7  10          9.43          0.12         7.43 o                         
   1   7  10         13.98         20.26         6.16 o                         
   2   7  10        208.26        206.80        26.07 o                         
   3   7  10         44.17         47.32        18.92 o                         
   4   7  10         14.52         16.56        14.82 o                         
   5   7  10        144.38        168.79        51.19 o                         
  -7   8  10         47.24         75.37        17.76 o                         
  -6   8  10        118.43         73.56        14.93 o                         
  -5   8  10         92.58         96.30        17.60 o                         
  -4   8  10        228.83        295.89        22.41 o                         
  -3   8  10        367.74        435.22        35.06 o                         
  -2   8  10        485.11        567.66        39.97 o                         
  -1   8  10         61.16         82.29        14.58 o                         
   0   8  10        174.00        213.60        17.72 o                         
   1   8  10        196.54        199.70        17.05 o                         
   2   8  10        640.76        658.17        36.84 o                         
   3   8  10        494.26        472.10        65.26 o                         
   4   8  10        118.27         94.92        16.11 o                         
   5   8  10         39.97         45.03        13.89 o                         
  -6   9  10         24.95         14.28        18.75 o                         
  -5   9  10         12.08          2.53        13.21 o                         
  -4   9  10         17.92         22.77        20.18 o                         
  -3   9  10         20.98         25.81        12.03 o                         
  -2   9  10          7.40        -12.67        13.01 o                         
  -1   9  10        113.47        100.46        17.06 o                         
   0   9  10         14.02         14.78         7.09 o                         
   1   9  10          2.52         19.11         9.50 o                         
   2   9  10         29.79         37.69        12.53 o                         
   3   9  10          6.56         15.92        12.52 o                         
   4   9  10         26.17         29.48        12.57 o                         
  -5  10  10        299.14        219.49        49.70 o                         
  -4  10  10        160.17        149.25        28.70 o                         
  -3  10  10        284.21        296.78        41.85 o                         
  -2  10  10         31.04         38.44        13.73 o                         
  -1  10  10         95.96        122.31        20.94 o                         
   0  10  10        206.66        236.02        31.66 o                         
   1  10  10        120.80        118.43        24.81 o                         
   2  10  10         68.65         63.51        19.70 o                         
   3  10  10         27.23         26.67        16.25 o                         
   4  10  10        121.69        137.34        25.07 o                         
  -4  11  10          3.55         24.79        11.64 o                         
  -3  11  10          9.21         -5.29        13.90 o                         
  -2  11  10         23.14         25.44        13.80 o                         
  -1  11  10          5.60          7.68        14.98 o                         
   0  11  10          1.49          8.72        16.64 o                         
   1  11  10         16.61         19.09        17.71 o                         
   2  11  10          1.10         14.57        20.81 o                         
   3  11  10         88.03         92.31        16.84 o                         
  -3  12  10         96.25         83.65        17.79 o                         
  -2  12  10         52.38         62.64        17.20 o                         
  -1  12  10        200.90        227.66        46.68 o                         
   0  12  10         36.97         32.63        15.50 o                         
   1  12  10         47.48         73.60        22.04 o                         
  -8   1  11         13.26          7.33        11.52 o                         
  -7   1  11        100.50         76.35        25.43 o                         
  -6   1  11        313.60        262.97        23.47 o                         
  -5   1  11         79.65         70.94        11.56 o                         
  -4   1  11         67.45         65.40         8.62 o                         
  -3   1  11          3.01          8.88         7.60 o                         
  -2   1  11          2.43          6.07         7.50 o                         
  -1   1  11         17.31         28.65         8.30 o                         
   0   1  11         44.85         45.84         8.52 o                         
   1   1  11        382.89        367.90        21.26 o                         
   2   1  11        285.44        249.32        16.03 o                         
   3   1  11       1718.75       1946.24        92.78 o                         
   4   1  11        157.35        135.87        16.51 o                         
   5   1  11        507.72        491.70        67.14 o                         
   6   1  11         90.86         63.54        16.18 o                         
  -8   2  11          4.18         17.57        11.63 o                         
  -7   2  11         29.41         17.17        11.38 o                         
  -6   2  11         97.73        108.58        10.64 o                         
  -5   2  11        107.04        157.56        17.36 o                         
  -4   2  11         83.89         69.89        13.54 o                         
  -3   2  11          9.19          3.63         6.84 o                         
  -2   2  11        413.89        390.45        21.70 o                         
  -1   2  11        664.04        624.28        28.76 o                         
   0   2  11          1.76         15.07        11.85 o                         
   1   2  11          3.93         -2.83         8.40 o                         
   2   2  11          9.60          6.29         5.82 o                         
   3   2  11         83.02         78.88        12.16 o                         
   4   2  11         15.31         30.08         9.29 o                         
   5   2  11          4.98         11.89        19.05 o                         
   6   2  11          1.33        -15.76        15.76 o                         
  -8   3  11         98.72         84.02        14.32 o                         
  -7   3  11        233.97        184.42        24.49 o                         
  -6   3  11         59.73         47.94         7.70 o                         
  -5   3  11        573.65        592.31        21.23 o                         
  -4   3  11        125.76        137.26        14.50 o                         
  -3   3  11         74.55         72.58         9.89 o                         
  -2   3  11         14.64         23.44         5.31 o                         
  -1   3  11         68.64         57.40        12.16 o                         
   0   3  11          2.21         12.70         7.31 o                         
   1   3  11        256.08        235.78        20.36 o                         
   2   3  11        179.31        179.38        15.02 o                         
   3   3  11        152.61        185.14        15.49 o                         
   4   3  11        563.12        630.59        33.20 o                         
   5   3  11        235.75        209.72        27.29 o                         
   6   3  11        180.67        186.60        37.92 o                         
  -8   4  11          3.81         27.70        18.06 o                         
  -7   4  11          0.09          2.41        10.83 o                         
  -6   4  11          4.09         10.50         6.99 o                         
  -5   4  11          7.22          3.09         8.23 o                         
  -4   4  11         14.08         18.06         7.47 o                         
  -3   4  11          3.60          0.52        11.48 o                         
  -2   4  11         61.09         46.92         7.50 o                         
  -1   4  11        603.95        549.13        36.70 o                         
   0   4  11          1.65          5.01         7.89 o                         
   1   4  11        323.98        302.21        18.74 o                         
   2   4  11         75.60         73.44        13.98 o                         
   3   4  11          0.92         41.69        15.45 o                         
   4   4  11          0.00         20.39        18.90 o                         
   5   4  11         10.98         22.94        11.17 o                         
   6   4  11          5.50         12.83        19.66 o                         
  -7   5  11        240.08        208.20        29.02 o                         
  -6   5  11         88.49         87.46        17.85 o                         
  -5   5  11        249.27        252.62        27.63 o                         
  -4   5  11        243.49        238.10        21.06 o                         
  -3   5  11        913.95       1050.77        37.26 o                         
  -2   5  11          2.35         23.32        17.22 o                         
  -1   5  11         92.03        196.41        40.78 o                         
   0   5  11          6.05          0.86         7.57 o                         
   1   5  11        118.22        119.00        14.77 o                         
   2   5  11         55.27         63.29         9.95 o                         
   3   5  11         58.85         69.14        16.16 o                         
   4   5  11        221.24        261.44        37.72 o                         
   5   5  11        247.65        269.47        29.79 o                         
   6   5  11        113.05         95.70        25.29 o                         
  -7   6  11          5.66         14.04        10.30 o                         
  -6   6  11         12.94         21.57        20.15 o                         
  -5   6  11         20.31         19.48        12.11 o                         
  -4   6  11         14.38         21.99        10.03 o                         
  -3   6  11          1.53         32.22        11.99 o                         
  -2   6  11         63.35         68.33        19.70 o                         
  -1   6  11        380.07        364.17        36.43 o                         
   0   6  11        121.92         93.09        14.91 o                         
   1   6  11        337.67        332.78        38.27 o                         
   2   6  11          0.08          3.90         9.65 o                         
   3   6  11          8.86         19.56        18.20 o                         
   4   6  11          4.15          8.64        16.18 o                         
   5   6  11          4.66        -11.07        27.04 o                         
  -7   7  11        107.50        135.74        31.62 o                         
  -6   7  11        128.45        116.35        32.14 o                         
  -5   7  11        297.81        406.54        50.56 o                         
  -4   7  11         47.08         35.70        10.30 o                         
  -3   7  11        212.50        220.96        24.17 o                         
  -2   7  11        375.89        438.73        30.02 o                         
  -1   7  11        122.02        148.71        18.90 o                         
   0   7  11          2.65         13.21         9.47 o                         
   1   7  11        125.24        138.67        15.03 o                         
   2   7  11        227.32        233.68        17.43 o                         
   3   7  11        131.64        163.94        23.30 o                         
   4   7  11        130.38        149.84        20.22 o                         
   5   7  11         40.35         41.12        16.20 o                         
  -6   8  11         16.92         30.33        13.72 o                         
  -5   8  11          3.66         10.89        10.03 o                         
  -4   8  11         39.34         35.70        22.90 o                         
  -3   8  11        188.77        228.29        25.73 o                         
  -2   8  11         28.58         15.27        18.29 o                         
  -1   8  11          1.31          3.60        18.77 o                         
   0   8  11          3.23          5.88         9.43 o                         
   1   8  11         87.40        102.12        24.45 o                         
   2   8  11         42.92         49.05        14.48 o                         
   3   8  11         12.00          7.34        13.12 o                         
   4   8  11          2.36        -13.92        13.92 o                         
  -6   9  11         76.53         75.52        33.34 o                         
  -5   9  11         70.17         53.21        15.53 o                         
  -4   9  11        115.60        128.69        25.53 o                         
  -3   9  11         80.67         77.50        19.85 o                         
  -2   9  11          9.06         41.01        13.05 o                         
  -1   9  11        211.24        228.70        26.54 o                         
   0   9  11        602.04        573.24        52.81 o                         
   1   9  11         34.03         27.69        10.46 o                         
   2   9  11        107.93        115.89        20.06 o                         
   3   9  11        226.56        219.12        29.91 o                         
   4   9  11         65.79         48.11        24.32 o                         
  -5  10  11         17.73         17.81        20.48 o                         
  -4  10  11         86.53         80.85        14.34 o                         
  -3  10  11          0.22         -9.19        13.03 o                         
  -2  10  11          0.27          0.86        11.41 o                         
  -1  10  11          0.28         15.38         9.55 o                         
   0  10  11          1.46         30.28        15.96 o                         
   1  10  11          3.13         -0.56        19.81 o                         
   2  10  11          0.25        -11.91        13.32 o                         
   3  10  11          0.28         -3.64        14.88 o                         
  -4  11  11         67.93         56.06        43.87 o                         
  -3  11  11         25.79         42.66        14.08 o                         
  -2  11  11        206.75        224.55        36.34 o                         
  -1  11  11        124.53        111.47        19.98 o                         
   0  11  11        131.50        113.61        25.20 o                         
   1  11  11        212.81        207.77        37.49 o                         
   2  11  11         51.26         33.11        21.17 o                         
  -1  12  11         32.53         45.79        42.48 o                         
  -8   0  12        106.13        102.56        33.77 o                         
  -7   0  12        179.82        118.19        38.63 o                         
  -6   0  12        436.17        444.36        71.55 o                         
  -5   0  12       1711.81       1414.39       204.04 o                         
  -4   0  12       2079.47       2057.26        45.67 o                         
  -3   0  12       1353.12       1313.04        72.67 o                         
  -2   0  12        443.09        437.91        20.87 o                         
  -1   0  12         53.98         64.15        14.64 o                         
   0   0  12        595.56        714.30        26.68 o                         
   1   0  12         90.93        107.12        17.64 o                         
   2   0  12         24.25         28.70        14.56 o                         
   3   0  12          9.68          8.74        13.61 o                         
   4   0  12        188.73        207.96        54.14 o                         
   5   0  12         76.31         76.50        20.89 o                         
   6   0  12        126.60        125.29        43.26 o                         
  -8   1  12          8.82         34.84        13.79 o                         
  -7   1  12        203.43        207.75        21.62 o                         
  -6   1  12         17.88         22.09         9.29 o                         
  -5   1  12         25.01         36.52        14.94 o                         
  -4   1  12         76.76         59.79         9.97 o                         
  -3   1  12        188.11        170.89        10.58 o                         
  -2   1  12        106.90        118.19        12.59 o                         
  -1   1  12          3.57          1.40         6.48 o                         
   0   1  12        136.18        156.03        12.41 o                         
   1   1  12        145.60        109.58        12.95 o                         
   2   1  12         45.93         56.44         9.21 o                         
   3   1  12         68.44         74.29        10.65 o                         
   4   1  12        115.38         88.35        74.03 o                         
   5   1  12         22.25         13.97        12.12 o                         
   6   1  12         45.92         34.06        19.15 o                         
  -8   2  12         31.48         11.07        10.08 o                         
  -7   2  12        140.08        167.13        22.52 o                         
  -6   2  12        646.42        591.72        62.44 o                         
  -5   2  12        802.27        824.09        48.65 o                         
  -4   2  12        922.69        936.22        46.82 o                         
  -3   2  12       1240.14       1231.48        37.48 o                         
  -2   2  12        602.70        575.39        19.49 o                         
  -1   2  12        761.55        741.88        27.08 o                         
   0   2  12        135.32        143.17        12.91 o                         
   1   2  12         57.90         30.81         7.76 o                         
   2   2  12        331.95        300.81        22.27 o                         
   3   2  12          5.91         -7.14         8.08 o                         
   4   2  12         73.10         77.93        14.25 o                         
   5   2  12        115.20        120.09        18.17 o                         
   6   2  12         89.22         84.98        24.86 o                         
  -8   3  12          5.63         26.99        28.38 o                         
  -7   3  12         79.24         68.56        14.38 o                         
  -6   3  12         66.29         67.91        12.78 o                         
  -5   3  12         27.91         13.93         8.90 o                         
  -4   3  12        139.92        143.96        12.46 o                         
  -3   3  12        298.47        284.87        22.20 o                         
  -2   3  12          2.08         10.67        14.25 o                         
  -1   3  12         22.54         16.48         7.25 o                         
   0   3  12          0.14          5.64         8.29 o                         
   1   3  12        750.82        708.91        37.36 o                         
   2   3  12          0.18         -4.33        12.36 o                         
   3   3  12         84.89         95.62        13.66 o                         
   4   3  12         25.29         19.24         9.50 o                         
   5   3  12          2.65         32.78        18.98 o                         
  -7   4  12        132.61        105.64        22.99 o                         
  -6   4  12         90.98         88.33        17.71 o                         
  -5   4  12        203.41        192.34        22.62 o                         
  -4   4  12        491.40        518.33        31.81 o                         
  -3   4  12        469.02        514.95        40.59 o                         
  -2   4  12       1476.90       1410.03        83.74 o                         
  -1   4  12        174.49        165.75        18.02 o                         
   0   4  12        106.14        119.36        13.98 o                         
   1   4  12        159.85        176.81        14.81 o                         
   2   4  12         11.46         18.23        10.14 o                         
   3   4  12        315.92        299.84        33.10 o                         
   4   4  12        238.26        245.02        34.59 o                         
   5   4  12         19.30          2.34        21.81 o                         
  -7   5  12          6.86         19.20        10.81 o                         
  -6   5  12          9.68          9.90        12.29 o                         
  -5   5  12         25.55         28.75         9.29 o                         
  -4   5  12        218.24        235.19        23.07 o                         
  -3   5  12          6.82          3.98        13.53 o                         
  -2   5  12        105.12         94.64        16.66 o                         
  -1   5  12        439.69        434.82        27.93 o                         
   0   5  12         20.53         30.41        11.14 o                         
   1   5  12        127.16        132.12        18.67 o                         
   2   5  12          7.94         10.51        16.51 o                         
   3   5  12          8.96        -11.68        13.70 o                         
   4   5  12          1.15          4.59        15.13 o                         
   5   5  12          1.93          8.68        14.25 o                         
  -7   6  12         54.02         71.44        16.18 o                         
  -6   6  12        107.83        120.73        19.47 o                         
  -5   6  12         30.24          8.93        13.57 o                         
  -4   6  12        444.99        610.20        97.87 o                         
  -3   6  12        260.34        273.96        29.93 o                         
  -2   6  12        632.56        654.19        34.50 o                         
  -1   6  12         78.16        115.88        13.50 o                         
   0   6  12         77.92         87.45        12.03 o                         
   1   6  12        268.80        289.76        27.15 o                         
   2   6  12        205.91        215.86        19.16 o                         
   3   6  12        127.36        122.15        17.13 o                         
   4   6  12         24.83         35.71        17.04 o                         
   5   6  12        131.29        118.41        22.39 o                         
  -6   7  12         67.10         72.72        15.69 o                         
  -5   7  12         28.14         33.68        13.58 o                         
  -4   7  12        136.01        166.11        23.50 o                         
  -3   7  12         67.32         70.81        17.06 o                         
  -2   7  12          9.83          5.22        17.97 o                         
  -1   7  12        155.68        132.30        19.37 o                         
   0   7  12         10.25         12.23         9.55 o                         
   1   7  12         30.25         44.78        14.11 o                         
   2   7  12         66.70         64.43        14.62 o                         
   3   7  12          5.13         -1.09        30.52 o                         
   4   7  12         16.45         12.12        13.28 o                         
  -6   8  12        157.00        134.83        25.32 o                         
  -5   8  12        238.57        273.21        30.27 o                         
  -4   8  12        207.36        190.04        26.42 o                         
  -3   8  12        192.14        214.44        28.15 o                         
  -2   8  12         49.02         51.45        14.97 o                         
  -1   8  12        200.60        217.54        28.33 o                         
   0   8  12        288.39        285.42        30.38 o                         
   1   8  12        108.68        103.11        14.09 o                         
   2   8  12         62.91         55.81        23.60 o                         
   3   8  12         35.80         37.51        19.55 o                         
   4   8  12         28.67         55.28        17.62 o                         
  -5   9  12         33.03         13.77        10.96 o                         
  -4   9  12          2.63          6.35        22.84 o                         
  -3   9  12          0.89          4.24        13.02 o                         
  -2   9  12         15.82         -1.15        11.53 o                         
  -1   9  12         35.78         42.64        21.51 o                         
   0   9  12          3.14          2.99        23.90 o                         
   1   9  12          4.89         21.68        20.63 o                         
   2   9  12          0.26         -1.71        15.23 o                         
   3   9  12         29.09         34.26        13.67 o                         
  -4  10  12        134.58        144.98        26.00 o                         
  -3  10  12         98.05        100.51        16.01 o                         
  -2  10  12         28.37         55.31        15.05 o                         
  -1  10  12        355.95        293.63        40.31 o                         
   0  10  12        179.14        162.26        25.72 o                         
   1  10  12         74.72         92.42        21.43 o                         
   2  10  12         26.80         75.71        23.70 o                         
  -2  11  12          4.06         -6.83        22.04 o                         
  -1  11  12          0.29          3.69        11.14 o                         
   0  11  12          2.68          6.52        13.48 o                         
  -7   1  13          4.78         29.23        14.75 o                         
  -6   1  13          2.83          9.40        10.12 o                         
  -5   1  13          1.56         10.16         6.63 o                         
  -4   1  13        479.84        457.94        22.54 o                         
  -3   1  13        360.96        332.55        19.64 o                         
  -2   1  13        462.38        437.84        20.52 o                         
  -1   1  13        682.49        668.74        36.11 o                         
   0   1  13       1117.56       1131.65        43.21 o                         
   1   1  13        672.27        659.72        21.59 o                         
   2   1  13        220.90        220.33        16.20 o                         
   3   1  13         52.51         47.71        10.09 o                         
   4   1  13         25.94         30.18        12.57 o                         
   5   1  13        231.25        215.76        30.51 o                         
  -7   2  13          0.21          4.30         9.36 o                         
  -6   2  13          8.38          4.18        10.08 o                         
  -5   2  13          3.53          5.39         5.48 o                         
  -4   2  13          3.69          4.52         6.65 o                         
  -3   2  13        100.60         71.89        11.85 o                         
  -2   2  13        141.70        135.26        13.83 o                         
  -1   2  13        297.57        244.58        19.34 o                         
   0   2  13         13.91         19.52        11.66 o                         
   1   2  13          3.62         17.13        14.08 o                         
   2   2  13         34.93         42.19         7.43 o                         
   3   2  13          0.96         16.67        22.64 o                         
   4   2  13         88.43         85.83        20.31 o                         
   5   2  13         20.03         15.83        18.91 o                         
  -7   3  13          9.94          5.89        41.78 o                         
  -6   3  13         87.35         94.16        22.39 o                         
  -5   3  13        158.48        167.49        18.88 o                         
  -4   3  13         45.46         22.53        16.23 o                         
  -3   3  13        400.28        434.80        27.82 o                         
  -2   3  13       1284.42       1323.82        35.66 o                         
  -1   3  13       1121.19       1105.47        56.51 o                         
   0   3  13        177.69        179.45        15.22 o                         
   1   3  13        210.13        260.31        26.65 o                         
   2   3  13         82.49         70.67         9.79 o                         
   3   3  13        256.68        240.34        27.42 o                         
   4   3  13        174.93        189.76        25.76 o                         
   5   3  13         22.59         35.70        21.38 o                         
  -7   4  13         18.99         10.04        16.81 o                         
  -6   4  13          1.70         19.74         8.39 o                         
  -5   4  13         65.48         65.21        17.01 o                         
  -4   4  13        107.01        105.17        11.54 o                         
  -3   4  13         12.13         12.02         6.27 o                         
  -2   4  13          6.03          7.76         8.70 o                         
  -1   4  13        256.78        261.73        23.46 o                         
   0   4  13         32.14         32.95        14.53 o                         
   1   4  13          3.47         10.68         7.55 o                         
   2   4  13         24.62         19.59         5.19 o                         
   3   4  13         31.16         42.85        12.28 o                         
   4   4  13         38.03         39.21        21.91 o                         
   5   4  13          1.05        -20.32        37.39 o                         
  -7   5  13         61.93         66.50        45.09 o                         
  -6   5  13         81.04         65.79        17.00 o                         
  -5   5  13        173.35        205.67        27.41 o                         
  -4   5  13        297.26        311.92        33.87 o                         
  -3   5  13        716.56        754.87        40.18 o                         
  -2   5  13        563.84        650.33        69.80 o                         
  -1   5  13        505.50        447.44        37.89 o                         
   0   5  13        365.14        370.03        39.67 o                         
   1   5  13         65.09         75.24         8.34 o                         
   2   5  13        158.91        146.79        19.44 o                         
   3   5  13        128.52        119.24        20.28 o                         
   4   5  13        251.19        252.52        34.43 o                         
  -6   6  13          0.78         -0.17        10.31 o                         
  -5   6  13         31.38         37.21        16.09 o                         
  -4   6  13         11.19         26.91        17.39 o                         
  -3   6  13        293.47        365.80        63.00 o                         
  -2   6  13         32.84         23.75        12.02 o                         
  -1   6  13        199.69        197.59        17.48 o                         
   0   6  13          0.17          6.64        10.30 o                         
   1   6  13          5.14         -0.79         7.84 o                         
   2   6  13         38.15         36.28        12.40 o                         
   3   6  13          4.88         10.00        10.26 o                         
   4   6  13         24.91         27.67        13.83 o                         
  -6   7  13         47.92         33.71        13.65 o                         
  -5   7  13        208.83        215.44        25.89 o                         
  -4   7  13        203.57        201.09        28.98 o                         
  -3   7  13        385.82        439.04        49.41 o                         
  -2   7  13        393.99        417.26        49.33 o                         
  -1   7  13         96.90         84.46        19.17 o                         
   0   7  13        290.32        278.50        36.81 o                         
   1   7  13        322.95        312.87        34.61 o                         
   2   7  13        350.93        312.23        35.95 o                         
   3   7  13         96.49         89.39        19.03 o                         
  -5   8  13         36.63         20.20        11.86 o                         
  -4   8  13          5.08         12.52        18.62 o                         
  -3   8  13         20.58         47.19        14.12 o                         
  -2   8  13          0.23         12.95        12.44 o                         
  -1   8  13          4.11         12.99        12.31 o                         
   0   8  13         37.29         23.57        11.67 o                         
   1   8  13         10.65          4.55        12.61 o                         
   2   8  13          0.20         -8.12        12.19 o                         
   3   8  13          3.23          2.36         9.58 o                         
  -4   9  13        166.49        143.92        27.76 o                         
  -3   9  13         48.56         23.67        14.93 o                         
  -2   9  13         36.12         17.51        13.82 o                         
  -1   9  13        218.75        192.11        26.48 o                         
   0   9  13        328.91        283.17        41.31 o                         
   1   9  13        222.82        238.83        47.54 o                         
   2   9  13        166.25        212.99        40.40 o                         
  -3  10  13         10.76         41.26        39.17 o                         
  -2  10  13         27.60         42.35        26.01 o                         
  -1  10  13         30.11         37.19        12.77 o                         
   0  10  13          3.57          5.04        16.57 o                         
  -7   0  14        261.70        225.52        52.00 o                         
  -6   0  14         26.68         33.96        18.26 o                         
  -5   0  14        218.45        169.82        29.90 o                         
  -4   0  14        211.68        182.28        23.55 o                         
  -3   0  14        449.92        394.14        69.29 o                         
  -2   0  14         73.21         86.50        17.64 o                         
  -1   0  14        358.01        406.49        25.97 o                         
   0   0  14        845.83        769.54       101.36 o                         
   1   0  14        369.66        323.21        32.07 o                         
   2   0  14        242.24        204.11        29.14 o                         
   3   0  14         57.37         67.40        19.56 o                         
   4   0  14         80.60        104.31        41.78 o                         
  -7   1  14         26.76         33.64        14.27 o                         
  -6   1  14         24.38         20.87        12.71 o                         
  -5   1  14         29.66         25.94        17.29 o                         
  -4   1  14         15.28         35.54        11.14 o                         
  -3   1  14          5.70         -1.78        10.97 o                         
  -2   1  14         31.44         20.39         8.58 o                         
  -1   1  14         56.39         56.56         9.04 o                         
   0   1  14         37.04         41.90         8.43 o                         
   1   1  14         16.15         22.48         6.54 o                         
   2   1  14          8.81         12.28         7.64 o                         
   3   1  14         17.01         16.08        16.16 o                         
   4   1  14         39.05         41.48        24.80 o                         
  -7   2  14        141.59        179.38        35.77 o                         
  -6   2  14        112.93        106.48        18.37 o                         
  -5   2  14        101.52         47.56        25.42 o                         
  -4   2  14         45.96         54.08        12.71 o                         
  -3   2  14        172.71        190.67        18.34 o                         
  -2   2  14        355.13        313.67        28.19 o                         
  -1   2  14        694.07        721.41        52.55 o                         
   0   2  14        175.93        177.44        14.27 o                         
   1   2  14        477.87        444.70        21.82 o                         
   2   2  14        298.52        298.26        27.50 o                         
   3   2  14         95.52        103.20        17.19 o                         
   4   2  14         43.34         34.97        17.97 o                         
  -6   3  14         18.91         45.25        20.64 o                         
  -5   3  14         16.42         24.36        12.47 o                         
  -4   3  14          5.35          9.51        10.54 o                         
  -3   3  14         35.53         31.15         8.28 o                         
  -2   3  14          9.67         26.07         7.38 o                         
  -1   3  14          0.01          9.61         7.09 o                         
   0   3  14          8.44          1.81        11.40 o                         
   1   3  14         90.17         81.77        10.39 o                         
   2   3  14          4.80          5.24         8.88 o                         
   3   3  14          0.08         -6.81        16.48 o                         
   4   3  14          8.31         30.56        24.36 o                         
  -6   4  14         20.78         10.34        12.65 o                         
  -5   4  14         42.14         47.89        15.12 o                         
  -4   4  14         14.39         21.63        10.12 o                         
  -3   4  14        118.61        122.44        19.24 o                         
  -2   4  14        249.59        333.98        34.04 o                         
  -1   4  14        288.49        301.56        25.51 o                         
   0   4  14        493.77        469.96        36.23 o                         
   1   4  14        248.23        246.25        27.93 o                         
   2   4  14         46.07         73.01        18.48 o                         
   3   4  14        300.82        246.17        32.14 o                         
   4   4  14         36.34         16.36        14.42 o                         
  -6   5  14          0.02         32.94        13.72 o                         
  -5   5  14          3.09         14.96         8.39 o                         
  -4   5  14          1.91         23.30         9.50 o                         
  -3   5  14         19.44         35.18        21.56 o                         
  -2   5  14          9.58          8.96         8.34 o                         
  -1   5  14         12.35          3.68        11.91 o                         
   0   5  14         25.77         27.84        10.93 o                         
   1   5  14          5.01         24.00         9.96 o                         
   2   5  14         25.42         57.88        13.52 o                         
   3   5  14          4.32        -12.94        12.94 o                         
  -5   6  14         43.30         47.86        13.12 o                         
  -4   6  14         49.94         48.07        22.84 o                         
  -3   6  14         89.29         97.91        18.39 o                         
  -2   6  14        152.41        162.07        20.41 o                         
  -1   6  14        144.41        142.25        26.74 o                         
   0   6  14        128.83        110.87        21.94 o                         
   1   6  14        210.45        166.08        21.29 o                         
   2   6  14         68.89         66.52        56.75 o                         
   3   6  14        104.70        120.60        20.53 o                         
  -5   7  14         26.14         23.84        12.08 o                         
  -4   7  14         17.96         25.01        18.39 o                         
  -3   7  14          5.02         12.20        16.92 o                         
  -2   7  14          1.32         11.09        12.24 o                         
  -1   7  14         12.02         32.68        12.43 o                         
   0   7  14          0.01          4.85        11.76 o                         
   1   7  14          0.01         12.12        13.39 o                         
   2   7  14          0.29          4.43        10.06 o                         
  -4   8  14        106.55        115.65        21.78 o                         
  -3   8  14        209.30        206.51        27.69 o                         
  -2   8  14         30.03         21.61        13.60 o                         
  -1   8  14        193.91        197.63        25.81 o                         
   0   8  14         24.11          6.50        12.20 o                         
   1   8  14         81.35         96.72        22.40 o                         
   2   8  14         96.98         98.61        34.80 o                         
  -3   9  14          8.82         33.11        17.29 o                         
  -2   9  14         13.96         12.19        13.34 o                         
  -1   9  14          3.55         17.68        15.80 o                         
   0   9  14          1.37          4.58         8.53 o                         
  -6   1  15         28.47         43.11        14.72 o                         
  -5   1  15          8.63         -7.13        12.96 o                         
  -4   1  15         90.59         87.33        17.82 o                         
  -3   1  15         10.72         21.34         9.79 o                         
  -2   1  15        121.66         80.46        15.38 o                         
  -1   1  15        211.16        199.65        21.53 o                         
   0   1  15        297.05        282.18        30.56 o                         
   1   1  15        202.86        149.89        18.68 o                         
   2   1  15        286.37        269.51        32.46 o                         
   3   1  15         68.06         28.28        11.86 o                         
  -6   2  15          7.31         33.80        18.14 o                         
  -5   2  15         24.55         30.66        14.61 o                         
  -4   2  15          0.50         13.16        15.20 o                         
  -3   2  15         84.44         92.46        19.31 o                         
  -2   2  15         40.44         22.59         9.34 o                         
  -1   2  15          1.97         12.67         9.77 o                         
   0   2  15         39.80         44.67         9.82 o                         
   1   2  15          0.03          8.17        12.03 o                         
   2   2  15         16.46         25.80         8.97 o                         
   3   2  15          3.98         18.80        13.82 o                         
  -6   3  15        128.27        137.70        29.94 o                         
  -5   3  15         47.78         38.47        14.79 o                         
  -4   3  15         54.19         38.18        13.46 o                         
  -3   3  15         93.21        138.58        34.20 o                         
  -2   3  15        284.22        260.33        38.22 o                         
  -1   3  15         58.81         30.27         9.43 o                         
   0   3  15        220.63        178.14        20.61 o                         
   1   3  15        217.97        262.82        31.71 o                         
   2   3  15        238.33        189.16        25.09 o                         
   3   3  15        181.26        189.11        27.28 o                         
  -5   4  15         13.03          3.01         8.84 o                         
  -4   4  15          0.23          9.44         8.37 o                         
  -3   4  15         15.85         46.57        13.41 o                         
  -2   4  15          3.10        -17.20        20.08 o                         
  -1   4  15          2.35         13.93        17.69 o                         
   0   4  15          0.00          7.95         8.58 o                         
   1   4  15          5.03         19.52        10.27 o                         
   2   4  15          0.62         21.57        14.02 o                         
   3   4  15          4.04          4.03        10.17 o                         
  -5   5  15         71.19         78.12        15.48 o                         
  -4   5  15        182.51        167.77        24.27 o                         
  -3   5  15        166.14        195.44        23.41 o                         
  -2   5  15         86.60        103.79        18.77 o                         
  -1   5  15        138.27        146.16        21.40 o                         
   0   5  15        362.45        271.37        33.70 o                         
   1   5  15        126.22         95.16        11.55 o                         
   2   5  15        245.97        180.54        42.72 o                         
  -4   6  15          9.42         38.45        14.88 o                         
  -3   6  15          0.06        -15.28        21.61 o                         
  -2   6  15         80.93        120.35        34.77 o                         
  -1   6  15          1.25         14.55         8.13 o                         
   0   6  15         32.90         31.69        15.48 o                         
   1   6  15          0.42         -4.91        18.27 o                         
   2   6  15          1.91        -11.33        11.33 o                         
  -4   7  15         64.68         49.81        14.90 o                         
  -3   7  15         48.45         39.17        20.00 o                         
  -2   7  15        242.78        259.92        42.58 o                         
  -1   7  15        183.13        156.19        26.88 o                         
   0   7  15        262.54        277.28        41.30 o                         
   1   7  15        181.39        187.87        32.53 o                         
  -2   8  15          0.97         -5.97        11.48 o                         
  -1   8  15          7.33         11.93        13.08 o                         
   0   8  15          0.49         13.60        33.86 o                         
  -5   0  16        131.52         86.00        30.64 o                         
  -4   0  16         81.27         45.61        39.00 o                         
  -3   0  16         74.85         77.89        25.16 o                         
  -2   0  16         26.92         16.51        14.43 o                         
  -1   0  16        126.81        127.62        30.00 o                         
   0   0  16         18.72         16.60        21.50 o                         
   1   0  16        200.17        256.86        32.99 o                         
   2   0  16         31.92          7.73        32.29 o                         
  -5   1  16          3.88         39.30        14.29 o                         
  -4   1  16          0.35          8.72        19.16 o                         
  -3   1  16         21.58         24.75        11.84 o                         
  -2   1  16          6.00          3.81         8.03 o                         
  -1   1  16          6.16         -2.24         9.35 o                         
   0   1  16          7.87         15.11        10.43 o                         
   1   1  16          7.59         22.78         8.80 o                         
   2   1  16          0.26         15.90        12.05 o                         
  -5   2  16         64.35          9.76        18.46 o                         
  -4   2  16         25.51         15.34        11.16 o                         
  -3   2  16         65.13         38.30        13.83 o                         
  -2   2  16         87.13         70.75        16.08 o                         
  -1   2  16         93.05         68.33        16.50 o                         
   0   2  16         36.29         31.42        11.77 o                         
   1   2  16         88.30         87.98        15.68 o                         
   2   2  16         54.31         55.02        16.74 o                         
  -5   3  16          6.59          2.20        25.09 o                         
  -4   3  16          2.98          0.66        13.70 o                         
  -3   3  16         19.55         17.77        10.64 o                         
  -2   3  16          7.66          5.09         8.97 o                         
  -1   3  16          0.02        -10.18        21.76 o                         
   0   3  16          0.01         21.88         9.63 o                         
   1   3  16          3.91         -7.63        16.21 o                         
   2   3  16          0.00         11.32        10.67 o                         
  -4   4  16         23.39         35.44        13.06 o                         
  -3   4  16         70.31         48.39        16.12 o                         
  -2   4  16         17.86          4.83        13.37 o                         
  -1   4  16         62.05         50.46        21.94 o                         
   0   4  16        105.87         83.25        16.83 o                         
   1   4  16         68.68         62.41        14.85 o                         
   2   4  16         33.44         15.52        13.83 o                         
  -4   5  16          7.73         26.02        11.13 o                         
  -3   5  16         15.08         33.18        12.76 o                         
  -2   5  16          0.05         10.06        12.89 o                         
  -1   5  16         18.11         44.66        15.11 o                         
   0   5  16          2.92          6.09         9.41 o                         
   1   5  16          8.09         26.55        16.02 o                         
  -3   6  16         40.08         33.97        16.84 o                         
  -2   6  16          3.22          9.98        12.67 o                         
  -1   6  16         52.57         68.31        18.77 o                         
   0   6  16         51.50         79.65        17.18 o                         
  -4   1  17        120.97        108.93        25.78 o                         
  -3   1  17        158.59        166.53        40.09 o                         
  -2   1  17        288.51        318.35        33.45 o                         
  -1   1  17        167.89        153.15        20.39 o                         
   0   1  17        147.03        105.01        18.83 o                         
   1   1  17        150.01        130.06        22.84 o                         
  -4   2  17         15.36         15.13        14.62 o                         
  -3   2  17         35.73         36.80        13.29 o                         
  -2   2  17          9.33        -12.41        12.41 o                         
  -1   2  17         79.03         60.47        16.07 o                         
   0   2  17          4.23         19.71        11.05 o                         
   1   2  17          7.67         15.04        10.96 o                         
  -3   3  17        114.70        112.67        21.75 o                         
  -2   3  17        114.59        151.70        21.38 o                         
  -1   3  17        122.76        107.31        18.49 o                         
   0   3  17        270.03        255.89        40.26 o                         
  -3   4  17          1.35         14.07        17.96 o                         
  -2   4  17         10.64         18.26        21.22 o                         
  -1   4  17          2.46          0.19        13.86 o                         
   0   4  17          3.67          3.47        13.49 o                         
                                                                                
